# Supplementary material for: Bioinformatics gene analysis for potential biomarkers and therapeutic targets of Parkinson’s disease based on neutrophil extracellular traps
Source: Front Aging Neurosci. 2024 May 31;16:1388226. doi: 10.3389/fnagi.2024.1388226 (PMC11178047; doi:10.3389/fnagi.2024.1388226)
Supplement: Supplementary file 1 [file Table_1.XLSX]

## Sheet: Sheet3
Table S1. DEGs between PD and Control groups	C
logFC	AveExpr	t	P.Value	adj.P.Val	B
CDH24	1.86930478250047	13.2040126656524	16.8872421102218	1.09599210460546E-12	2.14759652897441E-08	18.9537355165118
LOC100287803	1.342601373244	5.32322627780178	15.0100349624503	8.40506821549869E-12	5.14420879316114E-08	17.097305024815
SOX1	1.82755543778389	12.7869430233554	14.7706714486411	1.10699516191327E-11	5.14420879316114E-08	16.8424657775273
RAVER1	1.98316003073363	11.3297367336485	14.707248238179	1.19155418093814E-11	5.14420879316114E-08	16.7742065344146
MGC45922	2.14055014809064	11.9605758022371	14.6242161443387	1.31263301688215E-11	5.14420879316114E-08	16.6843716848161
PYY2	1.35336222828334	7.42477453930077	14.3625086315238	1.78629395074508E-11	5.20762109117379E-08	16.3976777895365
LINC00315	1.89695360739483	7.63807119701521	14.2239483021151	2.1068527026992E-11	5.20762109117379E-08	16.243675007161
PCDHA8	1.55348369941711	5.6944871369362	14.21634592046	2.12610200201023E-11	0	16.2351804084091
NEUROG3	1.92791044624247	12.18557744709	14.0730913126823	2.52550280904249E-11	5.26035883843795E-08	16.0742311903552
AK3	-1.33842226922551	6.35362892032293	-14.0225639944352	2.6845413822087E-11	5.26035883843795E-08	16.0170604705202
KISS1R	1.86476590802935	11.0265914683241	13.8702157649027	3.2309171362197E-11	5.75543829856591E-08	15.8433968284682
ATP10B	1.71703229924111	12.7843167592172	13.7359486224981	3.8093086122612E-11	5.91046296443057E-08	15.6887270487843
THY1	1.67489912953227	10.7475068224011	13.7021016397191	3.97161567412264E-11	5.91046296443057E-08	15.6494952206286
LHX1	1.25406191942005	8.24655100411242	13.6393365355222	4.2920923215811E-11	5.91046296443057E-08	15.5764851464379
EN2	2.00081174470739	14.3653591799783	13.5968274182802	4.52446769412904E-11	5.91046296443057E-08	15.5268450520247
KLF16	1.22396574708421	14.9812409583728	13.350403421801	6.15866392656579E-11	7.13333132541532E-08	15.2359873252929
PARD6G	1.52303172981996	14.2337157686444	13.346551301893	6.18865182608117E-11	7.13333132541532E-08	15.231398290947
LOC92249	2.27113891906238	12.993251269143	13.0686492420307	8.81287431036905E-11	9.20568282569507E-08	14.8968356776812
SEMA6B	1.60102773203154	7.39165158359302	13.0586978176412	8.92615328850249E-11	9.20568282569507E-08	14.8847260955513
LOC100130557	1.35167970479849	11.1865900309488	13.0010472999555	9.61314997717968E-11	9.41848369014179E-08	14.814395172086
GPR150	1.52624307260922	13.9289507851346	12.9423956321825	1.0369210428612E-10	9.67546087374536E-08	14.742530424609
FBXL17	1.65724649436271	13.5772955306692	12.8819817200659	1.12134762482616E-10	9.98763941294026E-08	14.6681750012843
C9orf41	-1.36484255430841	4.75032732898843	-12.737642748487	1.35358189481579E-10	1.15319292299632E-07	14.4891538011656
CADM3	2.05601150946199	8.29643466935374	12.7021552439115	1.41806725156827E-10	1.15779282477001E-07	14.4448402752635
SLC34A3	1.7814596880832	10.5583073971965	12.6405343463228	1.53780737572605E-10	1.20533342109407E-07	14.367611192553
SYNGR4	2.23217909056655	9.96027316063976	12.3711916588485	2.19996887015098E-10	1.65801500040802E-07	14.0257846469072
C9orf62	1.10712842318397	13.8582173494127	12.2907863668837	2.4511206698527E-10	1.71113439480612E-07	13.9223785538339
MYPOP	1.83378044612591	13.9908747418262	12.2465414766349	2.60197493195947E-10	1.71113439480612E-07	13.8652062085884
ZNF575	1.78760458453548	11.4110794120462	12.2415055521556	2.61975156132603E-10	1.71113439480612E-07	13.8586866550221
SYN1	1.8159711398959	12.6903868122273	12.1915395142679	2.80318347180736E-10	1.7718832300021E-07	13.7938642407594
RTN3	1.71095145716563	13.7963551876065	12.0719786089024	3.29889708083216E-10	1.94483823188798E-07	13.6377460623462
NDOR1	1.44858289644643	14.6222254655938	12.0333121159473	3.47822021424504E-10	1.94483823188798E-07	13.586950349529
LINC00304	1.95396454825945	13.6103477618403	11.9872970436716	3.70501581786421E-10	1.94483823188798E-07	13.5263044027051
C1orf229	2.19746016475027	11.2912615937779	11.974897554351	3.76874236644062E-10	1.94483823188798E-07	13.509925751556
C18orf23	1.21703620345965	15.5090676745119	11.9743530756254	3.77156686969855E-10	1.94483823188798E-07	13.5092061851117
C18orf32	-1.20479384667137	6.89249365044001	-11.9044852837485	4.15306697799488E-10	2.08664993420025E-07	13.4166210147528
GABPA	-1.1832043048106	6.56090210447874	-11.7200330302121	5.36752945742662E-10	2.62941849295687E-07	13.1697902365041
PPP4R2	-1.01855356407867	7.93784935963507	-11.6325267684198	6.0688064223079E-10	2.90044541085666E-07	13.0514574364149
SYCE1L	2.2671444578572	14.8349937987118	11.5141932808726	7.17321859030801E-10	3.34664805421632E-07	12.8901589823605
HSPB9	1.81320518956599	7.87084767318715	11.4861059808551	7.46505521168368E-10	3.40180829937074E-07	12.8516560955211
SMARCC2	1.25359942272489	14.927710881039	11.4314261137138	8.069426698809E-10	3.59364582189005E-07	12.77645837481
LOC388630	1.98853056653667	11.9675188454453	11.3224845495478	9.43135045629245E-10	4.01755026502284E-07	12.6256829834272
LOC100652824	1.80059560426978	12.9673925452942	11.224932318143	1.08554214280023E-09	4.5257868698235E-07	12.4895820141362
SNORA78	1.90175796600347	14.9199127778818	11.1642400347139	1.1853501331365E-09	4.83894497058535E-07	12.4043831243473
TPSG1	1.13198359433134	16.9803942951725	11.1448732853484	1.21918387540899E-09	4.87549143645697E-07	12.3771113924684
SPRYD7	-1.23755821138426	4.63486425676263	-11.088135940678	1.32424769794469E-09	5.1356857691916E-07	12.2969776735776
LCE1D	1.45597697026736	15.6250194525932	11.0817423971993	1.33666738570437E-09	5.1356857691916E-07	12.2879253891873
GLUL	-1.25721892387548	10.2758267792372	-10.8958788404046	1.75652083770003E-09	6.21133674174675E-07	12.0227825499172
CKB	1.47412632124348	14.099523991463	10.8952514026856	1.75815164136485E-09	6.21133674174675E-07	12.0218809303418
LOC92659	1.87123765527321	11.428728634643	10.8919561712775	1.7667424812773E-09	6.21133674174675E-07	12.0171449990053
TNXB	1.72695448862449	10.3967085703265	10.8887586880729	1.77512047735554E-09	6.21133674174675E-07	12.0125483825347
LOC643454	-1.10102454645082	7.91222451740335	-10.841580940816	1.90368374838164E-09	6.37062254207775E-07	11.9445927937206
CAPZA2	-1.11012559116442	10.071361407539	-10.8364728635036	1.91817672866847E-09	6.37062254207775E-07	11.9372199379463
FHIT	1.01987974028529	15.4248878937579	10.7949274005802	2.04042702896086E-09	6.66369460541468E-07	11.8771444804657
TLX2	1.08554542776398	7.26989732175385	10.746761927319	2.19242659928324E-09	7.04272118245165E-07	11.8072506380241
RWDD3	-1.17550974307369	9.57840857228771	-10.7110166131726	2.3128611739304E-09	7.30976043599454E-07	11.7552086736234
MRGPRF	1.40007192670958	9.97213982844256	10.6729081883252	2.4489080786863E-09	7.54245578247879E-07	11.6995649234901
CCAR1	-1.0798378747888	9.72140701098506	-10.6689607520232	2.46347114099843E-09	7.54245578247879E-07	11.6937915638059
DLGAP3	1.35220553832927	15.2373503893976	10.6536970600318	2.52064046649869E-09	7.59876152939106E-07	11.6714506313696
SF3A2	1.72892700243791	13.1150920286647	10.6162824144562	2.66672289466431E-09	7.80495487203754E-07	11.6165744793443
CACNA1E	2.47927076148713	11.2405599112994	10.6157905959632	2.66870107898196E-09	7.80495487203754E-07	11.6158520512279
TRAPPC2	-1.01575130226338	8.68203063332731	-10.5943515373611	2.75644180761745E-09	7.87474607180314E-07	11.5843331900635
MIS18BP1	-1.14805192331715	9.57673684245384	-10.4458296357513	3.45342000011751E-09	9.53095280314121E-07	11.3645137759943
LOC100507316	1.55076193229356	8.62020021343045	10.4362193658251	3.50444295383695E-09	9.53743884450488E-07	11.3502012328287
IFITM5	1.32239590684043	16.1137895551939	10.4047441031418	3.67714143245218E-09	9.73697113093249E-07	11.3032491448817
SLC4A1	-2.80492542915942	5.04129674494943	-10.3952394080703	3.73102335410462E-09	9.74792034982401E-07	11.2890479070897
NPAS3	1.78821369554784	14.0404998619032	10.3753543194702	3.84643886215467E-09	9.78843759791179E-07	11.2593025238231
PTBP1	-1.19572941988597	6.54945189915106	-10.3584496142296	3.94749038944322E-09	9.91680438219743E-07	11.23397862062
NRAS	-1.03852833268592	7.50216276580814	-10.3433356998549	4.04018744868668E-09	1.00211991211412E-06	11.2113087368874
ATAD3C	1.21650698100209	11.6373443042804	10.3113189037348	4.2441498084051E-09	1.03955144369622E-06	11.1631961105528
C7orf73	-1.58329933628143	6.8476335571301	-10.2703209144089	4.52115938820886E-09	1.09372985446855E-06	11.1014090960534
C11orf46	-1.12888816136499	7.67335045553969	-10.2471643819947	4.68591198849793E-09	1.11976152944655E-06	11.0664218506047
HCN4	1.00461778236136	17.1068659705206	10.220894615264	4.88043787858799E-09	1.14287517855421E-06	11.0266531380972
LOC389199	1.43723589983138	9.14270198815706	10.2107746602263	4.95761113432547E-09	1.14287517855421E-06	11.0113108867959
ERVV-2	1.68297778500614	6.31360656508786	10.0899563786308	5.98401909464393E-09	1.34777993286837E-06	10.8271930369864
CC2D2B	1.04115221941249	6.11873821274521	10.0405099653954	6.46604565665459E-09	1.42361982743985E-06	10.7513308041698
NKD2	1.94414298609789	11.3806788655157	9.76401070224651	1.00221975305129E-08	2.11166624312258E-06	10.3215889721934
CARD16	-1.06878156300234	10.6582967928789	-9.75274020694323	1.02046987081905E-08	2.12724543815949E-06	10.3038712099739
LCE1C	1.56475571400709	12.8622839636699	9.70655894817337	1.09895305426295E-08	2.24312344773776E-06	10.231106139532
CT47A11	1.29958671241397	8.7210924680171	9.68589997103995	1.13607889700921E-08	2.27057316975615E-06	10.1984684802045
CA1	-4.17364739198829	7.33667325087912	-9.67829347643766	1.15007622782976E-08	2.27057316975615E-06	10.1864380147758
SPEF1	1.0035379738062	7.27620902190648	9.67362759690593	1.15875129867627E-08	2.27057316975615E-06	10.1790548399036
HBQ1	-3.09939656443232	9.28743514007793	-9.6566066635414	1.19098126900545E-08	2.28796842805507E-06	10.1520981058972
EPB42	-4.91985826525906	6.53636911330374	-9.62752860896238	1.24822561047759E-08	2.34676834609859E-06	10.1059615819793
LOC145694	2.39354806610509	8.25125072324003	9.57514831225617	1.35870906288599E-08	2.48821533525711E-06	10.0225831683452
AMN	1.60839270282957	9.49372430582629	9.52660457764667	1.47022956986821E-08	2.66751374273774E-06	9.94500117501129
LOC439951	1.65801972629306	14.5292893103752	9.50878423793619	1.51353094807298E-08	2.72088430527432E-06	9.91644571542924
AHSP	-4.8308418209674	6.41548875365841	-9.49166288999406	1.55638889344481E-08	2.74751715018477E-06	9.88897219190619
FBLIM1	1.49290160357092	4.94346815551985	9.48014188344953	1.58593964095562E-08	2.77468636290404E-06	9.87046411446833
ARHGAP33	1.15345425578841	15.8922056607391	9.44426785635931	1.68176352924111E-08	2.8907154697789E-06	9.81272509367304
SELENBP1	-4.48347273487365	7.13604064031911	-9.41623790521514	1.76083151637704E-08	3.00030378812244E-06	9.76749631379851
COX6A2	1.62705643240459	15.842523570685	9.37569941090037	1.88211316524193E-08	3.15379321882295E-06	9.70190533901411
RAD1	-1.25946286306614	6.34563908940582	-9.36483028391397	1.91609108464579E-08	3.17299238143004E-06	9.68428320467188
FAM47C	1.16104760685575	8.01267578889133	9.36139862938803	1.92695122934511E-08	3.17299238143004E-06	9.67871629350966
KLK3	1.62143719216947	14.1658830444395	9.34060834936835	1.99413423862723E-08	3.17683417934151E-06	9.64495731509404
SQLE	-1.29349281821374	8.05806960474	-9.32565641981657	2.04395881434838E-08	3.2299494328352E-06	9.62064405291128
SIK1	1.37813898637025	13.6373217619724	9.28378843582088	2.19050860724911E-08	3.37976505189342E-06	9.55240875104335
MYH14	2.02320146696104	9.82158194736331	9.25278498936073	2.30606945658135E-08	3.47595623090089E-06	9.50173362093534
FBRSL1	1.1252666838863	15.1362494088389	9.17777738607179	2.61273936882372E-08	3.82064387552991E-06	9.37861593958842
SOX18	1.30562021170039	8.88212544437311	9.08934660600828	3.02970737906112E-08	4.33336613815347E-06	9.23251972923792
CYP4F2	1.842887199162	8.64683844989666	9.05672467213209	3.20056144983686E-08	4.54456533402559E-06	9.1783654932106
SCARF2	1.09930084877004	10.5837063371126	8.98649129310743	3.60339538545556E-08	5.00769734595756E-06	9.06129698491233
SPTY2D1	-1.17687994995605	6.1581086676698	-8.8854903415528	4.27771216842414E-08	5.74121711919664E-06	8.89179563349074
FBXO17	1.51916718004162	9.85365222733153	8.8765109847679	4.34371385952016E-08	5.75101845116876E-06	8.87666051723669
KRTAP4-1	1.4408032121924	12.7628185661555	8.87133324851392	4.38225389994778E-08	5.76310504493132E-06	8.86792830765658
P2RX3	1.10172370028629	4.73603853062161	8.85850443445346	4.47928760597667E-08	5.77038777678261E-06	8.84627717188267
SCLT1	-1.28188368265145	9.59935269430231	-8.8487882505056	4.5542671215396E-08	5.79486131471224E-06	8.82986455250725
VWCE	-1.98818563573353	6.40577517256173	-8.81488212713971	4.82633060292409E-08	6.02369096587882E-06	8.77249109754249
RRM2B	-1.04825077935337	6.87838937897773	-8.80342346748341	4.9220607585557E-08	6.06589814867289E-06	8.75306672740988
ZNF85	-1.00044361871889	8.40331972018688	-8.79707548318756	4.97594415117765E-08	6.09397660264537E-06	8.74229822765736
CEND1	1.51919836506095	8.48432646371193	8.76417051833737	5.26527185715224E-08	6.32963202704897E-06	8.68639256025803
NYX	1.04189903627144	8.86629704052054	8.72469058321854	5.63570078215698E-08	6.51108391738322E-06	8.61912355094256
FAM131C	1.87888783535758	11.9528141336698	8.72425013357365	5.63998327917793E-08	6.51108391738322E-06	8.6183718924162
HBA2	-3.99705791653866	14.6408286263764	-8.72137263347727	5.6680448147512E-08	6.51108391738322E-06	8.61346059010921
NRSN2	1.49837871496295	7.44366575296321	8.70444023167636	5.83614387110476E-08	6.59380324468074E-06	8.58453780080277
TH	1.0131885661739	6.22760126402118	8.68110118315569	6.07640522611128E-08	6.80383773746575E-06	8.54460807483363
SOX17	1.82116727021285	9.01715228758677	8.66150522521578	6.28608722545546E-08	6.99862949902271E-06	8.51102529021697
SHISA7	1.58780796732595	7.41240826793362	8.64311276713878	6.48975407142706E-08	7.13290872391016E-06	8.47945766784708
NKX1-2	1.53324620856299	10.2816369537797	8.62879427727781	6.65306142480741E-08	7.24259658995007E-06	8.45485056636791
HBD	-4.10196338671977	13.8398276458585	-8.60883715819116	6.88785387463696E-08	7.41579652052259E-06	8.42050672021364
AGBL3	1.32964292421256	6.86491837721684	8.59201267571274	7.09249325574352E-08	7.58379890768129E-06	8.39151170280553
STRADB	-1.1385152211974	8.29303585030521	-8.57199503790374	7.3442484013428E-08	7.67292246867188E-06	8.35696346511574
EBF4	1.19118580842689	9.96440943847588	8.57064025185356	7.36161992401283E-08	7.67292246867188E-06	8.35462328151769
ZNF730	-1.02895036410383	6.03747094707719	-8.54682975502217	7.67401234426708E-08	7.90881356074947E-06	8.31345347947329
HBA1	-3.96786009905075	15.5259801949183	-8.52455973888536	7.97869897411135E-08	8.01461517672109E-06	8.27487724121081
LYNX1	1.38484096982715	11.8266011990083	8.51579914720717	8.10198561916933E-08	8.01810142462742E-06	8.25968353015184
HBM	-4.17535602570285	9.22137136722062	-8.48135978667457	8.60620477844676E-08	8.43192913168321E-06	8.19985274573342
CLIC4	-1.3313933892395	9.45632784050199	-8.47121150336311	8.76093601314016E-08	8.54082294415331E-06	8.18219136778227
ARMCX3	-1.15460401741147	7.03922752720714	-8.46738715110116	8.81999509199675E-08	8.55583187265724E-06	8.17553206531049
BMP2K	-1.02431461228037	6.12021214343429	-8.41227986481965	9.71858526770628E-08	8.96351582341059E-06	8.07935155032424
TAF1B	-1.0133500756235	9.03198977018658	-8.41083150980836	9.74344919819574E-08	8.96351582341059E-06	8.07681806395428
NEDD1	-1.09669641674741	5.85963104981019	-8.39204993461595	1.0071937621346E-07	9.17951710187322E-06	8.0439388934889
LINC00266-1	-1.21964492475346	4.12770418425789	-8.38716206183313	1.01593026468809E-07	9.21627478544589E-06	8.03537418545579
LOC100652876	1.00708994885951	6.41255857552345	8.36388595029027	1.05862912907581E-07	9.42901717465473E-06	7.99454379661802
GLTPD1	1.0973590169932	9.78026570852047	8.34970785433532	1.08554987628547E-07	9.58168911072689E-06	7.96963633151446
MYOD1	1.05132489405069	8.28233815639807	8.34511531691437	1.09442200156785E-07	9.6166812200547E-06	7.9615624158431
SLC16A7	-1.02876041503977	5.57383129487277	-8.25999237444905	1.27326960268092E-07	1.07444628992621E-05	7.81138436869642
LOC400604	-1.16091076722763	6.10570483954494	-8.18218268989758	1.46340362271723E-07	1.19081181119054E-05	7.67323056839325
ACTL6B	1.02308176941703	5.29139522069028	8.10709561181725	1.67500775596679E-07	1.32345874911973E-05	7.53911271690589
MDFIC	-1.02132048105086	8.82858471105996	-8.08014165991358	1.7585277745389E-07	1.37422238032912E-05	7.49077682937831
C1orf158	1.39355332522861	8.13023709902583	8.06687710928501	1.80120870164609E-07	1.38410527485314E-05	7.46695258093985
CMAS	-1.00740695655009	7.49213346835284	-8.02204856930648	1.95360025908832E-07	1.47253289926037E-05	7.38625475195789
POLB	-1.30989636304842	4.57795713003152	-8.01249574520206	1.9877729730023E-07	1.49235292743219E-05	7.36902195565331
ALAS2	-5.48446865558196	10.275859229769	-7.98448497245306	2.09160370239105E-07	0.000015212667011297	7.31841831184626
THEM5	1.18500556484241	11.1064408785965	7.90600191462647	2.41365618788855E-07	0.000016712223675504	7.17604656263588
LILRB1	-1.11591598970324	8.31558078542486	-7.88419975179507	2.51197760990869E-07	1.71505927756658E-05	7.13634296108113
LOC100652913	1.20255800255695	4.10902246262579	7.81035529131559	2.87707366003629E-07	1.88543255944191E-05	7.0013691183356
CDH22	1.64993629677247	9.82996647642342	7.80544660158186	2.90321857079224E-07	1.88543255944191E-05	6.99236973791433
C9orf82	-1.00203251063028	6.97497709898869	-7.80429553646449	2.90938508839425E-07	1.88543255944191E-05	6.99025893328437
EVX1	1.7022315476575	10.7441363535432	7.77675632747208	3.0610489819521E-07	1.94744333770622E-05	6.93970229771963
SPATA2L	1.09095316146835	12.7048685353893	7.77362862350722	3.07878592571308E-07	1.95238868007598E-05	6.93395368009248
ATN1	1.24372835567896	8.99502681315908	7.76268846418777	3.14167116132805E-07	1.97945486836731E-05	6.91383517292118
TNRC18	1.02549460322953	13.9147800106371	7.719185076761	3.40523929342542E-07	2.10491053484767E-05	6.83366713909354
IRX4	1.80079299112854	8.18012207511572	7.6966566775305	3.55065761312864E-07	2.16712838230706E-05	6.79204681423902
ZNF654	-1.00633973774742	5.89358619780874	-7.68901303494074	3.60144977587565E-07	2.17541448565448E-05	6.77790920178261
SET	-1.27957408933801	9.43531805777257	-7.68858844977786	3.60429318267656E-07	2.17541448565448E-05	6.77712365094037
TMEM175	1.12643838578137	13.9054377010288	7.68613579020027	3.62076411295791E-07	2.17541448565448E-05	6.77258533777662
GALNT14	-1.82553995307456	5.51008876076373	-7.6706768441647	3.7263945295355E-07	2.21022061837528E-05	6.74396109916956
AGAP3	1.3824925930477	13.05038195224	7.6650716692017	3.76548075556448E-07	2.21575361577435E-05	6.73357405087692
MMP17	1.7007764617295	11.9191668854337	7.65343288816031	3.84800676280196E-07	2.25753570410492E-05	6.71199183877974
GRIN2D	1.1670955133411	15.0475725451245	7.64864087539096	3.88252887518219E-07	2.27098965102075E-05	6.70310027184663
IRX3	1.88737588172655	10.9736735346578	7.63610334870965	3.97438041829991E-07	2.31779715168413E-05	6.67982156699032
CEP44	-1.21644811879099	5.48603495834803	-7.61587571120584	4.12735684331111E-07	2.39986817046532E-05	6.64221760663696
RNF182	-2.92714097317241	3.38226322426436	-7.61314465301824	4.1484747937412E-07	2.40266769630719E-05	6.6371360302537
FLJ22184	1.04532461193108	16.1566569588573	7.60368046372816	4.22252895809968E-07	2.43105769030075E-05	6.61951820982913
ZNF729	-1.05804239347524	4.26287560760823	-7.56880052195853	4.50751758244247E-07	0.000025527400875133	6.5544789370464
CMIP	1.44699864293509	12.4066202631882	7.5454952555153	4.7090038969745E-07	2.63818465805739E-05	6.51092657003828
GYPB	-2.34987990902509	3.02287805741133	-7.54209500227933	4.73917325662771E-07	2.63818465805739E-05	6.50456582585972
PI3	-2.34076947305986	4.54266032502357	-7.53354942491961	4.81588451348525E-07	2.65471260142424E-05	6.48857266464355
TOX3	1.34406255529341	6.23822651602455	7.53275783724055	4.82305530036759E-07	2.65471260142424E-05	6.48709067468949
RHBDL1	1.41319336109013	13.6173856347511	7.50237481471065	5.10683371250917E-07	2.74913204935762E-05	6.43014132117576
NRN1	1.80066498009609	8.03912467362511	7.49618718692572	5.16672024309841E-07	0.000027737502236579	6.4185273317178
ZSCAN10	1.37115021760903	12.0153899401464	7.46918387821514	5.43672634759069E-07	2.86378098873762E-05	6.36777948665874
MOP-1	1.86964078862259	9.16958509586272	7.45222436620672	5.61375411074819E-07	2.91313754773109E-05	6.33585435425228
GIPR	1.29500221541633	7.46309870544413	7.43555828505026	5.79355209134773E-07	2.97666434173472E-05	6.30444190422256
DAPP1	-1.15858936403965	11.2017038985231	-7.40184328317083	6.17578536898132E-07	3.11091296414368E-05	6.24077514551079
C9orf4	1.38576659027465	3.72453705488957	7.39303210207021	6.27992885598895E-07	0.000031552616905924	6.22410974848291
C21orf58	1.49365061208142	8.36493005553223	7.37361426910523	6.51591995503349E-07	3.22422857370912E-05	6.18734420299001
LOC100652762	1.34991219382606	11.698552695885	7.3515113379423	6.79577578742892E-07	3.30429842567419E-05	6.14542973962863
C11orf74	-1.13530490895232	7.28053260409228	-7.33808164385857	6.97187797579095E-07	3.35660808195635E-05	6.11992881709106
PTMS	1.95159189775604	11.6137231791311	7.32096910103929	7.20315502070569E-07	3.45099810833076E-05	6.08739773342496
RBM12B	-1.14948488034344	6.88337504513994	-7.31206891923523	7.32657299948574E-07	0.000034615151735395	6.07046202788787
PHF16	1.11059798919567	6.87647357139195	7.31073155994664	7.34530669736541E-07	0.000034615151735395	6.06791626556085
ERN2	1.2061415473786	5.71438974992339	7.30442011445242	7.43439004990644E-07	3.49345019251599E-05	6.05589854566458
UTF1	1.07935073587223	7.81723101114804	7.2873058129309	7.68163383328922E-07	3.57028250032838E-05	6.023282570793
LOC100129960	-1.0816505951562	9.51076189356267	-7.27286162567514	7.89693425255511E-07	0.000036273821911336	5.99572297388038
SLC25A39	-1.0307345992888	10.8688073811904	-7.27235967800002	7.90452766325106E-07	0.000036273821911336	5.9947647239003
PTPN12	-1.06095620598936	12.0991839914953	-7.26395272001161	8.03283866992965E-07	3.66683184007508E-05	5.97871000899188
CENPW	-1.02842238455611	8.62298662886217	-7.2602555563699	8.08994844554084E-07	3.67150685216837E-05	5.97164639318617
FCRLB	1.24462607977829	14.2055600188814	7.25408355528635	8.18622666674608E-07	3.69606247776243E-05	5.95985016833842
APC2	1.10260568291804	6.7524396227064	7.19758590311433	9.12473973236372E-07	3.96450720744273E-05	5.8516187836965
CALML4	-1.01836692265262	9.68919638238471	-7.19227079744605	9.21859226533696E-07	3.99642290794862E-05	5.84141352349445
CBS	-1.86514855714515	3.26687100284917	-7.18426581028831	9.36183440944689E-07	4.04064196592757E-05	5.82603602714922
FOXE1	1.76588826676046	8.02877980634469	7.14398312871494	1.01184858488911E-06	4.31964553832288E-05	5.74851603989272
SH3D21	1.13840347529832	7.44626038774262	7.14256519882223	1.01462465702836E-06	4.32208046836322E-05	5.74578320131371
GPR78	1.58239420880917	9.83156207256774	7.12805272968775	1.04349563600551E-06	4.38783197157252E-05	5.71779636722923
NPBWR1	1.21210641474312	7.34820602233986	7.11264613613214	1.07507848141315E-06	4.47266273084083E-05	5.68805272269739
ARG1	-4.10873406499578	5.41993683376368	-7.09667888388261	1.10885737749231E-06	4.56471855293314E-05	5.65719135448638
RAB13	-1.35223104565699	6.10331306786958	-6.99804100238491	1.34340377563496E-06	5.23339900269723E-05	5.46574874948487
LCE3E	1.09394311472648	9.43942695253718	6.96965390644616	1.42002045219566E-06	5.47742140960119E-05	5.41039974788593
AVP	1.20148551587303	7.48977743055452	6.94382337215619	1.49366936563113E-06	5.72165935518873E-05	5.35993723971596
HNRNPA1P27	-1.24060472316255	5.59314916386002	-6.89425420872321	1.64628786635774E-06	6.11874081597548E-05	5.26283709735366
ZNF732	-1.23544900690585	6.489174135641	-6.86021885696553	1.76035486073301E-06	6.40821617135079E-05	5.19596684020179
GOLIM4	-1.3783778517242	6.03642892015027	-6.85069294655605	1.79372335154887E-06	6.47292984780848E-05	5.17722202772171
CYB561D1	1.96881402885949	9.11825713265893	6.82111418082828	1.90156936990743E-06	6.78158187177272E-05	5.11893712531694
CDKN3	-1.14991013930946	6.43428870196567	-6.81370395664492	1.92962412997468E-06	6.83693441481252E-05	5.10431619615304
C16orf11	1.36827711073693	8.1484140357724	6.78879032712195	2.02712687079372E-06	7.08049038025007E-05	5.05510369767589
SYCE2	1.51997434294805	3.45514964682974	6.73385538108418	2.26055528622242E-06	0.00007637169109229	4.94628471181319
FOXB1	1.69755625462576	9.22276862424707	6.72950708395546	2.28018122754002E-06	7.67700191643413E-05	4.93765343101043
EBI3	-1.49437658639805	5.08855288003067	-6.7240700009776	2.30496956018186E-06	7.73388331023349E-05	4.92685725007791
GALR3	1.11020259156425	15.545592649691	6.66674484231939	2.58392818166197E-06	8.45001063770231E-05	4.81278054924493
SMAD5	-1.4581913940736	5.9873987040516	-6.6408339998323	2.72125686391382E-06	8.81372367742004E-05	4.76106945516834
CLEC4M	1.49387480023087	5.54131402356012	6.54252593551108	3.31475744541444E-06	0.000100655430775193	4.56403538116218
NEUROG1	1.76846267168986	9.93920151258293	6.53715928778018	3.35077579910749E-06	0.00010111765386822	4.55324126262669
TMEM191B	1.0168113373055	11.8656690495997	6.52050199968132	3.46516831015061E-06	0.00010352665255335	4.51971293866955
CRHR2	1.41694336240352	12.5326092835033	6.48794286226312	3.70056160600065E-06	0.000107907618162102	4.45406803603706
TCN1	-3.51585646524392	4.7373661493965	-6.47731161897524	3.78095017558502E-06	0.000109273921372549	4.43260247798608
SERPINI1	-1.06141202586729	4.92966558810436	-6.46107783322278	3.90719838269438E-06	0.000112121565071899	4.39979532887738
PAGE5	-1.11968470044732	5.10945830306023	-6.45221502291844	3.97795249048816E-06	0.000113659111487901	4.38186929667353
FAS	-1.1233579267973	8.30746858916337	-6.43070294764594	4.15524507416458E-06	0.000117492102782475	4.33831465717011
ARGLU1	-1.2376350328872	10.753762917402	-6.42776583345079	4.18007676770085E-06	0.000117854106853379	4.33236316542847
PLOD2	-2.33061181037916	5.93895098978739	-6.42181706086309	4.23084084081227E-06	0.000118606725001528	4.32030557862237
DCAF10	1.12013401963768	9.93966440229811	6.37903306858376	4.61520290814847E-06	0.000126380822172362	4.23344668138431
FAM19A2	-1.33595757984919	4.73719232128155	-6.35127044094053	4.88373900073472E-06	0.000131451738625545	4.17695277721197
LCN2	-1.95477919201847	8.04953093215355	-6.32328418238733	5.17078857648327E-06	0.000137106362863585	4.11989992945879
LTF	-6.09730661461438	6.18908520816298	-6.30347217199537	5.38447553349605E-06	0.000140307283692124	4.07944829163037
BPGM	-1.1457463672574	9.84743996417482	-6.30346160983796	5.38459185182327E-06	0.000140307283692124	4.07942671223762
BAG4	-1.02255332375639	5.39752369638354	-6.30158518252234	5.40529765300337E-06	0.000140455729232299	4.07559277628095
RAB27B	-1.63129472087655	8.17348575660029	-6.30099811851998	5.41179257822841E-06	0.000140455729232299	4.07439318533494
SPSB4	1.54263943360064	11.3266728950628	6.29184519205087	5.51410275921671E-06	0.000141760605365358	4.05568444802052
ADO	-1.16906947624362	5.20316611358309	-6.22173649767478	6.36700672979559E-06	0.000156538891932678	3.91201535100261
CLIC2	-1.45100021064285	4.97946959881664	-6.21276719415774	6.48554284450983E-06	0.000158656943867878	3.89358868526579
POLE2	-1.23495702190064	3.78373455437727	-6.19255774632303	6.76103739309658E-06	0.00016317242373316	3.85203168120705
TAS2R60	1.13632091628281	3.94863921182993	6.17251917037096	7.04612645300437E-06	0.000166951448423967	3.81077363640523
DEPDC1B	-1.43764596373997	3.59353289588576	-6.17091611973702	7.06946176884023E-06	0.00016730205719858	3.80747081689353
UTS2R	1.14426013413707	14.9934236714787	6.15340032128144	7.32968680810511E-06	0.000171390468979498	3.771360765798
TSPAN10	1.20113161320382	13.8345828103689	6.14538470755565	7.45204434894416E-06	0.000173629975050607	3.75482279985338
LEPR	-1.24220749840285	5.00350621550415	-6.13543549826271	7.60685114248631E-06	0.00017577387752007	3.73428388678061
CNTLN	-1.07001186152308	5.70314962071375	-6.13262448003945	7.65118735686807E-06	0.000176590125156455	3.72847857888794
CHN2	-1.08529720841921	3.9712698202256	-6.12666685773774	7.74603502308213E-06	0.000178123029160611	3.71617155430305
AOC3	-1.27414007409486	2.80792687765791	-6.12584266187	7.75925160511453E-06	0.000178123029160611	3.71446860346403
SULT1B1	-1.06174654843534	7.09666117613969	-6.12256328299494	7.81206939140634E-06	0.00017903801137381	3.70769189753469
BET1	-1.0910579467177	6.85896677176525	-6.12158004949459	7.82797745421366E-06	0.000179193011933781	3.70565981567049
LRP3	1.24548675769741	12.1138645666198	6.11803137018837	7.88567085172128E-06	0.000180092914148576	3.69832460878573
CEBPA	1.10013743113723	14.1725664512914	6.10454502587094	8.10895376844755E-06	0.000184377500786828	3.67043328584711
C1RL	-1.00616433528158	7.1807950867814	-6.08978640589135	8.36077729135358E-06	0.000189179481552048	3.63988409573595
CEACAM4	-1.11520748676848	10.0074163834312	-6.0523777552023	9.03580141111666E-06	0.000200972223213202	3.5623268705808
HMGB3P1	-1.38526204101465	5.59282496041099	-6.04196697359924	9.23346711183382E-06	0.000203626677249749	3.54071122902058
RTBDN	1.35239157990926	7.46406605752181	6.01871649468044	9.69115381688876E-06	0.000208908865832712	3.49238747800674
C8orf38	-1.17809295760185	4.24864110281908	-6.00461576678036	9.98004405155356E-06	0.000212811156521677	3.46304744043149
CEACAM3	-1.44640190885243	4.93418779807494	-5.98687806627792	1.03560810688411E-05	0.000216281579873372	3.42610442373691
LOC100506130	-1.32114486843483	5.19787096880372	-5.94981127765745	0.000011189703657647	0.000229593971907427	3.34877740286873
SLC25A37	-1.34452074891817	7.00571818496777	-5.90715111835911	1.22351366396051E-05	0.000246653809108088	3.25957149566189
PIP5K1C	1.1361449550864	9.40900806980813	5.88133822215974	1.29160094252449E-05	0.000256256161330532	3.20548627653234
SLPI	-2.90449717568523	6.40206507250235	-5.79236550350269	1.55765961966986E-05	0.000291243704651058	3.01844618996944
ANKDD1A	2.32293663551787	7.20025824532621	5.71240792361483	1.84474233220349E-05	0.000329214262290777	2.84955612883549
ARL15	-1.36248316063503	4.197559419061	-5.69634122240971	1.90870216600241E-05	0.00033619981258512	2.81552942768638
KLF10	-1.16793505431119	10.3507389498899	-5.69305317932812	1.92206977928611E-05	0.000338087588196691	2.80856221076797
TMEM132A	1.06895595692017	4.17720520809558	5.65979611858822	2.06280380113351E-05	0.00035471054056165	2.7380223397834
CMTM2	-1.20413023210474	7.3480533761203	-5.65251290998818	2.09501130320819E-05	0.000358530536998816	2.72255746057808
2023-03-02	-1.47122295385999	4.41194459401383	-5.65008385811762	2.10586736307092E-05	0.000359446611318595	2.71739836891262
ARL4A	-1.34286559616025	6.65343530723995	-5.63732463644833	2.16384726353854E-05	0.000367741432168584	2.69028794485282
HEMGN	-1.53913107187351	7.09370968479608	-5.63618073436814	2.16912471901351E-05	0.000367999990208397	2.68785651686856
SLC6A10P	-2.03386695443057	4.66607564773864	-5.63198471303932	2.18859665305783E-05	0.000369703029454036	2.67893637590175
CD226	-1.27214046713088	8.48792567313434	-5.61782094130997	2.25565952553972E-05	0.000377983207480787	2.64881160670106
MYSM1	-1.04057496223663	5.62802581363016	-5.60562770288232	2.31508002506319E-05	0.000385546176527798	2.62285994596202
MBOAT2	-1.07166828030217	6.34677389354226	-5.6025216627943	2.33047156515411E-05	0.000387127830436054	2.61624650786518
B3GAT2	2.11190612657645	4.02089849072478	5.56853385972952	2.50591494967385E-05	0.000409536308914588	2.543809143574
SP5	1.33922587505665	8.80591786046288	5.56591359816272	2.51999090279692E-05	0.000411150888761913	2.53821935345658
LOC100507309	-1.01209883688036	4.27339892518693	-5.53149217490488	2.71261422605628E-05	0.000433553635885586	2.46471863722371
NCKAP1	-1.41338965359425	4.64652009363333	-5.52629512238387	2.74298248624953E-05	0.000437309549196426	2.45361008529172
LOC649294	2.36085257824295	10.7757057996182	5.51866377594669	2.78820820712885E-05	0.000441316153624311	2.43729301481136
LY6G6C	-1.0677550078399	3.62605292298818	-5.5031754306564	2.88236188970008E-05	0.000451366148189569	2.40415713955411
SPTA1	-1.99600220953672	2.82734941568368	-5.49727725965876	2.91906823388641E-05	0.00045432201781576	2.39153179697645
WBP5	-1.35796683989812	5.75813726471644	-5.49657631775876	2.92346217338244E-05	0.000454644772122452	2.39003114741259
CCNB2	-1.04148401777516	6.56703747978536	-5.49551242741451	2.93014425583553E-05	0.000454874069643425	2.38775335984638
HBB	-2.17005256494679	17.5179350390897	-5.48471790146757	2.99883418560425E-05	0.000463778151472795	2.364635484872
ELFN1	1.41499533696349	11.9087177126318	5.47376846224782	3.07019693909138E-05	0.000469637072767335	2.34117321609633
NEXN	-1.31394488175893	10.3117034806751	-5.45622945746373	3.18815334277612E-05	0.000482408222020834	2.3035645958455
SYNPO	1.49899491686098	9.18033215739919	5.45431136698955	3.20133182879287E-05	0.000483655336817242	2.2994497050644
LRRC23	-1.10615808869117	7.15454565612931	-5.44069954122399	3.29647122862513E-05	0.000495355473350532	2.2702371373584
SYCP2	-1.27661291686947	4.31099032056977	-5.43982124229674	3.30270866071596E-05	0.000495532742777406	2.26835154246469
GINS2	-1.02239082593337	6.30307126683826	-5.42687285313662	3.39608021735127E-05	0.000506054690942952	2.24054373127916
MTRNR2L2	-1.41961377675372	14.8755238366542	-5.39507158783353	3.63704804541942E-05	0.000534222615111733	2.17217444220737
PSORS1C2	1.39031905649126	8.89683298185455	5.39474154633131	3.63963863829632E-05	0.000534222615111733	2.17146434668851
DEFA3	-4.60410148501713	12.7462496258203	-5.39293428483198	3.65385790115286E-05	0.000535908275247682	2.1675757658246
APOBEC3A	-1.13869977697254	10.8325359145891	-5.37822684090912	3.77170951037051E-05	0.000547051427503406	2.13591829596178
PLEK2	-1.65675715992622	5.63333127461844	-5.36978018860089	3.84114520322951E-05	0.000552237484777802	2.11772718369516
KRT32	-1.26551898174191	3.61994061824006	-5.36018245190384	3.92163354320011E-05	0.000559682514777904	2.09704835292226
KHDRBS2	-1.61136322343105	3.76672560431189	-5.34993209618553	4.00950302809345E-05	0.0005689081233562	2.07495326376638
ZNF703	1.02587796356552	5.27810619278983	5.3491572112059	4.01622697812856E-05	0.000569449838179661	2.07328254044562
LYPD3	1.09787439036668	8.14870252975874	5.33896684137971	4.10573384515136E-05	0.000579624313369891	2.05130562875813
ANXA3	-2.78442565879437	6.99691951534417	-5.31264332155753	4.34651382227668E-05	0.000607055868478343	1.99448809238348
SEC14L4	-1.38328613089992	2.54025847368314	-5.29170698050007	0.000045483024769954	0.000629064281625554	1.94925023967441
AZU1	-2.06895954876788	5.46242154991555	-5.27391334176692	4.72732311938312E-05	0.000649592542246228	1.91076978890599
UCN2	1.24472034522554	11.5136363999283	5.24494182530746	5.03436588314034E-05	0.000681273477072755	1.84805181910707
CLC	-2.12796818212511	9.01727241672912	-5.23698474045255	5.12221263003152E-05	0.00068982650505476	1.83081241550463
LIMS1	-1.24308816951497	11.3895527726021	-5.21921227602918	5.32412438499036E-05	0.00071112253411511	1.79228631180604
ARHGAP18	-1.02937111002905	8.75244167640026	-5.20480916909939	5.49371401077397E-05	0.000727360311088621	1.76104278984362
LOC100507508	-1.57499878182503	5.77936062986938	-5.20345552445651	5.50993368047827E-05	0.000728523282516678	1.75810546167835
UCHL1	-2.14066959313295	3.53632728412686	-5.20110048445645	5.53826900236044E-05	0.000730761199952761	1.75299476813146
HJURP	-1.2298149567247	3.54137709694652	-5.18801356727263	5.69846283429961E-05	0.000747573586240138	1.72458557606548
ABCB9	-1.55608299249932	3.18788434667231	-5.18627230944046	5.72013114016729E-05	0.000748449392518693	1.72080447345789
IL18	-1.06778517095998	7.28959991592248	-5.18201384708979	5.77347902493337E-05	0.00075370633906442	1.71155616930117
CHI3L1	-3.32528244663321	3.52123745387563	-5.17584014848828	5.85172406326039E-05	0.00076087944936687	1.698145570197
OTUD6B	-1.29488631955076	5.20220193875863	-5.17035047381232	5.92220943208934E-05	0.000768005915432102	1.68621795959425
PLCH1	-1.22405795366844	2.57827810821954	-5.16910923582735	5.93826631232809E-05	0.000769070247125372	1.68352070600967
NT5C3	-1.03100077440175	12.4593368668272	-5.1510621588359	6.17681455266173E-05	0.000791593728969304	1.64428837283401
NLK	-1.01620355849589	8.64626278638134	-5.13638758219574	6.37798589156358E-05	0.000810742569069505	1.61236640337664
SNCA	-1.54798660114831	10.633352905451	-5.13506184401818	6.39648658979165E-05	0.000812308196545479	1.60948156894125
SOX8	1.29337843956575	9.12575687542875	5.11386185308064	6.69988992550021E-05	0.000840488752177827	1.56332934084991
CEP55	-1.04545165706389	6.24283934878723	-5.08381167733547	7.15531681709287E-05	0.000877948860556887	1.49784477865188
SDPR	-1.60126569853737	10.6758014494737	-5.06715759214799	7.42120260358441E-05	0.000901224167244897	1.46152010853434
FAM198B	-1.07724316633384	11.6697424966077	-5.06232465811863	7.50023274577505E-05	0.000906085454090395	1.45097458526687
JRKL	-1.11035207973176	6.71696914228243	-5.05639891922721	7.59830578318931E-05	0.000915112488147477	1.43804193911957
PAWR	-1.47233393054134	6.27345273866738	-5.05251085597911	7.66336438358147E-05	0.000921249233719502	1.4295548691112
DKFZP434A062	1.10750992106611	4.01936901751365	5.04767524963532	7.74507159784375E-05	0.000928589000232433	1.41899773987166
RASL11A	-1.04316811204897	5.84441565398688	-5.0411706206139	7.85638382020529E-05	0.000935272423796614	1.4047938079608
GABRP	-1.53054302225721	4.07438737259602	-5.03760128501652	7.91815697343454E-05	0.000940911375951788	1.39699812725726
NOV	-1.10426920502528	4.08568282529968	-5.02211896352086	8.19189071769022E-05	0.000964664054165504	1.36317186416154
RHCE	-2.04953817637153	3.73496884731423	-5.02132923334379	8.20610939860141E-05	0.000965758040033601	1.36144592655543
SPC25	-1.31679552863369	5.62640710126913	-5.01843137530811	8.25849974970681E-05	0.000969798476558018	1.35511230083609
SNAP23	-1.00679977764297	9.68100531626832	-5.00396031981758	8.52527102702474E-05	0.000993769695267994	1.32347415659646
DEFA4	-3.89370471268366	8.55845071166036	-4.97921675987477	9.00193859427375E-05	0.0010333508304323	1.26933956841822
BHLHE23	1.13089810396781	11.9394430837257	4.97121416681191	9.16184756132907E-05	0.00104375815676886	1.25182128314447
ASPM	-1.03537625280246	4.86560334251548	-4.96975191088532	9.19137788411122E-05	0.00104599880685221	1.24861977078286
LPAR4	-2.19004969935134	2.86510953821679	-4.95680077535898	9.45719748053032E-05	0.00106994101980942	1.22025711805197
CRTAM	-1.14196023918826	8.26577797420565	-4.94271686765348	9.75516893785889E-05	0.00108732955254462	1.1893995786787
LRRC4	-1.54329944587621	4.41024230487622	-4.93334020635045	9.95883652204047E-05	0.00110188256154367	1.1688474430776
AICDA	-1.04291261533795	2.97825209584686	-4.92722029363394	0.000100940960327263	0.00111057726985554	1.15543013268716
CNGB1	1.50541445706379	4.30382993018796	4.92325380192049	0.000101827594479264	0.00111469928146434	1.1467325440913
CCR3	-1.7600289181235	5.22885983519201	-4.91147608296908	0.000104507302206578	0.00113704641129256	1.12090012360244
CKS2	-1.02416222034346	9.82200855948259	-4.89805452741614	0.000107648705279377	0.00116219084294732	1.09145024790815
LOC100290566	1.04365602191842	10.4059511878983	4.89613667043081	0.00010810537731893	0.00116455462812778	1.08724101175745
GRHL1	-1.95996779892116	4.02833836098209	-4.89556778925405	0.000108241215799549	0.00116473730016044	1.08599240468264
TRIM58	-1.67510975463316	8.55131672929332	-4.89440665835736	0.000108519012241103	0.00116708564482131	1.083443830224
NEAT1	-1.16713581148475	10.441363797737	-4.88978154063089	0.000109632777464041	0.00117585505756258	1.07329119695748
HMMR	-1.04046956342335	6.08848237405528	-4.87885477532164	0.000112310474521638	0.00119474687744381	1.04929990144588
C21orf104	1.21307450569507	7.89616195270118	4.86762688567437	0.000115131347479232	0.00121486201069227	1.02463894678346
IL7	-1.10408189396186	6.20107255154799	-4.86586852804828	0.000115579599210749	0.00121827985289652	1.02077611454224
C1D	-1.01834501807736	8.78005852895501	-4.85933296878854	0.00011726131026915	0.00123136943983065	1.00641670929852
SVIP	-1.00811579942473	6.47822841758823	-4.85332507919324	0.000118829202223797	0.00124649797514738	0.993214141213913
STEAP1	-1.37182504741206	3.0420833320086	-4.85160657045631	0.000119281596278746	0.00124990528293156	0.989437211486986
PRRG4	-1.0549194815806	6.91593191413207	-4.8488819727736	0.000120002435448971	0.00125611523644368	0.983448704447134
BTNL8	-2.59482019872384	3.65856954081603	-4.8329334473193	0.00012431169281994	0.0012874670300247	0.948385012351896
SLC45A3	-1.46805067829625	8.18342754925883	-4.83114598733314	0.000124804369570255	0.00129052328323438	0.944454154982044
CAMP	-3.51659197071686	7.86660215945734	-4.8240973521975	0.000126766616840277	0.00130532003694191	0.928951285045429
GRB10	-1.06617863712704	7.71042117428766	-4.80858749184674	0.000131195577735939	0.00134314385879609	0.894827539686331
MMP25	-1.18908534460985	9.67728449583781	-4.80658620038683	0.000131778411354687	0.0013469994629604	0.890423330319706
TRMT61B	-1.19244671733221	5.36650697257641	-4.79681199493869	0.000134662993457915	0.00136792190606939	0.868909816745616
CEACAM6	-2.86818085677323	3.59716661760974	-4.77999643911131	0.000139776706699564	0.00140818743844625	0.831884214364899
SNCB	1.16442179565036	6.27942751916671	4.77938813677465	0.000139965350869251	0.00140863947112634	0.830544492797925
KIAA0125	-1.3585000433882	9.00658494247905	-4.77383686951757	0.000141698887185194	0.00142389215097122	0.818317388487752
PIR	-1.21392046979919	4.13697837461378	-4.7696490473423	0.000143021077222832	0.00143644182889872	0.809092162756391
CETN3	-1.0080623092212	7.44737514221909	-4.76737619161179	0.000143743910847424	0.00144234806402705	0.804084922632066
MS4A3	-2.64731115980031	5.06327822668972	-4.76679007918997	0.000143930912850433	0.00144336040803697	0.802793631601429
LINC00167	1.11477770206816	4.85915843635258	4.75084622476722	0.000149113821410243	0.0014801851669379	0.767659279269942
ELANE	-3.38401666760627	6.76347899996362	-4.74919322907384	0.000149661901120753	0.00148432341908945	0.764015844524922
PCSK1N	1.25071839549509	10.6097353558112	4.74347416897643	0.000151573994748282	0.00149777732077286	0.751409023281902
ABCC13	-2.11064353901738	3.19707833859032	-4.70616696878907	0.000164671137546554	0.00159423465426123	0.669125843757969
GNB5	-1.08926015673745	6.39180179336299	-4.70526946549923	0.00016499999672709	0.00159505423575102	0.667145410177145
SYT3	1.18632277779236	4.63189467641182	4.70203144991107	0.00016619200827049	0.00160341329495827	0.660000036695533
FPGT	-1.03206901016826	6.84742594204128	-4.69658015626751	0.00016821857796553	0.00161897987978122	0.647969332283686
TYMS	-1.15306120232569	8.11880461455081	-4.69559304095603	0.000168588221309684	0.00162125206247714	0.645790655135417
RRM2	-1.0886899193093	4.68340290978309	-4.69448390043217	0.000169004543053657	0.00162335491232177	0.643342593064824
FNBP1L	-1.04613761053739	5.55961061587311	-4.69411438619321	0.000169143473804613	0.00162380431607936	0.642526997827106
DMXL2	-1.21029164261209	5.60589696490311	-4.68737416040096	0.000171698121110331	0.00164116124431603	0.62764865511997
P2RY12	-1.55024876702088	7.73094074971975	-4.68292752480999	0.00017340487049785	0.00165346395980797	0.617831879605464
PGLYRP1	-3.41306959354366	4.14094459418274	-4.6782614949883	0.000175214349708269	0.00166101847244003	0.607529655621938
MME	-2.08487222765511	3.14495786326051	-4.67384020020403	0.000176946601349855	0.00167517129053235	0.597766761034507
PGRMC1	-1.46466539925457	8.77612715214729	-4.67065243635379	0.000178206332515141	0.00168368036915824	0.590727076371525
TUBA3C	-1.07281022221483	11.171410328143	-4.67017161068112	0.000178397132104951	0.00168467074872122	0.58966520255871
LHFP	-1.41854339835679	6.73245340433133	-4.66290737551686	0.000181305053993912	0.0017055557047579	0.573621178067139
GATA2	-1.39465692695104	6.08119700952424	-4.63263754209994	0.000193949315428729	0.00179689684909028	0.506738458574032
DUSP19	-1.08373436831298	3.82882531148686	-4.62456436794517	0.000197470279373434	0.00181692487695368	0.488893027022063
MSX1	1.07563843232956	3.64304569637121	4.62145013645427	0.000198845755896549	0.00182671476174068	0.482008337877685
TMEM156	-1.00632114851292	5.28329347618191	-4.61329859308203	0.000202492258755187	0.0018522187568234	0.463985480060832
MYCT1	-1.63151621722592	6.01744352526245	-4.58183295233623	0.000217215614568646	0.00194798167847717	0.394388233488603
IL4	-2.07746478181008	4.00600099923529	-4.57366532906215	0.00022121175736179	0.00197388177846278	0.376315796061619
PBK	-1.11603019024512	3.83757990583924	-4.56378929401562	0.000226143410222685	0.00200531789158646	0.354459523935657
NFIB	-1.66182044279632	3.9697594583098	-4.56063071200966	0.00022774405948394	0.0020165588999493	0.347468560470591
CAV1	-1.02239158084083	3.54116296329493	-4.54966808761718	0.000233389078843975	0.0020544739442712	0.323201678695414
LOC100287813	4.01161756399256	4.74245245540813	4.54201079983405	0.000237415948347087	0.0020787155977932	0.306248739867205
CNKSR3	-1.24098910584154	2.92377307421579	-4.54002815192398	0.000238470018018895	0.00208320719167448	0.301858871514378
MYCN	1.24594361530717	7.09487905092892	4.51971737601154	0.000249544983760281	0.00216077505823363	0.25687952771538
KIAA0408	-1.13663108526766	4.52554775839462	-4.50390330982964	0.000258527490803197	0.00221409361114014	0.221848231235223
SGCE	-1.38487801896522	5.15291758443844	-4.48888058972586	0.000267363527875087	0.00226697893929569	0.18856209415099
EFNB3	-1.1973472568751	7.53918627920278	-4.47799035342133	0.000273959443469714	0.00231190150507711	0.164427822079973
LRP12	-1.0834669604381	6.07806341105809	-4.46951334999277	0.000279207490721846	0.00234751738702875	0.145639055865556
C7orf53	-1.29776753954037	7.12695346100067	-4.45626993023795	0.000287610697070373	0.00239338061277938	0.116281512650624
KIF16B	-1.11338328885097	5.9860463846348	-4.45408793316916	0.000289019558817255	0.00239815593937912	0.111444050034944
TMEM17	-1.44629347689854	4.42359496701205	-4.44667423227867	0.000293858749440447	0.00242346893740975	0.0950069560239664
LOC100505702	-1.00935516737035	5.88256947030367	-4.44470957005954	0.000295154832629145	0.00243006678376811	0.0906508002550481
KBTBD6	-1.4344489941425	3.43010743741516	-4.44103837198326	0.00029759222455125	0.00244704978601836	0.0825105379366491
GATA1	-1.37651648916854	6.3999923759929	-4.41672526480429	0.000314256064627141	0.0025530048036355	0.0285914099535596
MAOA	-1.40207816348166	4.28079229972945	-4.41424981760951	0.000316004744152625	0.00256296066294317	0.0231007844764255
CEACAM8	-4.33530156803659	4.80759252801956	-4.41110425453149	0.000318240993544834	0.00257576714932302	0.0161236075989164
CENPM	-1.28092648363299	4.19399441767139	-4.38988033375349	0.000333753290912666	0.00267152603571638	-0.0309591256217923
PAGE2B	-1.09672471509496	2.31910198481535	-4.38431747366762	0.000337943997336562	0.00269406534898696	-0.0433012903870891
PCOLCE2	-2.20949123761317	2.85041579259905	-4.38081585273557	0.000340609112099459	0.00270102612367013	-0.0510705680620136
C19orf71	1.16244193970672	3.46964738241797	4.37284075013656	0.000346758531790587	0.00274202317612452	-0.0687663695739458
BPI	-2.08018556252426	6.17735750590158	-4.36252435282392	0.000354879899576254	0.00279496448239417	-0.091659030777846
KRT23	-1.26663677892504	6.64482675531144	-4.34364783254306	0.000370240549579813	0.00288234547835377	-0.133551957189806
DPYSL3	-1.00336664635097	3.21698735107476	-4.33602581358173	0.000376631538761502	0.0029216528115723	-0.150469251483116
ASB9	-1.05201684428164	4.17932895214682	-4.33174252319866	0.000380271777001214	0.00294522745863194	-0.15997652309288
GNG11	-1.39366554367376	13.7552565067523	-4.32546695239012	0.00038566940501279	0.00297764042101501	-0.173906371583528
LOC100508196	-1.31873363660704	3.79308784114364	-4.29960383022888	0.000408742359156427	0.00311041030200784	-0.231319932528128
HOXB9	-1.3335417497356	3.19350615433548	-4.28717519382949	0.000420320526104666	0.00317876522926319	-0.258912896696537
IGF2BP3	-1.33559699048212	11.0268015447807	-4.28311989739582	0.000424169431152918	0.00319447610000051	-0.26791641989243
WFDC1	-1.96066361653853	3.04719774111518	-4.2751684709557	0.000431819616954442	0.00323804136166644	-0.285570483094805
CCDC90A	-1.00945615149616	8.45615787748463	-4.26198588031594	0.000444810450609411	0.00331886450970363	-0.314839989537937
ANGPT1	-1.2581007683577	5.78679790718699	-4.25668036170201	0.000450149298593129	0.00335004766651438	-0.326620215100082
FAM81B	-1.40880913712999	7.41026371138179	-4.24973999916483	0.000457230862033818	0.00338889766329704	-0.342030618810022
TNFRSF17	-1.62368231108617	8.19863486522658	-4.24772125870162	0.000459311667778674	0.00339630646419741	-0.346513077341015
ORM2	-1.71848054669334	5.3903044597326	-4.23796226939601	0.000469506011285367	0.00345900841797068	-0.368182377881989
LOC642838	-1.54911399874671	9.71544271478933	-4.23395197708297	0.000473760993745442	0.00348043715885356	-0.377087095597452
SDHC	-1.09252475896043	8.96433675250283	-4.22802841668451	0.000480117138989678	0.00351697022000102	-0.390240224399728
ACTR3BP2	-1.03981308296299	4.54436240184504	-4.22104078355464	0.000487725560536819	0.00356098182563299	-0.405756168076087
C8orf85	1.10309667337914	3.28962130162588	4.22102780737091	0.000487739801885028	0.00356098182563299	-0.4057849815556
SMN2	-1.03075726781298	3.94638778728958	-4.22012110997975	0.000488735938768482	0.00356411638264548	-0.407798293814794
ZBTB49	-1.07463092637674	3.08649502902023	-4.21434004421469	0.00049513561187181	0.00360250107640647	-0.420635096447421
FUT9	2.64772616867653	3.56934218087319	4.19553795171452	0.000516538852985612	0.00372116868538716	-0.462384776633986
TPST1	-1.35658250474321	7.49099357808419	-4.18238218666075	0.000532066061818814	0.00381758860539716	-0.491596376977143
NPBWR2	1.25929973875457	4.10918126481806	4.17564260773786	0.000540201563446396	0.00386182037056991	-0.50656093466993
HIST1H4H	-1.02218656844664	9.11694242374958	-4.15991841183695	0.000559672523247144	0.00397203299276631	-0.541473915305305
MELK	-1.10312269476908	3.64343996286484	-4.1476674213151	0.000575330629647581	0.00405024866808314	-0.568673964907187
SLC6A19	-1.08080679387582	7.53970533056885	-4.13677908451663	0.000589616454426528	0.00412184603085544	-0.59284746513644
DYRK3	-1.01675304115333	2.92005473639659	-4.13575544044374	0.000590977708195457	0.00412988879889086	-0.595120023987218
PRKAR2B	-1.32635155578478	11.1537334451426	-4.12848424177323	0.000600738372108141	0.00417872502714201	-0.611262242621735
LOC100132147	1.11504398548227	6.90629698672556	4.10596936998948	0.000632001231869082	0.00434106921984151	-0.661241573153917
WLS	-2.04952017279028	5.29619326910804	-4.09827596467873	0.000643054372565473	0.00439659819623881	-0.678318026407063
GTSE1	-1.14756634444876	4.12011746010736	-4.08501950602025	0.00066255739766641	0.00449842195866768	-0.707740106329603
FKBP10	1.70204365317896	3.69419517251148	4.07947392584462	0.000670891291576274	0.00454097231724943	-0.720047348249595
SIAE	-1.05407989698075	5.93530483841345	-4.07519339425086	0.000677395971820248	0.00457236447392965	-0.729546692585517
SKA3	-1.06123635434298	4.21329063113953	-4.068487569605	0.000687713628352584	0.00461498237930441	-0.744427528959533
CEP19	-1.01493908219962	6.05468030873028	-4.05657350995784	0.000706435341542668	0.0047102221710305	-0.770863649044455
ARHGAP6	-1.34046066504934	6.24754171182835	-4.04963935478205	0.000717566227200262	0.00477443471035285	-0.786248439308069
SLC1A3	-1.21142953345734	4.39779743396309	-4.04802041273615	0.000720190231182932	0.00478315033618391	-0.789840224730971
SLC2A5	-1.13353029349945	6.01746821875665	-4.04566773082533	0.000724020660076968	0.00479995113610125	-0.795059777508645
LOC100128180	-1.01472887988197	3.66634648453347	-4.02931661647728	0.000751212684299892	0.00493044788971275	-0.831331922331783
NAA25	-1.19917847824444	2.53644737793415	-4.02693421852342	0.000755259222258401	0.00495119783957905	-0.836616302209015
KIFC1	-1.39483556860985	4.64458051024916	-3.99952175818883	0.000803422250832528	0.00519916083390468	-0.897408480096647
SAP30	-1.18921330389444	11.3678766400162	-3.98866676329448	0.000823334459303658	0.0053000127234084	-0.92147531270442
CYP4F3	-1.7658863615929	2.94628783456743	-3.98556895027979	0.000829107195284333	0.0053336689072871	-0.928342856544547
DBIL5P	-1.00013062832198	2.95223081951614	-3.97524301485056	0.000848643883068191	0.00543437153226183	-0.951232160879771
TMSB15A	-1.47965720622141	6.25379350037	-3.9641543024328	0.000870137481030065	0.00552800878013492	-0.975808263704166
VEGFC	-1.64110071709853	6.25067039808206	-3.9607941479412	0.000876757567576983	0.0055523126275061	-0.983254576000878
RGS16	-1.00571734336881	6.15334372038024	-3.96068208993776	0.000876979208069987	0.0055523126275061	-0.983502896536947
OLFM4	-3.67744881932057	4.05078964005194	-3.95570712256237	0.000886875976009504	0.00559504802103961	-0.994526963414219
UGT2B17	-1.31405663427654	5.07668240730278	-3.95044719694344	0.000897461241985319	0.00564913364494132	-1.00618147674828
CA2	-1.06399304036442	10.5440480243711	-3.94842641344229	0.000901561485246065	0.00566947923729032	-1.01065868722553
ANK1	-1.35882717537806	7.65300594780509	-3.94291949223224	0.000912830649976954	0.00572931344852607	-1.02285892717389
TNFRSF10C	-1.16489161731508	8.81791420498279	-3.93762311008683	0.0009238019479385	0.00577882977035331	-1.03459161793906
COL17A1	-1.45257750968407	2.69060946546795	-3.9278601410968	0.000944372604182478	0.00588393678186189	-1.05621587569774
CA4	-1.88356581894627	2.82088093886008	-3.91999406160924	0.00096127938271948	0.00596839971621933	-1.0736358083221
MAP1B	-1.83235374295557	3.0026848463256	-3.91822256905051	0.000965128479097034	0.0059885030234029	-1.07755853099282
ABCA13	-2.05923878711047	2.98400945882124	-3.90927461539897	0.000984807429845356	0.00607980516314422	-1.09737045365031
MORC1	-1.20311245353148	2.51507949117237	-3.90366069871589	0.00099735827370985	0.00614373950749592	-1.10979858919784
MEIS3	-1.0058041041491	2.66748346131231	-3.88735592564154	0.00103472435678402	0.00632026925535624	-1.14588607187715
PF4	-1.07265731688502	15.5831129034699	-3.88568473312166	0.00103863246663298	0.00634018790768635	-1.1495842306171
C2orf88	-1.04416371893699	8.42536497528524	-3.88539897247792	0.00103930219776854	0.00634230039404376	-1.15021657298683
SULT1C4	-1.24091653641814	2.53585220289978	-3.8840296652024	0.00104251740807167	0.00635861749898323	-1.15324657539411
MLF1IP	-1.02200593997582	7.20005402699909	-3.88356959949466	0.00104359989764855	0.00636040749191806	-1.15426458826515
LOC100653245	-1.43924057451778	7.89823410943665	-3.87205660713638	0.00107105763846111	0.00648759642214697	-1.17973665280324
ZNF259P1	-1.03446167037878	5.98358319523016	-3.86222108730411	0.00109508567161019	0.00659846363321087	-1.20149211306703
ORM1	-1.59972352768128	7.3656613190736	-3.8618794186202	0.00109592997158589	0.00660152099392114	-1.20224777040633
TNFSF4	-1.14271758872888	8.30961784194375	-3.85740636975732	0.00110704351466629	0.00665081833602406	-1.21214010409878
OLFML2A	-1.02204429284274	4.40639580889522	-3.84759350854073	0.00113181999327916	0.00675335346172507	-1.23383794929678
RAB33B	-1.44893372833435	5.56931395796846	-3.8437946194941	0.00114155979551502	0.00679904686720874	-1.24223652333776
KIF4A	-1.02246418847008	3.68794435870661	-3.84229338769897	0.0011454317650266	0.00681589293522508	-1.24555522510693
HEPACAM2	-1.25812174332156	2.69940865645348	-3.83931406557385	0.0011531548900102	0.00685352443729141	-1.25214110281405
TRPM6	-1.18226477443005	2.60192764973177	-3.83612942250537	0.00116146774487236	0.00688874551736848	-1.25918030295357
CLEC1B	-1.47442713534102	10.0547233453704	-3.83479208156408	0.00116497640705656	0.00689885631915592	-1.26213613542877
LGALSL	-1.19684087558148	10.9475442204558	-3.83478037268851	0.00116500717326292	0.00689885631915592	-1.26216201430496
BEND2	-1.60734473013878	5.67418434283053	-3.82563144445206	0.00118929644649644	0.0070088011636384	-1.28238053136747
PSD3	-1.13893718690407	5.65713055475903	-3.81578595756511	0.00121599979374482	0.0071275847916332	-1.30413298408115
CR1L	-1.29676781971089	4.72197634104575	-3.80713750238282	0.00123994953672243	0.00723119380121311	-1.32323598252823
HPGD	-1.06239096085906	6.56144709638318	-3.7963279840032	0.0012705463671551	0.00737888442928401	-1.34710598670496
TMEM40	-1.16556143456709	11.0033816199773	-3.78987690076083	0.00128916398771196	0.00745112340543073	-1.36134804063459
TMEFF1	-1.15358460711506	3.53333154963842	-3.77910692500514	0.00132085378657447	0.00760344593064829	-1.38511896385181
SLC18A2	-1.17898412168007	2.69626951800191	-3.77608318270793	0.00132988969088227	0.00763551076140139	-1.39179144684855
P2RY1	-1.23662668106975	5.98878716058357	-3.77255689408465	0.00134050520526271	0.00768271409684784	-1.39957213172549
MANSC1	-1.42112598170959	3.53026095237355	-3.76364278130913	0.00136771821360196	0.00779989476004957	-1.41923721702773
CEACAM1	-1.04653606437822	6.14456686064407	-3.75452646138788	0.00139611782270856	0.00791119975013716	-1.43934275987181
MPO	-1.59528467399112	9.03022946056386	-3.74932222426256	0.00141259290018684	0.00797457732041519	-1.45081781874523
ANKRD22	-1.13171544945928	6.60286907259845	-3.72563209012615	0.001490069217365	0.00830193526137824	-1.50302862832211
MMP9	-1.76885540718631	8.98915566156141	-3.71890827756107	0.00151281948258926	0.00840240866251039	-1.51783969701051
TMOD1	-1.3701842980428	5.58392983254101	-3.71584865012534	0.00152328595229232	0.00844139938777378	-1.52457823932408
GPR37	-1.16958762150641	2.98370837114881	-3.69827622810276	0.00158480842297873	0.00872544980134106	-1.56326576152693
TTC25	-1.18389511515333	4.59867410536354	-3.68845182048288	0.00162027506091815	0.00887347395715238	-1.58488451579354
KLF1	-1.08889931314831	3.73128151278405	-3.68360118599665	0.00163807600643426	0.00894504856181077	-1.59555550831502
TUBAL3	-1.06021545037225	2.27617964526535	-3.68352263361739	0.00163836587335233	0.00894504856181077	-1.59572830106761
HBG1	-2.9582055636956	11.0234117290585	-3.66834282886885	0.00169534870281898	0.00920486501295038	-1.62910984413217
LAMC1	-1.2336248843882	5.88175230750017	-3.6468934031777	0.00177923899314195	0.00957018612973279	-1.67624503043167
C1orf216	-1.28661122922052	5.3163882466077	-3.64583244792921	0.00178349383019513	0.00957992368494343	-1.67857543020085
TMEM217	-1.11483187591208	3.10658653179856	-3.64336805580484	0.00179341601832316	0.00962210470715943	-1.68398810458118
LOC727916	1.34256882502693	3.29689092935855	3.64061498407477	0.00180456532378737	0.00966132719115124	-1.69003417394235
TFF3	-1.03206158760017	4.42474198778251	-3.62673803379304	0.00186181997191657	0.00990292137614146	-1.72049905260723
PRUNE2	-1.82161250841319	4.42360132238467	-3.61893918327042	0.00189478471183842	0.0100319660709197	-1.73761247661945
SYBU	-1.48454695525892	3.26910683480354	-3.61561689781693	0.00190900288918438	0.0100963324193166	-1.74490099640457
C2orf65	-1.46681790233353	4.191602696296	-3.60764003009199	0.00194357462612019	0.0102294775178149	-1.76239655531493
LRRIQ3	-1.51620817698205	4.61396538692317	-3.59406791097388	0.00200382901674547	0.0104902563673864	-1.79214989060758
ESAM	-1.1515288791131	8.15635187479484	-3.57682790737149	0.00208304427232244	0.0108153822247372	-1.82991763030816
NEURL3	-1.23351546371191	5.58523313136424	-3.57379607936887	0.00209729250311112	0.0108692003698658	-1.83655633684923
CAPN6	2.54319807446237	3.76174017898283	3.57327121542434	0.00209976891580491	0.0108791570346899	-1.83770551999392
CXorf69	-1.15242976980572	3.75368981167946	-3.57177622835799	0.00210683845322744	0.0109128996804102	-1.84097861945082
DHCR24	-1.12115469007407	5.02249419669965	-3.56771964271169	0.00212614038552118	0.0109867407316159	-1.84985886934939
MEIS3P1	-1.45591425946017	7.63876888675714	-3.55514598461234	0.00218708790480883	0.0112095066412351	-1.87737280759198
CD36	-1.04802603816035	11.7649161861691	-3.54969747261038	0.00221403252300079	0.0113155887553992	-1.88929012269179
THRB	-1.38285287758283	5.42918092901626	-3.54723370813052	0.00222632429000535	0.0113576736429718	-1.89467796578299
CTSG	-2.51336056057755	9.36909824104822	-3.5393151847528	0.00226628926936274	0.0115135956010275	-1.91198998128591
LOC100132363	-1.33926056436728	2.96793029122546	-3.52830959896571	0.00232301650026161	0.0117046820063323	-1.93603965178434
CSMD2	2.411024027715	3.58301716457274	3.51472033557128	0.00239500265093871	0.0120087197914903	-1.96571643517297
WDR35	1.14988408721004	4.59958156011588	3.50549048003122	0.00244514955537403	0.0122163961085044	-1.98586088132735
SFRP5	-1.48796928451776	2.66498425203321	-3.50069659746139	0.00247160352350244	0.0123265642766684	-1.99631975870067
LTBP1	-1.38685662184844	7.71478065076569	-3.49268263576564	0.00251646002783442	0.0124962073607236	-2.01379786412709
UGT2B15	-1.35524101687912	4.42934640608412	-3.49202328610808	0.00252018622764166	0.012502037754592	-2.01523553701999
TMCC2	-1.00748353358002	8.04384162295544	-3.49002633374066	0.00253150495584354	0.0125435256691086	-2.01958945584006
AVPR1A	-1.51400515801911	3.15667633005845	-3.48649598253632	0.00255163803382402	0.0125976687729386	-2.02728544376777
CACNG6	-1.96985142377923	5.95811685557715	-3.48603226426559	0.00255429428069166	0.012607404642356	-2.02829621459965
LOC401847	-1.36837807444894	5.12312233969167	-3.46960490722754	0.00265017587677304	0.012976061045819	-2.0640861492479
SYNM	-1.11283695376609	6.53874702046665	-3.45999519713058	0.0027079038826977	0.0132026316450514	-2.08500713522344
FAM46C	-1.10974733710722	7.48143413989339	-3.45464656406988	0.00274057050024071	0.0133320454201134	-2.09664643139314
USP32P2	-1.00806325744639	6.90683190477877	-3.44920893006483	0.00277417940751162	0.0134487989832237	-2.10847566997709
DUSP13	-1.15899289926143	2.44168546371828	-3.44191064581334	0.00281992874291203	0.0136133293218431	-2.12434666158511
HESX1	-1.03625327410923	2.976178198276	-3.43826667363852	0.00284304884020634	0.0136979449284099	-2.13226832788358
PROK2	-1.20155032098615	9.58683377696058	-3.43565928224735	0.00285970677301345	0.0137646657374597	-2.13793549602603
SSPN	-1.16285638076593	6.59451635916886	-3.43330769044814	0.00287481302519982	0.0138136365486771	-2.14304591788031
RASSF10	-1.77437196557321	2.89978819500778	-3.43319229364794	0.00287555633859085	0.0138136365486771	-2.14329667664742
PRDM7	-1.20439162316482	2.94202364017468	-3.43286969288658	0.00287763533512121	0.0138136365486771	-2.1439976830366
GP1BA	-1.37618700560842	10.0694358184504	-3.42098594066849	0.00295526187500135	0.0140896244381147	-2.16981126411542
BAMBI	-1.1726727922658	8.03830993524022	-3.41916536480835	0.00296733516618368	0.0141334303795258	-2.17376420422654
LOC100131289	-1.41393997116196	4.46196322622797	-3.41516091877116	0.0029940623371789	0.0142399639555875	-2.18245731618622
ADM	-1.22210797462906	9.68389197641934	-3.41409889762565	0.00300119038992037	0.0142669397599441	-2.18476245638564
PROS1	-1.64481941618618	7.02227706360861	-3.41322148846903	0.00300709198456112	0.0142845981666606	-2.18666677661342
LOC100505869	-1.12023239037953	3.01414691199284	-3.37730116890501	0.0032587679497055	0.0152545527889344	-2.26453631087108
KREMEN1	-1.02108762437415	5.52585966505652	-3.37189863618623	0.00329837357860079	0.0153811590368116	-2.27623233721208
SRGAP1	-1.21416243725787	2.80231884708037	-3.3670921699886	0.00333400750034388	0.0155251608767201	-2.28663437455073
SLC2A4	2.44398557984451	3.5177008569259	3.36471831886841	0.00335174612905727	0.0155744523118039	-2.29177056264249
LOC100287723	-1.07512856269276	10.8878888656127	-3.36445893747656	0.00335368997878542	0.0155797902167616	-2.29233172376433
LOC728543	2.57648319741618	3.52693219344707	3.36132992081182	0.00337722696668909	0.015666581904232	-2.29910044626983
TBX3	-1.03128788477829	2.57487851178295	-3.36038935803501	0.00338433375581972	0.0156923852213174	-2.30113480025206
ZNF154	1.63411966138343	5.17761541460059	3.35965347398916	0.00338990427262612	0.0157144959124932	-2.3027263613125
UTS2D	-1.26853902465611	2.64222463578638	-3.35751004507847	0.00340618111891004	0.015767568869606	-2.30736168740637
JAM3	-1.09197018692542	6.73347665964769	-3.3508782251153	0.00345703055176611	0.0159277013077491	-2.32169917749638
TPM1	-1.26678075525081	9.95058438312415	-3.33310334763885	0.00359703004604267	0.0164183097489416	-2.36009449146513
GCM2	-1.00286629615197	2.32918377352667	-3.33205675596817	0.00360544482002552	0.0164490550054482	-2.36235372288145
CCR6	-1.06071248436575	6.07117326331575	-3.32931285331142	0.00362759822705626	0.0165339150377215	-2.36827606483851
ANKRD19P	1.93419471043181	3.22824856230966	3.31839997179036	0.00371703697758095	0.0168773739936516	-2.39181849499992
RYR2	-1.69183205283926	3.47494805842131	-3.31064874572912	0.00378187600244888	0.0170829553407067	-2.40852894279096
SELP	-1.23471868453296	8.81699787026336	-3.30627926620296	0.00381891496469627	0.017198721841697	-2.41794467612714
ISLR2	-1.16564119364862	3.2940677981027	-3.30552387279114	0.00382535425651562	0.0172156215492658	-2.41957215516359
C12orf33	-1.38503800501615	2.3977780181126	-3.30497787645923	0.00383001519610311	0.0172197849955621	-2.42074843592933
TNFAIP6	-1.20558072124095	5.91095535673177	-3.29592821142421	0.00390808537722359	0.0174757948349375	-2.44023784150279
OR51G1	-1.00254473175636	2.25769722345331	-3.29373172585011	0.00392726849629186	0.0175455600056633	-2.44496621192884
NID1	-1.10188853603639	4.41727430918518	-3.28330946622472	0.00401955868394853	0.0178966717591391	-2.46739147606434
LOC284412	-1.40822972719231	5.03355826596711	-3.28140682379789	0.00403663498068181	0.0179604592294415	-2.4714834114257
ZIC1	2.1038927754359	3.88570735882346	3.27666181000351	0.0040795323391339	0.0181061010612296	-2.48168571110828
CXCL11	-1.02462581173878	2.96734903379817	-3.27585131705757	0.00408690418912548	0.0181223247241179	-2.48342798624838
IFI27	-1.10371705058587	6.39858982861042	-3.27258089361531	0.00411678332431532	0.0182260210664164	-2.49045713625345
CD24	-1.37229426133927	8.39744801572594	-3.26667589661326	0.00417127589452898	0.0183924732568171	-2.50314426505784
ZNF667	-1.67916658929584	3.68926406004531	-3.26064547923716	0.00422765565070514	0.0185950420820578	-2.51609480044573
PPP1R14C	1.77478728828574	3.29080088954105	3.25857673168079	0.00424716840417569	0.01867667524233	-2.52053608856962
ECRP	-1.05485857458	6.28772642923673	-3.25729917135157	0.0042592626161366	0.0187172574485752	-2.5232784533434
ALPL	-1.23979872275528	2.99629950154595	-3.25589288893091	0.00427261442324925	0.0187507009235317	-2.52629680622696
LOC100507039	-1.00669385932535	6.07720958346196	-3.24925012878732	0.00433623996255887	0.0189746811224522	-2.54054981153716
LACTB2	-1.04297286660973	7.45123233121502	-3.24802286492204	0.00434809609989129	0.0190071371895544	-2.54318225301083
TTC7B	-1.17989232675703	9.4802609603636	-3.24741626849729	0.00435396792418277	0.0190267621486087	-2.54448328671979
NID2	-1.16839814416032	4.91829362348548	-3.24447546981755	0.00438254501994604	0.0191175355444886	-2.55078983629165
MGAT3	-1.29272256124891	5.48149547341636	-3.24346074088444	0.00439244818414701	0.0191522078701292	-2.55296557667524
HRASLS2	-1.07292621092535	6.12052038572916	-3.23682715438818	0.00445773029684793	0.0193533033595604	-2.56718462051291
CXCR1	-1.18396285996998	6.94224387583151	-3.23502716016407	0.00447560760020474	0.0194025510898257	-2.5710415663145
LUZP2	-1.59854631179546	2.52500044575004	-3.23104421835376	0.00451541556438858	0.0195491754273518	-2.57957400601519
GPR133	-1.23626246037063	5.0072791730592	-3.23079822254387	0.0045178855325251	0.0195536321602003	-2.58010089767174
PAGE2	-1.3458531238067	5.02163053110771	-3.22698631434467	0.00455632921796788	0.0196958462444475	-2.58826414922331
PPBP	-1.17562418108403	15.035366874165	-3.22404917436441	0.00458616899479384	0.0197768445098999	-2.59455231237692
ENTHD1	-1.40938372265928	3.7736650661585	-3.21434852243501	0.0046860878688067	0.0201103573782889	-2.6153096024312
GYPA	-1.20621533174324	2.77613884793707	-3.2137379338756	0.0046924478378237	0.0201218342553966	-2.61661556289062
MIR600HG	-1.10038457028315	3.56131433475058	-3.20896364419819	0.00474246948597762	0.0202725944122013	-2.62682474800352
OCLN	-1.58322011699034	4.76363085141273	-3.20781869384384	0.00475454280407678	0.0203168213235408	-2.62927245681092
ZNF620	-1.20180120213247	2.39929338711236	-3.20232103222765	0.00481293479293288	0.0205065138655185	-2.64102218700415
KLF5	-1.1697164907452	5.5816354940441	-3.19056505241979	0.00494016084226001	0.0209166922437522	-2.66612867606908
PKD2L1	-1.13775642974821	4.87474111884532	-3.16983182188573	0.00517259804139509	0.0217411108153447	-2.71034430005165
MARCO	-1.07282937890035	12.0527119026381	-3.16335562320952	0.00524736701674736	0.0219940442124416	-2.72413866591301
HNF4A	1.54307660074154	2.90116937845831	3.15919213087267	0.00529599155856555	0.0221646635177471	-2.73300267682154
IGKV1D-8	-1.30610650774194	4.43947750123145	-3.15874947428227	0.0053011870480784	0.0221769342884493	-2.73394488850785
SYTL4	-1.15926351456929	6.99867074444067	-3.15366484205453	0.00536122367750502	0.0223718965929366	-2.74476499362828
DNAH12	-1.42845764333564	5.5282393311916	-3.1510888692834	0.00539189214753581	0.0224461709434808	-2.75024474327583
ITGA2	-1.28105012676464	3.90636619731558	-3.125568560615	0.00570512322920514	0.0234708985253569	-2.80446204547256
CRNDE	-1.24720438764002	4.31945261360471	-3.12402766860563	0.0057245935316541	0.0235361750425435	-2.80773146170411
DDX43	-1.5035628615556	6.71698960573849	-3.11976132940611	0.00577884040313702	0.0236797109367356	-2.81678113484342
PRKD1	-1.22306897096878	2.7834633277052	-3.11510857389193	0.00583857171830781	0.0238695624494558	-2.82664624233824
LOC100130193	-1.1291051917968	4.10095772391099	-3.10530407294112	0.00596641628869758	0.0242003575195672	-2.84741991357983
GABRE	-1.03330584932274	4.3161381780168	-3.09415139118445	0.00611515616726568	0.0246759648059248	-2.8710258755011
TRPV4	-1.0715454351411	4.80101626089765	-3.09300348730699	0.00613066876632595	0.0247334680823877	-2.87345407283361
FAM20A	-1.17672432709783	6.43881965474172	-3.09056532954321	0.00616374485638731	0.0248464473278974	-2.87861066552266
HTRA1	-1.60257265987237	8.71207302461782	-3.0783485692251	0.00633211043173098	0.0253737635807298	-2.90442961195384
MMP24	1.10167748792564	2.75108308552969	3.07573295125403	0.00636873489136425	0.0254979834766746	-2.90995333518638
UPK3A	1.83071140062325	6.305135613692	3.07185542820288	0.00642340823848262	0.0256556633577389	-2.91813927681199
TFPI	-1.05039011762328	8.08137793714651	-3.06991775375591	0.00645090036453386	0.0257333856574136	-2.92222873927221
GUCY1B3	-1.11082237344792	7.6911478388925	-3.06925523763856	0.00646032650465177	0.0257541134718452	-2.92362679374614
ANO5	-1.16352541182637	4.20970326461184	-3.06389559806386	0.00653707634436671	0.0259562332255047	-2.93493331467241
WASF3	-1.23205399480734	6.65218923306063	-3.06056990981372	0.00658514499052714	0.0261259194349826	-2.94194593872336
MMP8	-1.04891358538563	2.2708227346557	-3.04976179371078	0.00674374704556645	0.0266096905674335	-2.96471945559883
FSTL4	-1.33320646366873	4.32017867378743	-3.04102807571965	0.00687461418122344	0.0270001057206051	-2.98310320168205
LOC100131176	-1.18981886808567	4.88729003726189	-3.03816452126786	0.00691805651082061	0.0271390024683743	-2.98912704338645
ADRA2A	-1.17120098955406	6.30552358575277	-3.03106339016255	0.00702693942857002	0.0274781237483196	-3.00405721037606
LOC645195	-1.15809829585598	3.32403944678828	-3.01908958946997	0.00721431399468779	0.0280498896038381	-3.02920634027269
S100P	-1.20660604726271	10.7846533897871	-3.01567330620562	0.00726865741769716	0.0282205948285666	-3.03637571685362
LPL	-1.22405099821551	6.16902468178091	-3.01175601733165	0.00733145918701975	0.0283800756162884	-3.0445931952508
C1QC	-1.02439011166689	2.93304480067197	-3.00375087567153	0.00746143782741833	0.0287469276893949	-3.06137491385947
GSTA5	-1.66316619559916	4.75372365333424	-3.00211252762597	0.0074883135879139	0.028839132223894	-3.06480765686606
FAM155B	-1.17210892674471	2.80093587053343	-3.00066665144567	0.00751210994054473	0.0289080507236791	-3.0678366033511
MYO15A	-1.25643556693232	3.42029659696899	-2.999857682615	0.0075254559806821	0.0289423572014653	-3.06953108800476
GPR97	-1.16997366437687	4.57128402276479	-2.98810342854448	0.00772198491518116	0.0295531825025341	-3.09413446591173
LIPH	-1.41550516477011	4.33852472525321	-2.98729831968989	0.00773562664872559	0.0295938313513819	-3.09581848276611
RAB3C	-1.34539614427923	3.82464508019586	-2.9840485604288	0.007790928120448	0.0297415227976191	-3.10261432057997
WWC1	-1.17010899762406	4.88587543285247	-2.98384569216213	0.00779439301903936	0.0297431608973858	-3.10303847170321
TAF13	-2.06975027220865	4.41452977575674	-2.98158225523396	0.00783315286220515	0.0298561817418615	-3.1077701348609
CNTNAP2	-1.6785070751812	4.88322919326251	-2.97877747861739	0.00788144180705501	0.0300052170602764	-3.11363175825508
FRMD4A	1.18145469522416	6.53862412019922	2.97755696073768	0.00790254497208987	0.0300738723496021	-3.116181895873
FBF1	1.16630915928713	6.7887054327257	2.97380620440093	0.00796773977644517	0.0302632023491846	-3.12401644912698
GMPR	-1.00236383327938	9.72809828307792	-2.97312241807004	0.0079796811818215	0.0303000258639539	-3.12544437233132
TRIM64	-1.13712776035656	2.60720680776152	-2.96722103553732	0.0080834633300352	0.0306008720059113	-3.13776329616667
CAPN11	-1.33795510374674	2.60469255653606	-2.96714822265814	0.00808475194562913	0.0306008720059113	-3.13791523776946
ACADL	1.96432845578168	3.62664003154407	2.96616267882202	0.00810221330647239	0.0306551206295282	-3.1399716856607
BACE2	-1.06442762881506	7.69355027144701	-2.95983739220505	0.00821515330753001	0.0309926702081345	-3.15316447863088
FLT3	-1.01524015913821	8.08587747676647	-2.95385366250544	0.00832339563691046	0.0312813856342221	-3.16563587139048
LINC00328	-1.04660754704019	5.09581495893884	-2.93813126445351	0.00861441849458552	0.0321427145593314	-3.1983626047214
HDC	-1.27281325509488	8.45593707397971	-2.93582592850043	0.00865790876178431	0.032259312072098	-3.20315606511116
ADAMDEC1	-1.06075710982604	3.87818901320426	-2.93427937498908	0.00868720338780589	0.0323315765211883	-3.20637104975019
ZNF385D	-1.13771936192451	5.35579104177775	-2.92758077692761	0.00881519679372571	0.0327023440312486	-3.2202891784238
CRISP2	-1.13642810082474	2.43060909510366	-2.92415866088703	0.00888128591336756	0.0328790473214505	-3.22739515892187
ASGR2	-1.0060697339522	12.253401379967	-2.92387489699673	0.00888678749546658	0.0328818234824899	-3.22798425753503
NEURL1B	-1.21902796861318	5.67438250789252	-2.90627440697746	0.00923453041312592	0.0338541858643971	-3.26448290774657
SERPINB10	-1.24353530835076	3.6167394081827	-2.90028431485357	0.00935584745502481	0.0342157205825329	-3.2768865086785
CTDSPL	-1.10695878004175	8.5441278256551	-2.87994742451291	0.00977930227657814	0.0354336960261739	-3.31892769227136
CTTN	-1.0214404416015	6.29115043813189	-2.87557839215841	0.00987265485491543	0.0357059195057342	-3.32794522923993
OR6M1	1.04261758475976	3.44298311031216	2.86168411854191	0.0101752715088131	0.0365507690586973	-3.35658850050404
HTRA3	-1.48022701849589	3.47005006890783	-2.84793779189691	0.0104834413686936	0.0374176746119402	-3.38487523706748
C14orf23	-1.02361314340585	2.2653930617868	-2.83747969753149	0.0107238875769799	0.0380875171412982	-3.40636077422741
LOC100130713	1.10163815875641	6.27222014089762	2.83740868977372	0.0107255381263426	0.0380875171412982	-3.40650655188964
GJA4	-1.2003645092363	3.31492220863759	-2.83680048826736	0.0107396855552848	0.03810322984896	-3.40775512130502
LCE2D	1.12255503536693	9.0645631962715	2.83614272579178	0.0107550060162141	0.0381437724683648	-3.40910531797548
CLEC18A	1.72730697617491	4.98411538664405	2.83138102116828	0.0108665427533008	0.0384627719022631	-3.41887612678613
ABCC4	-1.01489658254099	4.37908125280548	-2.83024402103027	0.0108933394494483	0.0385367370485538	-3.42120826410061
LOC389607	-1.2540193847119	12.2675028101629	-2.82634204806366	0.0109857844159702	0.0387665441101609	-3.42920896943527
PPFIA4	-1.2070507391249	5.16617899070532	-2.82123580189434	0.0111078998701439	0.0390630470128266	-3.43967247772948
CHIT1	-1.89164883756944	3.89329214380868	-2.82039820610708	0.0111280549711951	0.0391114661960129	-3.4413881418106
TP53TG3	-1.11842859995381	5.56460109969659	-2.82027503897498	0.0111310217073525	0.0391114661960129	-3.44164041076042
DOCK3	1.01941999254864	5.72523196706015	2.81953012592841	0.0111489806807387	0.0391442889157992	-3.44316603826055
COCH	-1.08446806220467	5.18386134584793	-2.81528978293932	0.0112517415373285	0.0394414803978446	-3.45184752433549
EDAR	1.22415528449244	5.18469487960109	2.81097109466348	0.0113573354628828	0.0397263456614046	-3.4606841563101
ANGPT2	2.27689717302346	3.80444794504946	2.80130632534209	0.011597100445201	0.0404265595961493	-3.48044027910145
PTPRH	-1.13046599897239	3.58959195680032	-2.78564463075016	0.0119959796720906	0.0415302511792607	-3.51239765884456
TRPC2	-1.02323482643852	4.75467477789456	-2.78337793674723	0.012054787313279	0.041689650088899	-3.51701688097203
CYP7A1	2.62471441506036	4.26877734097982	2.78188972598888	0.0120935479492766	0.0418015650143014	-3.52004883781408
C12orf28	1.30776731175463	2.95926438467717	2.78027373827403	0.0121357718008338	0.0419327188216079	-3.52334037981432
OOEP	-1.27967791857388	3.71615895008596	-2.77689952341759	0.0122243919178767	0.042134909345786	-3.53021070671595
PTH2	1.04431745957584	6.36243587743683	2.7752577570322	0.0122677350431206	0.0422248846249688	-3.53355233504932
SH3BGRL2	-1.02635899110567	9.56601489513475	-2.77145851677756	0.0123686013361322	0.0424812251111588	-3.54128219679592
ARHGAP20	2.02206543595365	3.33691065573075	2.76525306079439	0.0125350606018352	0.0429263391284448	-3.55389847816592
GSTM2P1	1.13951927228136	2.80748330412919	2.76350183655818	0.0125824233200782	0.0430283743380336	-3.55745680594988
LEFTY1	-1.08752664642034	7.59380153996526	-2.75375241172	0.0128492484905553	0.0437575641592687	-3.57724993499598
C1QB	-1.30635103782072	7.95646928473964	-2.74914962287385	0.0129770923155914	0.0440856664223323	-3.58658448802342
SLED1	-1.70128431085214	6.16010994789224	-2.74718947076204	0.0130319047236586	0.0442258699445949	-3.59055776887473
PLA2G4C	-1.32250321265329	6.57926506201968	-2.74687197213869	0.0130408038579682	0.0442387906109728	-3.59120123728787
IGLV6-57	-1.26689187465709	4.59667423033421	-2.73887174210697	0.0132669689828803	0.0448140419271746	-3.60740501395049
KLRAP1	-1.24856014368014	3.86606789847321	-2.72974181822039	0.0135296510696395	0.0454428372830968	-3.62587293038229
TM7SF4	-1.21654193375608	3.32979619285912	-2.7275888749322	0.0135923147849533	0.0455985975365794	-3.63022413810891
PGA3	-1.20301604472524	7.24114049456514	-2.720577268342	0.0137983223563676	0.0461317397326436	-3.6443849900551
DDAH1	-1.41910589012395	4.02349687878396	-2.71505978139689	0.0139625239460943	0.0465671149918725	-3.65551750719244
DNAI1	1.7359248022772	3.25916208683545	2.71054961222923	0.0140981313881092	0.0469099820937341	-3.66461049944697
PPARG	-1.43182799257379	3.79131061964183	-2.70798309844734	0.0141758590171426	0.0471126115062601	-3.6697820158742
EGF	-1.32286169431168	5.96141430971426	-2.70498930263207	0.0142670436659543	0.0473594309053659	-3.67581187929821
TNS1	-1.03823983196008	6.89834914453728	-2.70488909973052	0.0142701052896822	0.0473615706557118	-3.67601365097427
TM4SF1	-1.03421843164714	3.04194179214131	-2.70417475916814	0.0142919495912023	0.0474039656694302	-3.67745197730699
LY6G6F	-1.02722848476654	7.9668106997727	-2.70385651377266	0.0143016916990127	0.047418214694104	-3.67809271314032
HS3ST1	-1.03154748198721	6.64957141460222	-2.68986570979412	0.0147362915640334	0.0485306946549974	-3.70622912331067
MRVI1	-1.08339449628606	7.36896802421807	-2.68387456186648	0.0149262203026479	0.0489490234851434	-3.71825856072577
MMRN1	-1.56733974060724	6.03667702838908	-2.68387003287091	0.0149263647571842	0.0489490234851434	-3.71826764998337
LOC151009	-1.05413734516829	4.78677382665136	-2.68339606231515	0.0149414896460031	0.048959613647731	-3.71921882663596
PRTN3	-1.04605455644542	5.38985420375665	-2.67929124818504	0.0150730906279841	0.0493137433631278	-3.72745344115811
THBS4	-1.13577829214159	3.50785213514683	-2.67054739551669	0.0153571094661397	0.0500697897092282	-3.74497615437064
ZNF354C	1.58982898562175	3.11702689578524	2.6675525333147	0.0154555549150293	0.0502908665825305	-3.75097214127594
CALD1	-1.08306915489365	6.55619058644197	-2.65886990904233	0.0157443710429875	0.0510695167335441	-3.76833892259586
GABRD	-1.44471861399118	3.40694830522718	-2.65232341469258	0.0159655185247236	0.0516585758738375	-3.78141663055619
MGC13053	-1.05242250310894	2.29783204469874	-2.65185497180271	0.0159814557444354	0.0516930711971297	-3.78235187856335
RADIL	-1.04925213009342	4.1973221433803	-2.65057358206189	0.0160251281032292	0.0517745070375557	-3.78490980568871
CLEC2L	-1.34509309461501	4.9117892045779	-2.6478073427255	0.0161197942877875	0.0519779373539664	-3.79042994726518
LOC100505657	-1.30890735393527	3.43144857829667	-2.64059098629715	0.016369260516821	0.0525570473254313	-3.8048184559186
LOC100653006	-1.04676665225928	3.11885004722332	-2.63435267127084	0.0165878681509381	0.0531631135782845	-3.81724279914269
ULBP2	1.00589885793249	2.72870548929793	2.62934466525905	0.0167653657985639	0.0536354845425078	-3.82720734010899
NLGN1	-1.13031631821211	2.58560368745017	-2.62828052479157	0.0168033134848456	0.0537393386217642	-3.82932359058679
MALL	-1.17791864575591	4.03729482042617	-2.62708644533763	0.0168459919264612	0.0538494635887452	-3.8316977927231
SDC2	-1.12475910371867	2.95313012879024	-2.62626588562064	0.0168753797617519	0.0539082273282571	-3.83332904058002
CHST9	-1.04846140761155	2.58722751651969	-2.61726947416525	0.0172007878429468	0.0546845713745165	-3.85119859276527
CDHR5	1.84509681643775	5.28117328755715	2.61552245724616	0.017264665411524	0.0548357174080414	-3.85466548108924
AKAP12	-1.02019685097179	4.21039009771679	-2.60967246917651	0.0174802051622409	0.0553619880643463	-3.86626692644914
OXTR	-1.32158098818858	6.59775536670136	-2.60453363255915	0.0176716455843892	0.055853776082914	-3.87644831216023
PDX1	1.34353875912576	3.32627591632188	2.60185823319378	0.0177720989486195	0.0560807695138524	-3.88174536284506
MXRA5	-1.58367465871218	2.48650978960176	-2.59187204582921	0.0181518502312749	0.0570235097849097	-3.90149511816792
DNAJC5B	-1.24754481203217	3.52441117236565	-2.58829480028472	0.0182897444693809	0.0573530736367692	-3.90856138036811
NRSN1	-1.14943829654982	2.36153058265314	-2.58359997337365	0.0184722241472115	0.0577478034723373	-3.91782841565784
TPO	-1.35848507839615	4.88266285935489	-2.57349871083983	0.0188707008016065	0.058777838532424	-3.93774070838185
FBLL1	-1.38950589822148	3.45308891621055	-2.56436176450063	0.0192381274633691	0.0596001751216943	-3.95572079885084
EGFEM1P	1.06973363746966	2.52854783465329	2.55213467688845	0.0197404065888738	0.0607146864085674	-3.97973490291791
INHBA	-1.38176625937896	4.24324081618089	-2.54656668600132	0.0199732168663141	0.0612668092159753	-3.99065255501309
DSC2	-1.2174021442533	4.42266030936291	-2.54031203166384	0.0202378284896295	0.0618607620915168	-4.00290313561694
HPR	-1.89628102763358	7.40546169121444	-2.53844542995272	0.0203174363527564	0.062053781959885	-4.00655635294413
NXF3	-1.11386806753583	6.98716945665096	-2.53738606650242	0.0203627479985752	0.0621507861420688	-4.00862911640891
CES1	-1.07821362134849	10.0959824760805	-2.53394602754789	0.0205105454186427	0.0625045314896273	-4.01535709491827
LOC100134091	-1.15789701420158	5.9583312928173	-2.52914517891807	0.0207185004940896	0.0630495001317155	-4.02473923735917
APCDD1	-1.09295531420563	6.85299101550638	-2.52080600848033	0.021084455484114	0.063925406964446	-4.04101592687946
LOC541473	1.10781677504124	4.27840638277909	2.51807684472907	0.0212055388234989	0.0642229572251098	-4.04633718998149
VSIG2	1.43342020395074	5.76332047178066	2.51732253006423	0.02123912047402	0.0642749908399108	-4.04780744589711
NOG	1.4604294592193	5.8640355245632	2.51722062382001	0.0212436611202297	0.0642788047638821	-4.04800605793029
LOC100507056	1.4143658944605	2.99068640325962	2.5122104165006	0.0214680323730526	0.0647776554280821	-4.05776600264293
TRPM5	1.17016595297789	5.6111599320678	2.50756020880072	0.0216782769916325	0.065241259046389	-4.06681623897709
PRKAG3	1.31902988797329	3.28471317056258	2.50706429803125	0.0217008120751074	0.0652990498482387	-4.06778090077886
MAGEB1	-1.07583027072317	2.40404924981421	-2.50511699623722	0.0217895144673975	0.0655156568956045	-4.07156795917375
FCGR2B	-1.7607516630627	9.33590180436628	-2.50212696648443	0.0219263791395398	0.0658138713861314	-4.07738009971257
C15orf26	-1.26772683609584	6.34528398692049	-2.50160316382965	0.0219504386336592	0.0658378761712158	-4.07839794055752
MYH1	-1.16217831016601	2.31383143480799	-2.50104508962594	0.0219760996322976	0.0658837070094301	-4.07948226280663
ABLIM3	-1.1101341708911	9.12921543099	-2.49503167066688	0.0222544010555622	0.0665865000280565	-4.09115867140707
SLC6A14	2.61545259771371	3.69601803599176	2.49460408539705	0.022274315443112	0.0666257382243597	-4.09198840138945
CCL13	1.69407076024774	3.59393552245573	2.48537030388215	0.0227084802081023	0.0675839413240834	-4.10988954886322
IGLL1	-1.10903624789979	11.7505994368792	-2.47632054996411	0.0231416994161598	0.0686128715616961	-4.12740219442109
C21orf81	-1.04717939732825	6.88887564937767	-2.47545959755642	0.0231833158618054	0.068684166058675	-4.12906662261341
CLDN4	1.25778439300165	3.09251565041352	2.47429991219363	0.023239483468856	0.0688070181804123	-4.13130812029704
IGFBP2	-1.35857714417396	9.8450629357837	-2.47305841727766	0.0232997550076299	0.0689041200384105	-4.13370716650304
ADCY6	-1.21732153309972	3.93045628726762	-2.46897135306047	0.0234992104398318	0.0693578895268119	-4.14160072501366
NR2F2	1.41740221528632	3.90952615262648	2.46771060441769	0.0235610597784698	0.0694940003118654	-4.14403436424369
TGFB2	-1.23241698310278	3.2958796425963	-2.46578177051579	0.0236559795429367	0.0697155841696262	-4.14775641941241
RUNDC3A	-1.3494849730141	4.0711407199277	-2.45460172870015	0.0242132648332707	0.0710261396973866	-4.16930181433221
NFE4	-1.29688899034355	5.40575832001825	-2.45355880179496	0.0242658741145884	0.0711598029445314	-4.17130916927844
ARMC3	-1.10078579079377	3.11286858485069	-2.45186057731668	0.0243517685309443	0.0713049767429548	-4.17457687981993
COL10A1	-1.25054829541669	6.23821234629368	-2.44862282615138	0.0245163208306045	0.0716796936251411	-4.18080378353185
C1orf116	-1.02220975510157	4.76391119671326	-2.43591785451113	0.0251721446275704	0.0731062952389569	-4.20519807872961
SUCNR1	-1.11444666513421	5.24902815934013	-2.43147605880164	0.0254052776912772	0.0736041545915642	-4.21371141034945
GSTA2	-1.14205669234793	5.44491092705959	-2.43004338364418	0.0254809034109122	0.0737515956184378	-4.21645564988125
PPAP2B	-1.21064853714047	5.0754942444191	-2.42282656962499	0.0258650663575719	0.0746430007771164	-4.23026666032434
DNM3OS	1.64626800424259	3.08903098967273	2.4224609060162	0.0258846747171022	0.0746885879961151	-4.23096588194769
CD9	-1.00000917592793	10.1582937649295	-2.41353669766538	0.0263675579449969	0.0757472948148681	-4.24801396767973
MRC1	-1.24213528588856	5.40216431162534	-2.38944489096414	0.0277135092334472	0.0787251686618437	-4.29387460005407
OR11H12	1.22265444187476	2.61395571890082	2.38714353791696	0.0278453807270363	0.079008142969342	-4.29824288677205
LOC728716	-2.87455148987132	3.97532381268316	-2.38308156078032	0.028079567965741	0.0794310862261721	-4.30594771183175
PDZD2	-1.08727202401139	2.89053400555958	-2.38075072523664	0.0282147766428803	0.0797654728844536	-4.31036577632013
EIF1AY	-1.30752221971411	9.18869109212873	-2.38019959911647	0.0282468353273643	0.0798005677969583	-4.31141009643898
THNSL2	-1.44911257295789	5.38442292699826	-2.37360105275374	0.028633314415719	0.0807178529673447	-4.32390371100632
CACNG7	1.44551247523444	4.81329410969806	2.36945749723867	0.0288785157929546	0.0812962182656842	-4.33173973736046
GSTA1	-1.3326328376786	4.21505929494042	-2.3658742439708	0.0290921355911914	0.0817056610161095	-4.33851032717182
GP5	-1.22070292257813	4.51009376476422	-2.35493274827473	0.0297535625729367	0.0830840416496807	-4.35915076318956
NTRK1	-1.04608453796741	3.2136656320491	-2.34804977879154	0.0301767855397821	0.0839815527129712	-4.37210894913095
HRASLS	-1.10800786597469	8.40744035614317	-2.33932473944666	0.0307213172652955	0.0852427374417256	-4.38850592993536
PPM1E	1.01471023773278	2.99819622739233	2.33918907731745	0.0307298555896044	0.0852526605027702	-4.38876062148803
MS4A2	-1.19728493076243	6.19228567696234	-2.33102979274706	0.0312474567699379	0.0863117031753424	-4.40406421179869
SPZ1	-1.34463225163485	2.39187010084236	-2.32895939444187	0.031380078053528	0.0866184388264402	-4.40794287322525
MYL4	-2.88114093652772	5.90195411430029	-2.31956107317512	0.0319886882222159	0.0879374783549831	-4.42552612469315
TNF	1.56892111882138	10.0410090147804	2.3168634192693	0.0321653924081579	0.088361259531453	-4.43056601806967
LOC100506262	1.06643006950778	2.95199868731881	2.31134171902197	0.0325299046657315	0.089150137332169	-4.44087197933781
CPA3	-1.03121213384545	6.49077152823687	-2.30721484714312	0.0328048333070428	0.0897279046135543	-4.44856580310466
ZFP57	-2.70286370224982	4.70672962099249	-2.30661123479277	0.0328452253885023	0.0897831106671297	-4.44969050162046
ENPP3	-1.18235612375629	3.32469482596771	-2.30630525084946	0.0328657185826365	0.0897941655921309	-4.45026057373176
GLOD5	-1.02789669007183	2.62828261397426	-2.28141190629351	0.0345731523036412	0.0935202815281404	-4.49649932352462
SHISA3	1.70028551909689	2.93604933485907	2.27627773939819	0.0349353516191257	0.0942398423701497	-4.5060013604711
CYP4F12	1.86811068949495	3.95302103590281	2.27323016981494	0.0351520024574176	0.0946553702940532	-4.51163600295619
OR6Y1	1.23195350090018	3.00284903295226	2.27322756314856	0.0351521882944539	0.0946553702940532	-4.511640820614
SAMD14	-1.34450051526727	8.09797883197637	-2.27075745380168	0.035328698049918	0.094908944103118	-4.51620470814225
P4HA3	1.20247864087544	3.02491360846175	2.26516403740753	0.0357314220000637	0.0956368274950483	-4.52652911584735
POLR3G	-1.0055054762007	3.54108847796863	-2.26193897204788	0.0359655466084491	0.0961583962058343	-4.53247550900509
HP	-1.79433527949989	11.2051274763241	-2.25753771641086	0.036287340604578	0.0968469680123545	-4.54058289735465
TEX13A	1.20903778335658	3.02254861922127	2.24133213552826	0.0374952098757625	0.0993399996640841	-4.57035782507925
MAOB	-1.54141896231578	5.04740064777411	-2.22795555087826	0.0385199919845427	0.101424246565052	-4.59484324266882
LOC441495	-1.09203387766795	2.31667145663661	-2.22782861835531	0.0385298385071092	0.101436542462287	-4.59507518847806
IGHD	-1.0596741381654	7.33175978903495	-2.22312623678843	0.038896250627009	0.102072054511349	-4.6036625993407
LOC729678	1.044599310953	6.09041788276439	2.2024827480727	0.0405429808809428	0.105251683937742	-4.64123793876501
ZNF702P	1.04414682476549	4.27530034674998	2.20189678717636	0.0405906431344176	0.105347503605154	-4.64230155306266
MYO3B	-1.28882473258561	2.82105977290303	-2.20002068262091	0.0407435919463229	0.105632532970124	-4.64570588510912
LOC100129973	-1.06053467052876	4.559107177795	-2.1948416379018	0.0411685586412488	0.106382422072434	-4.65509490997564
IQCH	1.28203888540691	3.12517981049141	2.19464329152906	0.0411849144438295	0.10639662472338	-4.65545423407309
CXorf22	1.17089743580981	2.61732937923636	2.18726012952237	0.0417979881137421	0.107625700011666	-4.66881611146418
ACOT12	1.05383151888378	3.16071315606278	2.1783157037307	0.0425518940221192	0.109165274072195	-4.6849682945769
VGLL2	1.25727289441878	4.31669496169501	2.17574067870896	0.0427712324706427	0.109541537088256	-4.68961118387514
RIMS2	1.26467953985595	2.85561921174928	2.16970279997925	0.0432895946136004	0.110436089891095	-4.70048510389297
XAGE1A	-1.03427169293813	2.97624431974242	-2.16963490529071	0.0432954560040111	0.110436664982895	-4.70060727777403
CCL4	1.13524639430551	13.4419465373397	2.16703139279838	0.043520766838596	0.110838240993279	-4.70529049898455
COL19A1	-1.01402529890639	2.94187715996991	-2.13999543666847	0.0459246010733076	0.115640868314601	-4.75372585103427
PP12613	-1.29484094130334	3.14155816897255	-2.13984662797876	0.045938160659117	0.115656977786894	-4.75399144194391
CCDC3	-1.04778116367625	6.36672297289645	-2.13449361389506	0.0464283647636482	0.116489942980158	-4.7635380473711
LIMK2	-1.31217663440131	9.88613941771114	-2.13034747033304	0.0468113182121767	0.117207740910759	-4.77092245728593
CCL3	1.36680538175853	14.5364476099744	2.12185127985518	0.0476050551807778	0.118755067634289	-4.78602745076284
LOC100507568	1.25970439764452	3.54167590953726	2.11812523501935	0.0479569984534336	0.119341752638117	-4.79264033365619
CYP1A1	1.25242070658315	3.83104178428416	2.11210336859689	0.0485307966955972	0.120405287572832	-4.80331291369022
GPRC5D	-1.1495210693974	3.35321591068519	-2.10779580773069	0.0489450653393397	0.121173390506448	-4.81093591918077
MMP1	-2.00423399777135	6.04690291054455	-2.10648396130843	0.0490718652950532	0.12139559415719	-4.81325559022552
ANO2	-1.10564861340921	5.45649452871242	-2.10126163248089	0.0495796054386633	0.122359669656778	-4.82248125448744
RBPMS2	-1.34044779187273	5.57556100359441	-2.10104573985225	0.0496006978321162	0.122371046531365	-4.82286234594714
