# Supplementary material for: Bioinformatics gene analysis for potential biomarkers and therapeutic targets of Parkinson’s disease based on neutrophil extracellular traps
Source: Front Aging Neurosci. 2024 May 31;16:1388226. doi: 10.3389/fnagi.2024.1388226 (PMC11178047; doi:10.3389/fnagi.2024.1388226)
Supplement: Supplementary file 2 [file Table_2.XLSX]

## Sheet: Supplementary+Table+2+GO-enrich
		Table S2. GO enrichment analysis of DEGs
		ONTOLOGY	ID	Description	GeneRatio	BgRatio	pvalue	p.adjust	qvalue	geneID	Count
		BP	GO:0042744	hydrogen peroxide catabolic process	11/615	30/18903	1.23121e-09	5.73497e-06	4.87299e-06	HBQ1/HBA2/HBD/HBA1/HBM/HBB/SNCA/MPO/HBG1/TPO/HP	11
		BP	GO:0015671	oxygen transport	8/615	16/18903	1.22626e-08	1.94117e-05	1.64941e-05	HBQ1/HBA2/HBD/HBA1/HBM/BPGM/HBB/HBG1	8
		BP	GO:0015669	gas transport	9/615	22/18903	1.31219e-08	1.94117e-05	1.64941e-05	HBQ1/HBA2/HBD/HBA1/HBM/BPGM/HBB/CA2/HBG1	9
		BP	GO:0042743	hydrogen peroxide metabolic process	13/615	55/18903	1.66696e-08	1.94117e-05	1.64941e-05	HBQ1/HBA2/HBD/HBA1/HBM/HBB/SNCA/MPO/HBG1/TPO/HP/MAOB/CYP1A1	13
		BP	GO:0002237	response to molecule of bacterial origin	34/615	360/18903	2.88695e-08	2.68948e-05	2.28525e-05	CARD16/TH/LILRB1/ARG1/LTF/SLPI/DEFA3/IL18/SNCA/DEFA4/AICDA/CAMP/ELANE/GATA1/BPI/PF4/TNFSF4/HPGD/MPO/CD36/CTSG/ADM/SELP/CXCL11/CD24/ALPL/PPBP/AKAP12/FCGR2B/MRC1/TNF/MAOB/CCL3/CYP1A1	34
		BP	GO:0032496	response to lipopolysaccharide	32/615	339/18903	7.49221e-08	5.81645e-05	4.94223e-05	CARD16/TH/LILRB1/ARG1/LTF/SLPI/DEFA3/IL18/SNCA/DEFA4/AICDA/CAMP/ELANE/GATA1/BPI/PF4/TNFSF4/HPGD/MPO/CD36/CTSG/ADM/SELP/CXCL11/ALPL/PPBP/AKAP12/MRC1/TNF/MAOB/CCL3/CYP1A1	32
		BP	GO:0009636	response to toxic substance	26/615	250/18903	1.92267e-07	0.00012794	0.000108711	HBQ1/HBA2/TH/HBD/HBA1/HBM/ARG1/CLIC2/HBB/TYMS/MAP1B/TRPM6/SLC18A2/MPO/HBG1/CD36/TPO/CES1/SLC6A14/GSTA1/TNF/HP/MAOB/CCL4/CCL3/CYP1A1	26
		BP	GO:0003073	regulation of systemic arterial blood pressure	15/615	96/18903	4.67219e-07	0.000272038	0.00023115	KLK3/CYP4F2/AVP/SLC2A5/CTSG/AVPR1A/ADM/TPM1/DDAH1/OXTR/NR2F2/SUCNR1/TNF/CPA3/CYP4F12	15
		BP	GO:0050878	regulation of body fluid levels	33/615	390/18903	5.94804e-07	0.000307844	0.000261574	AK3/SLC4A1/CYP4F2/AVP/FOXB1/NEUROG1/HBB/IL18/GRHL1/P2RY12/CAV1/GATA1/PF4/P2RY1/CEACAM1/CD36/CTSG/GP1BA/ADM/PROS1/SELP/HNF4A/ITGA2/TRPV4/TFPI/ADRA2A/MMRN1/OXTR/CLDN4/ADCY6/CD9/GP5/CYP4F12	33
		BP	GO:0003018	vascular process in circulatory system	26/615	270/18903	8.57232e-07	0.000399299	0.000339283	SLC16A7/CBS/AVP/UTS2R/LEPR/LRP3/HBB/AZU1/CAV1/ANGPT1/SLC1A3/P2RY1/CEACAM1/CD36/AVPR1A/ADM/SLC2A4/OCLN/TRPV4/ADRA2A/ABCC4/DDAH1/AKAP12/OXTR/ADCY6/TNF	26
		BP	GO:0015670	carbon dioxide transport	6/615	14/18903	2.78105e-06	0.00117356	0.000997172	HBA2/HBD/HBA1/HBB/CA2/HBG1	6
		BP	GO:0019730	antimicrobial humoral response	16/615	125/18903	3.02334e-06	0.00117356	0.000997172	KLK3/PI3/LTF/SLPI/DEFA3/AZU1/DEFA4/CAMP/ELANE/PGLYRP1/PF4/CTSG/CXCL11/PPBP/PRTN3/CCL13	16
		BP	GO:0045216	cell-cell junction organization	21/615	208/18903	4.58641e-06	0.00153741	0.00130633	CDH24/CDH22/IRX3/RAB13/PIP5K1C/ZNF703/LIMS1/GRHL1/CAV1/ESAM/JAM3/OCLN/TRPV4/CNTNAP2/FBF1/GJA4/PRTN3/CLDN4/TGFB2/CD9/TNF	21
		BP	GO:0007596	blood coagulation	22/615	225/18903	4.62081e-06	0.00153741	0.00130633	AK3/SLC4A1/CYP4F2/HBB/P2RY12/CAV1/GATA1/PF4/P2RY1/CEACAM1/CD36/CTSG/GP1BA/PROS1/SELP/HNF4A/ITGA2/TFPI/ADRA2A/MMRN1/CD9/GP5	22
		BP	GO:0050817	coagulation	22/615	230/18903	6.59502e-06	0.00192532	0.00163594	AK3/SLC4A1/CYP4F2/HBB/P2RY12/CAV1/GATA1/PF4/P2RY1/CEACAM1/CD36/CTSG/GP1BA/PROS1/SELP/HNF4A/ITGA2/TFPI/ADRA2A/MMRN1/CD9/GP5	22
		BP	GO:0006959	humoral immune response	27/615	320/18903	6.61338e-06	0.00192532	0.00163594	KLK3/PI3/EBI3/LTF/C1RL/SLPI/DEFA3/AZU1/DEFA4/IL7/CAMP/ELANE/PGLYRP1/PF4/CR1L/CTSG/CCR6/CXCL11/PPBP/C1QC/C1QB/PRTN3/FCGR2B/CCL13/IGLL1/TNF/IGHD	27
		BP	GO:0007599	hemostasis	22/615	231/18903	7.07154e-06	0.0019376	0.00164638	AK3/SLC4A1/CYP4F2/HBB/P2RY12/CAV1/GATA1/PF4/P2RY1/CEACAM1/CD36/CTSG/GP1BA/PROS1/SELP/HNF4A/ITGA2/TFPI/ADRA2A/MMRN1/CD9/GP5	22
		BP	GO:0042060	wound healing	33/615	442/18903	8.95061e-06	0.00231622	0.00196809	AK3/SLC4A1/CYP4F2/HBB/P2RY12/GATA2/CAV1/GATA1/WFDC1/FKBP10/PF4/P2RY1/CEACAM1/CD36/CTSG/GP1BA/PROS1/TPM1/SELP/OCLN/HNF4A/SYTL4/ITGA2/TFPI/ADRA2A/PPARG/MMRN1/NOG/CLDN4/TGFB2/CD9/GP5/TNF	33
		BP	GO:0007043	cell-cell junction assembly	17/615	152/18903	9.55394e-06	0.00234222	0.00199018	CDH24/CDH22/IRX3/RAB13/PIP5K1C/ZNF703/CAV1/ESAM/JAM3/OCLN/TRPV4/CNTNAP2/FBF1/GJA4/CLDN4/CD9/TNF	17
		BP	GO:0019755	one-carbon compound transport	7/615	25/18903	1.07512e-05	0.00249865	0.0021231	HBA2/HBD/HBA1/HBB/CA2/HBG1/UPK3A	7
		BP	GO:0030099	myeloid cell differentiation	31/615	407/18903	1.12648e-05	0.00249865	0.0021231	GABPA/SLC4A1/EPB42/AHSP/ALAS2/LILRB1/SMAD5/LTF/BPGM/CEBPA/KLF10/TRIM58/PIR/GATA2/IL4/GATA1/DYRK3/PF4/CLEC1B/CEACAM1/MMP9/KLF1/GP1BA/TNFAIP6/C1QC/PPARG/PRTN3/INHBA/GP5/TNF/CCL3	31
		BP	GO:0006898	receptor-mediated endocytosis	23/615	257/18903	1.2288e-05	0.0026017	0.00221066	AMN/BMP2K/LILRB1/CLEC4M/LRP3/PIP5K1C/SNCA/HMMR/FNBP1L/IL4/CAV1/ANGPT1/CEACAM1/CD36/ADM/CXCR1/MARCO/CTTN/EGF/FCGR2B/CD9/MRC1/CACNG7	23
		BP	GO:0001906	cell killing	19/615	189/18903	1.37508e-05	0.00278483	0.00236626	LILRB1/ATN1/ARG1/LTF/CD226/DEFA3/AZU1/IL18/DEFA4/CRTAM/ELANE/PGLYRP1/IL4/CR1L/CEACAM1/CTSG/ULBP2/FCGR2B/CCL13	19
		BP	GO:0008217	regulation of blood pressure	19/615	191/18903	1.59728e-05	0.00310005	0.00263411	KLK3/CYP4F2/AVP/UTS2R/HBB/SLC2A5/VEGFC/CTSG/AVPR1A/ADM/TPM1/DDAH1/PPARG/OXTR/NR2F2/SUCNR1/TNF/CPA3/CYP4F12	19
		BP	GO:0050900	leukocyte migration	30/615	398/18903	1.89995e-05	0.00353999	0.00300792	THY1/PIP5K1C/AZU1/CRTAM/ELANE/P2RY12/IL4/FUT9/VEGFC/PF4/MMP9/CTSG/GP1BA/JAM3/CCR6/SELP/TNFAIP6/CXCL11/CXCR1/PPBP/ITGA2/TRPV4/PRTN3/THBS4/CCL13/TGFB2/CD9/TNF/CCL4/CCL3	30
		BP	GO:0098869	cellular oxidant detoxification	13/615	100/18903	2.13771e-05	0.00382978	0.00325416	HBQ1/HBA2/HBD/HBA1/HBM/CLIC2/HBB/MPO/HBG1/CD36/TPO/GSTA1/HP	13
		BP	GO:0071219	cellular response to molecule of bacterial origin	21/615	234/18903	2.79165e-05	0.00481611	0.00409224	CARD16/LILRB1/ARG1/LTF/DEFA3/IL18/DEFA4/AICDA/CAMP/GATA1/BPI/PF4/TNFSF4/CD36/CTSG/CXCL11/PPBP/FCGR2B/MRC1/TNF/CCL3	21
		BP	GO:0009410	response to xenobiotic stimulus	31/615	432/18903	3.57664e-05	0.00595	0.00505571	CYP4F2/TH/ARG1/SULT1B1/APOBEC3A/UCHL1/SNCA/TYMS/SLC1A3/VEGFC/MAP1B/SULT1C4/UGT2B15/HNF4A/ITGA2/LPL/GSTA5/ABCC4/OXTR/PDX1/INHBA/IGFBP2/TGFB2/GSTA2/GSTA1/NTRK1/PPM1E/TNF/CYP4F12/MAOB/CYP1A1	31
		BP	GO:0002762	negative regulation of myeloid leukocyte differentiation	9/615	52/18903	4.05787e-05	0.00632941	0.00537809	LILRB1/LTF/GATA2/IL4/CEACAM1/TNFAIP6/C1QC/INHBA/CCL3	9
		BP	GO:0071222	cellular response to lipopolysaccharide	20/615	222/18903	4.07648e-05	0.00632941	0.00537809	CARD16/LILRB1/ARG1/LTF/DEFA3/IL18/DEFA4/AICDA/CAMP/GATA1/BPI/PF4/TNFSF4/CD36/CTSG/CXCL11/PPBP/MRC1/TNF/CCL3	20
		BP	GO:0007204	positive regulation of cytosolic calcium ion concentration	19/615	205/18903	4.28624e-05	0.00644042	0.00547241	P2RX3/GIPR/AVP/LPAR4/CCR3/GATA2/CAV1/GATA1/P2RY1/CD36/AVPR1A/PROK2/ADM/CCR6/RYR2/CD24/CXCR1/TRPV4/OXTR	19
		BP	GO:0097237	cellular response to toxic substance	14/615	123/18903	4.74227e-05	0.00690297	0.00586545	HBQ1/HBA2/HBD/HBA1/HBM/CLIC2/HBB/MPO/HBG1/CD36/TPO/GSTA1/TNF/HP	14
		BP	GO:0045785	positive regulation of cell adhesion	33/615	484/18903	5.54132e-05	0.00782165	0.00664604	THY1/SMARCC2/ACTL6B/LILRB1/EBI3/BAG4/SPTA1/AZU1/LIMS1/IL18/IL7/CEACAM6/ELANE/P2RY12/IL4/CAV1/EFNB3/ANGPT1/OLFM4/TNFSF4/LAMC1/CD36/CTSG/GP1BA/TPM1/SELP/NID1/CD24/ITGA2/MMRN1/IGFBP2/TGFB2/TNF	33
		BP	GO:0061844	antimicrobial humoral immune response mediated by antimicrobial peptide	11/615	81/18903	6.07024e-05	0.00831623	0.00706628	KLK3/LTF/DEFA3/DEFA4/CAMP/ELANE/PGLYRP1/PF4/CXCL11/PPBP/CCL13	11
		BP	GO:0034329	cell junction assembly	30/615	430/18903	7.94435e-05	0.0105728	0.00898369	CDH24/THY1/CDH22/IRX3/RAB13/PIP5K1C/ZNF703/LIMS1/SNCA/LRRC4/CAV1/ARHGAP6/COL17A1/MAP1B/LAMC1/ESAM/JAM3/OCLN/ITGA2/TRPV4/CNTNAP2/FBF1/CTTN/GJA4/NLGN1/OXTR/CLDN4/CD9/NTRK1/TNF	30
		BP	GO:1903707	negative regulation of hemopoiesis	13/615	114/18903	8.6029e-05	0.010984	0.00933306	LILRB1/LTF/CEBPA/PGLYRP1/GATA2/IL4/TNFSF4/CEACAM1/TNFAIP6/C1QC/INHBA/FCGR2B/CCL3	13
		BP	GO:0071621	granulocyte chemotaxis	14/615	130/18903	8.72492e-05	0.010984	0.00933306	PIP5K1C/IL4/PF4/JAM3/TNFAIP6/CXCL11/CXCR1/PPBP/TRPV4/THBS4/CCL13/TGFB2/CCL4/CCL3	14
		BP	GO:1990748	cellular detoxification	13/615	115/18903	9.41643e-05	0.0115426	0.0098077	HBQ1/HBA2/HBD/HBA1/HBM/CLIC2/HBB/MPO/HBG1/CD36/TPO/GSTA1/HP	13
		BP	GO:0019932	second-messenger-mediated signaling	24/615	314/18903	0.000102767	0.0122741	0.0104293	PTBP1/P2RX3/GRIN2D/GIPR/CBS/CLIC2/AZU1/CCR3/P2RY12/CD36/AVPR1A/ADM/CCR6/RYR2/SELP/CXCR1/DDAH1/PDX1/TRPM5/RUNDC3A/TNF/SAMD14/CCL4/CCL3	24
		BP	GO:0070482	response to oxygen levels	25/615	337/18903	0.000119222	0.0138834	0.0117967	RWDD3/CARD16/P2RX3/TH/MYOD1/POLB/ALAS2/CBS/FAS/PLOD2/ADO/CAV1/VEGFC/ADM/SLC2A4/RYR2/CD24/ITGA2/ANGPT2/DDAH1/PPARG/OXTR/TGFB2/TNF/CYP1A1	25
		BP	GO:0036230	granulocyte activation	8/615	47/18903	0.00012293	0.013966	0.0118669	ANXA3/IL18/CAMP/CTSG/FCGR2B/TNF/ENPP3/CCL3	8
		BP	GO:0097529	myeloid leukocyte migration	20/615	242/18903	0.000134935	0.0146199	0.0124225	PIP5K1C/AZU1/P2RY12/IL4/VEGFC/PF4/CTSG/JAM3/TNFAIP6/CXCL11/CXCR1/PPBP/TRPV4/PRTN3/THBS4/CCL13/TGFB2/CD9/CCL4/CCL3	20
		BP	GO:0071216	cellular response to biotic stimulus	21/615	261/18903	0.000134962	0.0146199	0.0124225	CARD16/LILRB1/ARG1/LTF/DEFA3/IL18/DEFA4/AICDA/CAMP/GATA1/BPI/PF4/TNFSF4/CD36/CTSG/CXCL11/PPBP/FCGR2B/MRC1/TNF/CCL3	21
		BP	GO:0020027	hemoglobin metabolic process	5/615	17/18903	0.000160295	0.0169695	0.0144189	EPB42/AHSP/ALAS2/SLC25A37/INHBA	5
		BP	GO:0043114	regulation of vascular permeability	8/615	49/18903	0.000166512	0.0172359	0.0146453	AZU1/ANGPT1/CEACAM1/ADM/OCLN/TRPV4/DDAH1/AKAP12	8
		BP	GO:0030593	neutrophil chemotaxis	12/615	106/18903	0.000171159	0.0173317	0.0147267	PIP5K1C/PF4/JAM3/TNFAIP6/CXCL11/CXCR1/PPBP/THBS4/CCL13/TGFB2/CCL4/CCL3	12
		BP	GO:0032963	collagen metabolic process	12/615	107/18903	0.00018719	0.0177485	0.0150809	TNXB/MMP17/ARG1/MMP25/MMP9/ITGA2/MMP24/MMP8/CYP7A1/PRTN3/INHBA/MMP1	12
		BP	GO:0019731	antibacterial humoral response	9/615	63/18903	0.000189997	0.0177485	0.0150809	KLK3/PI3/LTF/SLPI/DEFA3/DEFA4/CAMP/ELANE/CTSG	9
		BP	GO:0031667	response to nutrient levels	31/615	474/18903	0.000195152	0.0177485	0.0150809	NDOR1/GLUL/SIK1/TH/MYOD1/ATN1/GIPR/CBS/ARG1/FAS/KLF10/UCN2/PCSK1N/TYMS/SLC6A19/MAP1B/MPO/ADM/ALPL/ITGA2/PRKD1/TRPV4/LPL/PPARG/PDX1/DSC2/PRKAG3/IGFBP2/NTRK1/TNF/CYP1A1	31
		BP	GO:0007617	mating behavior	7/615	38/18903	0.000195504	0.0177485	0.0150809	TH/PI3/AVP/P2RY1/THRB/AVPR1A/OXTR	7
		BP	GO:0051048	negative regulation of secretion	16/615	175/18903	0.000197894	0.0177485	0.0150809	CYP4F2/LILRB1/NEUROG1/SNCA/RAB33B/P2RY1/CEACAM1/SYTL4/ADRA2A/FRMD4A/EGF/OXTR/INHBA/FCGR2B/TNF/MAOB	16
		BP	GO:1901523	icosanoid catabolic process	4/615	10/18903	0.000199248	0.0177485	0.0150809	CYP4F2/CYP4F3/HPGD/CYP4F12	4
		BP	GO:1902106	negative regulation of leukocyte differentiation	12/615	108/18903	0.000204485	0.0177485	0.0150809	LILRB1/LTF/PGLYRP1/GATA2/IL4/TNFSF4/CEACAM1/TNFAIP6/C1QC/INHBA/FCGR2B/CCL3	12
		BP	GO:0097530	granulocyte migration	15/615	158/18903	0.000205758	0.0177485	0.0150809	PIP5K1C/IL4/PF4/JAM3/TNFAIP6/CXCL11/CXCR1/PPBP/TRPV4/PRTN3/THBS4/CCL13/TGFB2/CCL4/CCL3	15
		BP	GO:0043116	negative regulation of vascular permeability	5/615	18/18903	0.000216033	0.018296	0.0155461	ANGPT1/CEACAM1/ADM/DDAH1/AKAP12	5
		BP	GO:0034109	homotypic cell-cell adhesion	11/615	95/18903	0.000259461	0.021203	0.0180161	HBB/ZNF703/P2RY12/GATA1/CEACAM1/CTSG/GP1BA/MMRN1/CDHR5/DSC2/CD9	11
		BP	GO:0045638	negative regulation of myeloid cell differentiation	11/615	95/18903	0.000259461	0.021203	0.0180161	GABPA/LILRB1/LTF/GATA2/IL4/PF4/CEACAM1/TNFAIP6/C1QC/INHBA/CCL3	11
		BP	GO:0051873	killing by host of symbiont cells	6/615	29/18903	0.000290046	0.0225575	0.0191671	ARG1/AZU1/CAMP/ELANE/PF4/CTSG	6
		BP	GO:0002274	myeloid leukocyte activation	19/615	237/18903	0.000290185	0.0225575	0.0191671	CEBPA/CD226/ANXA3/AZU1/IL18/SNCA/SNAP23/CAMP/GATA2/IL4/GATA1/BPI/CTSG/MMP8/FCGR2B/SUCNR1/TNF/ENPP3/CCL3	19
		BP	GO:0002573	myeloid leukocyte differentiation	18/615	218/18903	0.000290565	0.0225575	0.0191671	LILRB1/LTF/CEBPA/KLF10/PIR/GATA2/IL4/GATA1/PF4/CEACAM1/MMP9/TNFAIP6/C1QC/PPARG/PRTN3/INHBA/TNF/CCL3	18
		BP	GO:0006631	fatty acid metabolic process	27/615	400/18903	0.000302753	0.0229187	0.019474	TNXB/CYP4F2/TH/THEM5/AVP/SNCA/SLC45A3/CAV1/PRKAR2B/CYP4F3/HPGD/CEACAM1/CD36/AVPR1A/LPL/LIPH/ACADL/CYP7A1/PLA2G4C/PPARG/CES1/PRKAG3/THNSL2/GSTA1/CYP4F12/ACOT12/CYP1A1	27
		BP	GO:0043084	penile erection	4/615	11/18903	0.000305058	0.0229187	0.019474	AVP/P2RY1/AVPR1A/OXTR	4
		BP	GO:0042417	dopamine metabolic process	7/615	41/18903	0.00032008	0.0235534	0.0200132	TH/SNCA/SNCB/MAOA/GPR37/TGFB2/MAOB	7
		BP	GO:1990266	neutrophil migration	13/615	130/18903	0.000323618	0.0235534	0.0200132	PIP5K1C/PF4/JAM3/TNFAIP6/CXCL11/CXCR1/PPBP/PRTN3/THBS4/CCL13/TGFB2/CCL4/CCL3	13
		BP	GO:0042742	defense response to bacterium	26/615	382/18903	0.000342739	0.0245612	0.0208696	KLK3/PI3/LCN2/LTF/SLPI/DEFA3/ANXA3/AZU1/IL18/DEFA4/AICDA/CAMP/ELANE/PGLYRP1/BPI/MPO/CD36/CTSG/SELP/PPBP/PRKD1/COCH/IGLL1/TNF/HP/IGHD	26
		BP	GO:0061515	myeloid cell development	10/615	83/18903	0.000354647	0.0250295	0.0212675	SLC4A1/EPB42/ALAS2/LILRB1/LTF/BPGM/TRIM58/GATA1/GP1BA/GP5	10
		BP	GO:0006584	catecholamine metabolic process	8/615	55/18903	0.000378874	0.0259529	0.0220521	TH/SNCA/SNCB/MAOA/GPR37/HDC/TGFB2/MAOB	8
		BP	GO:0009712	catechol-containing compound metabolic process	8/615	55/18903	0.000378874	0.0259529	0.0220521	TH/SNCA/SNCB/MAOA/GPR37/HDC/TGFB2/MAOB	8
		BP	GO:0030168	platelet activation	13/615	133/18903	0.000404277	0.0272917	0.0231897	HBB/P2RY12/GATA1/PF4/P2RY1/CEACAM1/CTSG/GP1BA/SELP/ADRA2A/MMRN1/CD9/GP5	13
		BP	GO:0042416	dopamine biosynthetic process	4/615	12/18903	0.000445841	0.0292497	0.0248534	TH/SNCA/GPR37/TGFB2	4
		BP	GO:0070943	neutrophil-mediated killing of symbiont cell	4/615	12/18903	0.000445841	0.0292497	0.0248534	ARG1/AZU1/ELANE/CTSG	4
		BP	GO:0050806	positive regulation of synaptic transmission	15/615	170/18903	0.000453857	0.029362	0.0249488	GLUL/SHISA7/GRIN2D/CRHR2/SNCA/MME/SLC1A3/CA2/NLGN1/OXTR/NOG/CACNG7/NTRK1/TNF/RIMS2	15
		BP	GO:0006821	chloride transport	12/615	118/18903	0.00046636	0.0297576	0.025285	SLC4A1/CLIC4/CLIC2/GABRP/SLC1A3/CA2/GABRE/ANO5/GABRD/SLC6A14/CLDN4/ANO2	12
		BP	GO:0019722	calcium-mediated signaling	17/615	208/18903	0.000476987	0.0300244	0.0255117	PTBP1/P2RX3/GRIN2D/CLIC2/AZU1/CCR3/P2RY12/AVPR1A/CCR6/RYR2/SELP/CXCR1/TRPM5/TNF/SAMD14/CCL4/CCL3	17
		BP	GO:0051051	negative regulation of transport	30/615	479/18903	0.000507779	0.0306158	0.0260142	CYP4F2/MDFIC/LILRB1/NEUROG1/BAG4/CLIC2/SNCA/SVIP/GRB10/GNB5/CAV1/ANGPT1/MAP1B/RAB33B/P2RY1/CEACAM1/MMP9/CD36/SYTL4/PRKD1/GABRE/ADRA2A/FRMD4A/EGF/PRTN3/OXTR/INHBA/FCGR2B/TNF/MAOB	30
		BP	GO:0007584	response to nutrient	14/615	154/18903	0.000515648	0.0306158	0.0260142	NDOR1/GIPR/CBS/ARG1/TYMS/SLC6A19/MAP1B/ALPL/ITGA2/LPL/PPARG/PDX1/IGFBP2/CYP1A1	14
		BP	GO:0019233	sensory perception of pain	11/615	103/18903	0.000524691	0.0306158	0.0260142	P2RX3/GRIN2D/UCHL1/MME/P2RY1/PROK2/ITGA2/MMP24/NTRK1/TNF/CCL3	11
		BP	GO:0036293	response to decreased oxygen levels	22/615	309/18903	0.00052561	0.0306158	0.0260142	RWDD3/CARD16/P2RX3/TH/ALAS2/CBS/PLOD2/ADO/CAV1/VEGFC/ADM/SLC2A4/RYR2/CD24/ITGA2/ANGPT2/DDAH1/PPARG/OXTR/TGFB2/TNF/CYP1A1	22
		BP	GO:0006936	muscle contraction	24/615	351/18903	0.000535544	0.0306158	0.0260142	HCN4/MYH14/P2RX3/SMAD5/NEUROG1/CLIC2/CAV1/TMOD1/SYNM/PROK2/SSPN/TBX3/TPM1/RYR2/ITGA2/TRPV4/ADRA2A/CTTN/CALD1/OXTR/DSC2/MYH1/MYL4/TNF	24
		BP	GO:0061041	regulation of wound healing	13/615	137/18903	0.000537884	0.0306158	0.0260142	CAV1/WFDC1/CEACAM1/CD36/GP1BA/PROS1/OCLN/TFPI/ADRA2A/MMRN1/CLDN4/CD9/TNF	13
		BP	GO:0009612	response to mechanical stimulus	17/615	211/18903	0.000561798	0.0306158	0.0260142	P2RX3/NEUROG1/FAS/CHI3L1/SLC1A3/MAP1B/P2RY1/MPO/RYR2/PKD2L1/ITGA2/TRPV4/CNTNAP2/ANGPT2/IGFBP2/NTRK1/TNF	17
		BP	GO:0019098	reproductive behavior	7/615	45/18903	0.000577419	0.0306158	0.0260142	TH/PI3/AVP/P2RY1/THRB/AVPR1A/OXTR	7
		BP	GO:0030574	collagen catabolic process	7/615	45/18903	0.000577419	0.0306158	0.0260142	MMP17/MMP25/MMP9/MMP24/MMP8/PRTN3/MMP1	7
		BP	GO:0002685	regulation of leukocyte migration	18/615	231/18903	0.000582138	0.0306158	0.0260142	THY1/ELANE/P2RY12/IL4/FUT9/VEGFC/GP1BA/JAM3/CCR6/SELP/TNFAIP6/ITGA2/TRPV4/THBS4/CD9/TNF/CCL4/CCL3	18
		BP	GO:0150076	neuroinflammatory response	9/615	73/18903	0.000584468	0.0306158	0.0260142	BPGM/AZU1/IL18/SNCA/IL4/MMP9/MMP8/TNF/CCL3	9
		BP	GO:0007620	copulation	5/615	22/18903	0.000596113	0.0306158	0.0260142	PI3/AVP/P2RY1/AVPR1A/OXTR	5
		BP	GO:0009713	catechol-containing compound biosynthetic process	5/615	22/18903	0.000596113	0.0306158	0.0260142	TH/SNCA/GPR37/HDC/TGFB2	5
		BP	GO:0042423	catecholamine biosynthetic process	5/615	22/18903	0.000596113	0.0306158	0.0260142	TH/SNCA/GPR37/HDC/TGFB2	5
		BP	GO:0071404	cellular response to low-density lipoprotein particle stimulus	5/615	22/18903	0.000596113	0.0306158	0.0260142	CD36/LPL/PPARG/CES1/CD9	5
		BP	GO:0051968	positive regulation of synaptic transmission, glutamatergic	6/615	33/18903	0.00060558	0.0306158	0.0260142	GLUL/GRIN2D/NLGN1/OXTR/CACNG7/NTRK1	6
		BP	GO:0050829	defense response to Gram-negative bacterium	10/615	89/18903	0.000623082	0.0306158	0.0260142	LTF/DEFA3/AZU1/DEFA4/CAMP/ELANE/BPI/CTSG/SELP/PRKD1	10
		BP	GO:0048732	gland development	28/615	441/18903	0.000625011	0.0306158	0.0260142	POLB/FOXE1/ARG1/FOXB1/CEBPA/CCNB2/ZNF703/TYMS/GATA2/MSX1/NFIB/CAV1/HOXB9/WLS/CEACAM1/HESX1/TBX3/GCM2/HNF4A/ITGA2/EDAR/EGF/OXTR/PDX1/NOG/TGFB2/TNF/CYP1A1	28
		BP	GO:0017157	regulation of exocytosis	17/615	213/18903	0.000625274	0.0306158	0.0260142	SYN1/RAB13/RAB27B/SNCA/SYT3/GATA2/IL4/GATA1/RAB33B/P2RY1/CEACAM1/SYTL4/ADRA2A/RAB3C/NLGN1/FCGR2B/RIMS2	17
		BP	GO:0009415	response to water	4/615	13/18903	0.000627481	0.0306158	0.0260142	TH/AVPR1A/PKD2L1/NTRK1	4
		BP	GO:0002698	negative regulation of immune effector process	12/615	122/18903	0.000630983	0.0306158	0.0260142	LILRB1/ARG1/PGLYRP1/IL4/ANGPT1/TNFSF4/CR1L/CEACAM1/FCGR2B/TGFB2/TNF/ENPP3	12
		BP	GO:0002761	regulation of myeloid leukocyte differentiation	12/615	122/18903	0.000630983	0.0306158	0.0260142	LILRB1/LTF/KLF10/GATA2/IL4/PF4/CEACAM1/TNFAIP6/C1QC/INHBA/TNF/CCL3	12
		BP	GO:0045123	cellular extravasation	9/615	74/18903	0.000646557	0.0307539	0.0261315	THY1/AZU1/ELANE/FUT9/GP1BA/JAM3/SELP/PRTN3/TNF	9
		BP	GO:1903037	regulation of leukocyte cell-cell adhesion	25/615	377/18903	0.000647033	0.0307539	0.0261315	THY1/SMARCC2/ACTL6B/LILRB1/ARG1/EBI3/SPTA1/IL18/PAWR/CRTAM/IL7/ELANE/IL4/CAV1/EFNB3/FUT9/TNFSF4/CEACAM1/CTSG/GP1BA/SELP/CD24/FCGR2B/IGFBP2/TNF	25
		BP	GO:0035272	exocrine system development	7/615	46/18903	0.000662219	0.0311577	0.0264747	POLB/NFIB/WLS/EDAR/PDX1/TGFB2/TNF	7
		BP	GO:0015837	amine transport	11/615	106/18903	0.000670055	0.0312112	0.0265201	TH/ARG1/AVP/SNCA/SYT3/SLC18A2/P2RY1/AVPR1A/ADRA2A/OXTR/TNF	11
		BP	GO:0072593	reactive oxygen species metabolic process	18/615	235/18903	0.000711879	0.0325519	0.0276593	HBQ1/HBA2/HBD/HBA1/HBM/CBS/HBB/SNCA/SLC18A2/MPO/HBG1/CD36/MMP8/TPO/TNF/HP/MAOB/CYP1A1	18
		BP	GO:0002444	myeloid leukocyte mediated immunity	11/615	107/18903	0.000725384	0.0325519	0.0276593	ARG1/ANXA3/AZU1/SNAP23/ELANE/GATA2/IL4/GATA1/CTSG/FCGR2B/CCL3	11
		BP	GO:0001666	response to hypoxia	21/615	296/18903	0.000729974	0.0325519	0.0276593	RWDD3/CARD16/P2RX3/TH/ALAS2/CBS/PLOD2/ADO/CAV1/VEGFC/ADM/SLC2A4/RYR2/CD24/ITGA2/ANGPT2/DDAH1/PPARG/TGFB2/TNF/CYP1A1	21
		BP	GO:0048872	homeostasis of number of cells	21/615	296/18903	0.000729974	0.0325519	0.0276593	SLC4A1/EPB42/AHSP/POLB/ALAS2/SMAD5/FAS/BPGM/SPTA1/CCNB2/TRIM58/IL7/GATA2/MYCT1/GATA1/TNFRSF17/DYRK3/KLF1/JAM3/FLT3/INHBA	21
		BP	GO:0022407	regulation of cell-cell adhesion	30/615	490/18903	0.000733779	0.0325519	0.0276593	THY1/SMARCC2/ACTL6B/LILRB1/ARG1/EBI3/SPTA1/ZNF703/IL18/PAWR/CRTAM/IL7/CEACAM6/ELANE/IL4/CAV1/EFNB3/FUT9/TNFSF4/CEACAM1/CTSG/GP1BA/SELP/CD24/TRPV4/MMRN1/FCGR2B/IGFBP2/CD9/TNF	30
		BP	GO:0051384	response to glucocorticoid	13/615	142/18903	0.000755744	0.0332099	0.0282184	TH/MYOD1/ARG1/ANXA3/TYMS/AVPR1A/ADM/ALPL/FLT3/PDX1/IGFBP2/TNF/MAOB	13
		BP	GO:0003014	renal system process	12/615	125/18903	0.00078425	0.0341405	0.0290092	SLC4A1/AMN/CYP4F2/RRM2B/AVP/HBB/AVPR1A/ADM/CLDN4/ADCY6/SUCNR1/CYP4F12	12
		BP	GO:0060326	cell chemotaxis	22/615	319/18903	0.000803058	0.0346356	0.0294298	RAB13/PIP5K1C/AZU1/CCR3/IL4/HOXB9/VEGFC/PF4/CTSG/JAM3/CCR6/TNFAIP6/CXCL11/CXCR1/PPBP/PRKD1/TRPV4/THBS4/CCL13/TGFB2/CCL4/CCL3	22
		BP	GO:1903532	positive regulation of secretion by cell	20/615	278/18903	0.000814527	0.0348079	0.0295763	GLUL/GIPR/AVP/RAB27B/SNCA/GATA2/IL4/GATA1/WLS/VEGFC/P2RY1/AVPR1A/SYTL4/FRMD4A/PPARG/NLGN1/OXTR/PDX1/INHBA/TGFB2	20
		BP	GO:0060009	Sertoli cell development	4/615	14/18903	0.000855976	0.0359201	0.0305213	RAB13/SOX8/GATA1/NTRK1	4
		BP	GO:0070942	neutrophil mediated cytotoxicity	4/615	14/18903	0.000855976	0.0359201	0.0305213	ARG1/AZU1/ELANE/CTSG	4
		BP	GO:0019221	cytokine-mediated signaling pathway	30/615	496/18903	0.000890937	0.0370534	0.0314842	CARD16/LILRB1/ARG1/EBI3/FAS/LEPR/CEBPA/LIMS1/IL18/CCR3/IL7/CAV1/ANGPT1/TNFRSF17/PF4/CEACAM1/CTSG/CCR6/CXCL11/IFI27/CD24/CXCR1/PPBP/FLT3/PPARG/CCL13/TNF/CCL4/CCDC3/CCL3	30
		BP	GO:0030595	leukocyte chemotaxis	18/615	240/18903	0.000908334	0.0374426	0.031815	PIP5K1C/AZU1/IL4/VEGFC/PF4/CTSG/JAM3/CCR6/TNFAIP6/CXCL11/CXCR1/PPBP/TRPV4/THBS4/CCL13/TGFB2/CCL4/CCL3	18
		BP	GO:0030218	erythrocyte differentiation	12/615	128/18903	0.000967444	0.0389253	0.0330747	SLC4A1/EPB42/AHSP/ALAS2/SMAD5/BPGM/TRIM58/GATA2/GATA1/DYRK3/KLF1/INHBA	12
		BP	GO:0071466	cellular response to xenobiotic stimulus	15/615	183/18903	0.00097629	0.0389253	0.0330747	CYP4F2/TH/SULT1B1/APOBEC3A/UCHL1/SULT1C4/UGT2B15/HNF4A/GSTA5/ABCC4/GSTA2/GSTA1/PPM1E/CYP4F12/CYP1A1	15
		BP	GO:0003044	regulation of systemic arterial blood pressure mediated by a chemical signal	7/615	49/18903	0.000977089	0.0389253	0.0330747	SLC2A5/CTSG/AVPR1A/TPM1/OXTR/SUCNR1/CPA3	7
		BP	GO:0014066	regulation of phosphatidylinositol 3-kinase signaling	11/615	111/18903	0.000986085	0.0389253	0.0330747	PIP5K1C/IL18/CEP55/ANGPT1/CEACAM1/SELP/FLT3/EGF/TGFB2/NTRK1/TNF	11
		BP	GO:0018958	phenol-containing compound metabolic process	11/615	111/18903	0.000986085	0.0389253	0.0330747	TH/FOXE1/SULT1B1/SNCA/SNCB/MAOA/GPR37/HDC/TPO/TGFB2/MAOB	11
		BP	GO:0003012	muscle system process	28/615	455/18903	0.00100803	0.0394573	0.0335268	HCN4/MYH14/P2RX3/MYOD1/SMAD5/NEUROG1/CLIC2/CAV1/P2RY1/TMOD1/SYNM/PROK2/SSPN/TBX3/TPM1/RYR2/ITGA2/TRPV4/ADRA2A/CTTN/PPARG/CALD1/OXTR/DSC2/PRKAG3/MYH1/MYL4/TNF	28
		BP	GO:0051047	positive regulation of secretion	21/615	304/18903	0.00102456	0.03977	0.0337925	GLUL/CYP4F2/GIPR/AVP/RAB27B/SNCA/GATA2/IL4/GATA1/WLS/VEGFC/P2RY1/AVPR1A/SYTL4/FRMD4A/PPARG/NLGN1/OXTR/PDX1/INHBA/TGFB2	21
		BP	GO:0050891	multicellular organismal water homeostasis	8/615	64/18903	0.00106649	0.0410362	0.0348684	CYP4F2/AVP/IL18/GRHL1/TRPV4/CLDN4/ADCY6/CYP4F12	8
		BP	GO:0006887	exocytosis	24/615	369/18903	0.0010748	0.0410362	0.0348684	SYN1/NKD2/RAB13/RAB27B/PIP5K1C/ANXA3/SNCA/SNAP23/SYT3/GATA2/IL4/GATA1/ANK1/RAB33B/P2RY1/CEACAM1/SYTL4/ADRA2A/RAB3C/ABCC4/NLGN1/FCGR2B/RIMS2/CCL3	24
		BP	GO:0002687	positive regulation of leukocyte migration	13/615	148/18903	0.0011108	0.042047	0.0357272	THY1/P2RY12/IL4/VEGFC/JAM3/CCR6/SELP/ITGA2/TRPV4/THBS4/TNF/CCL4/CCL3	13
		BP	GO:0007159	leukocyte cell-cell adhesion	26/615	414/18903	0.00112796	0.042047	0.0357272	THY1/SMARCC2/ACTL6B/LILRB1/ARG1/EBI3/CLEC4M/SPTA1/IL18/PAWR/CRTAM/IL7/ELANE/IL4/CAV1/EFNB3/FUT9/TNFSF4/CEACAM1/CTSG/GP1BA/SELP/CD24/FCGR2B/IGFBP2/TNF	26
		BP	GO:0007567	parturition	4/615	15/18903	0.00113738	0.042047	0.0357272	HPGD/PLA2G4C/OXTR/CYP1A1	4
		BP	GO:0035672	oligopeptide transmembrane transport	4/615	15/18903	0.00113738	0.042047	0.0357272	SLC25A39/ABCB9/CA2/ABCC4	4
		BP	GO:0031100	animal organ regeneration	8/615	65/18903	0.00118217	0.0433587	0.0368418	ANXA3/TYMS/GATA1/ADM/FLT3/ANGPT2/PDX1/TNF	8
		BP	GO:0007157	heterophilic cell-cell adhesion via plasma membrane cell adhesion molecules	7/615	51/18903	0.00124522	0.0451893	0.0383972	CADM3/SCARF2/CRTAM/CEACAM6/CEACAM8/SELP/NLGN1	7
		BP	GO:0071900	regulation of protein serine/threonine kinase activity	25/615	395/18903	0.00125148	0.0451893	0.0383972	THY1/TNXB/STRADB/ERN2/CBS/CDKN3/LTF/CEBPA/CCNB2/UCHL1/SNCA/CKS2/ELANE/DUSP19/CAV1/PRKAR2B/CD24/FAM20A/ADRA2A/FLT3/PPARG/EGF/PRKAG3/NR2F2/TNF	25
		BP	GO:0007568	aging	14/615	169/18903	0.00128559	0.0460639	0.0391404	TH/POLB/ARG1/TYMS/MME/P2RY1/MPO/AVPR1A/ADM/ALPL/INHBA/IGFBP2/NTRK1/CYP1A1	14
		BP	GO:0002443	leukocyte mediated immunity	28/615	463/18903	0.00130803	0.0463332	0.0393692	LILRB1/ARG1/C1RL/CD226/ANXA3/AZU1/CLC/IL18/SNAP23/CRTAM/AICDA/ELANE/GATA2/IL4/GATA1/TNFSF4/CR1L/CEACAM1/CTSG/CCR6/C1QC/C1QB/ULBP2/FCGR2B/IGLL1/TNF/IGHD/CCL3	28
		BP	GO:0048821	erythrocyte development	6/615	38/18903	0.00131538	0.0463332	0.0393692	SLC4A1/EPB42/ALAS2/BPGM/TRIM58/GATA1	6
		BP	GO:0120162	positive regulation of cold-induced thermogenesis	10/615	98/18903	0.00132295	0.0463332	0.0393692	LCN2/LEPR/IL18/GRB10/IL4/CAV1/CD36/ALPL/ACADL/OXTR	10
		BP	GO:0044703	multi-organism reproductive process	16/615	209/18903	0.00138568	0.0481679	0.0409282	CBS/ARG1/HPGD/MMP9/KLF1/AVPR1A/ADM/ITGA2/ADRA2A/ANGPT2/PLA2G4C/OXTR/CLDN4/IGFBP2/NR2F2/CYP1A1	16
		BP	GO:0010543	regulation of platelet activation	7/615	52/18903	0.00139925	0.0482792	0.0410227	CEACAM1/CTSG/GP1BA/SELP/MMRN1/CD9/GP5	7
		BP	GO:0051702	biological process involved in interaction with symbiont	11/615	116/18903	0.00141624	0.0485064	0.0412158	ARG1/LTF/AZU1/CAMP/ELANE/SAP30/PF4/CTSG/IFI27/CCL4/CCL3	11
		BP	GO:0050920	regulation of chemotaxis	17/615	230/18903	0.00146024	0.0496483	0.0421861	SEMA6B/AZU1/ELANE/P2RY12/IL4/VEGFC/JAM3/CCR6/TNFAIP6/ITGA2/PRKD1/TRPV4/ANGPT2/THBS4/SUCNR1/CCL4/CCL3	17
		CC	GO:0042581	specific granule	27/640	160/19869	1.58053e-12	7.63397e-10	6.70479e-10	ARG1/TCN1/LCN2/LTF/CEACAM3/SLPI/ANXA3/CHI3L1/SNAP23/DEFA4/CAMP/MMP25/MS4A3/ELANE/PGLYRP1/PGRMC1/CEACAM8/BPI/ORM2/SLC2A5/OLFM4/ORM1/CEACAM1/CD36/MMP8/CHIT1/HP	27
		CC	GO:0035580	specific granule lumen	17/640	62/19869	6.72426e-12	1.62391e-09	1.42625e-09	ARG1/TCN1/LCN2/LTF/SLPI/CHI3L1/DEFA4/CAMP/ELANE/PGLYRP1/BPI/ORM2/OLFM4/ORM1/MMP8/CHIT1/HP	17
		CC	GO:0031838	haptoglobin-hemoglobin complex	8/640	11/19869	1.68144e-10	2.70712e-08	2.37761e-08	HBQ1/HBA2/HBD/HBA1/HBM/HBB/HBG1/HP	8
		CC	GO:0005833	hemoglobin complex	8/640	12/19869	4.90177e-10	5.91889e-08	5.19846e-08	HBQ1/AHSP/HBA2/HBD/HBA1/HBM/HBB/HBG1	8
		CC	GO:1904724	tertiary granule lumen	13/640	55/19869	1.48824e-08	1.43764e-06	1.26265e-06	TCN1/LTF/HBB/CAMP/PGLYRP1/OLFM4/ORM1/MMP9/TNFAIP6/PPBP/MMP8/CHIT1/HP	13
		CC	GO:0034774	secretory granule lumen	31/640	322/19869	6.25022e-08	5.03143e-06	4.41901e-06	ARG1/TCN1/SERPINI1/LCN2/LTF/SLPI/DEFA3/AZU1/CHI3L1/DEFA4/CAMP/ELANE/PGLYRP1/BPI/ORM2/VEGFC/OLFM4/PF4/ORM1/MPO/CTSG/PROS1/PPBP/MMP8/S100P/CHIT1/EGF/MMRN1/PRTN3/TGFB2/HP	31
		CC	GO:0060205	cytoplasmic vesicle lumen	31/640	325/19869	7.71796e-08	5.32539e-06	4.6772e-06	ARG1/TCN1/SERPINI1/LCN2/LTF/SLPI/DEFA3/AZU1/CHI3L1/DEFA4/CAMP/ELANE/PGLYRP1/BPI/ORM2/VEGFC/OLFM4/PF4/ORM1/MPO/CTSG/PROS1/PPBP/MMP8/S100P/CHIT1/EGF/MMRN1/PRTN3/TGFB2/HP	31
		CC	GO:0031983	vesicle lumen	31/640	327/19869	8.86892e-08	5.35461e-06	4.70286e-06	ARG1/TCN1/SERPINI1/LCN2/LTF/SLPI/DEFA3/AZU1/CHI3L1/DEFA4/CAMP/ELANE/PGLYRP1/BPI/ORM2/VEGFC/OLFM4/PF4/ORM1/MPO/CTSG/PROS1/PPBP/MMP8/S100P/CHIT1/EGF/MMRN1/PRTN3/TGFB2/HP	31
		CC	GO:0031225	anchored component of membrane	21/640	169/19869	1.27081e-07	6.82003e-06	5.98991e-06	THY1/SYN1/LYNX1/MMP17/NRN1/RAB27B/RTBDN/LY6G6C/LYPD3/SVIP/MMP25/CEACAM6/CEACAM8/TNFRSF10C/CA4/GP1BA/CD24/ALPL/TFPI/RAB3C/ULBP2	21
		CC	GO:0031091	platelet alpha granule	15/640	91/19869	2.01357e-07	9.72556e-06	8.54179e-06	SNCA/ORM2/VEGFC/PF4/ORM1/CD36/PROS1/SELP/PPBP/SYTL4/EGF/LY6G6F/MMRN1/TGFB2/CD9	15
		CC	GO:0070820	tertiary granule	19/640	164/19869	1.48055e-06	6.50095e-05	5.70967e-05	NRAS/TCN1/LTF/HBB/SNAP23/SVIP/CAMP/PGLYRP1/CEACAM8/OLFM4/ORM1/CEACAM1/MMP9/TNFAIP6/PPBP/MMP8/SERPINB10/CHIT1/HP	19
		CC	GO:0062023	collagen-containing extracellular matrix	34/640	433/19869	1.78444e-06	7.18238e-05	6.30816e-05	TNXB/RTBDN/SLPI/CLC/IL7/ELANE/ANGPT1/ORM2/COL17A1/PF4/ORM1/TMEFF1/MMP9/LAMC1/CTSG/LTBP1/NID1/NID2/HTRA1/MMP8/C1QC/ADAMDEC1/COCH/ANGPT2/C1QB/MMRN1/PRTN3/THBS4/SDC2/MXRA5/TGFB2/COL10A1/CPA3/COL19A1	34
		CC	GO:0045177	apical part of cell	34/640	435/19869	1.97692e-06	7.34502e-05	6.451e-05	THY1/PARD6G/SLC34A3/SPEF1/AMN/CYP4F2/CLIC4/NEDD1/RAB27B/ASPM/CEACAM6/CNKSR3/SLC6A19/SLC2A5/CA2/CA4/TRPM6/P2RY1/CEACAM1/CD36/OCLN/TRPV4/UPK3A/ABCC4/EDAR/PTPRH/OOEP/CDHR5/OXTR/SLC6A14/CLDN4/IGFBP2/ENPP3/CYP4F12	34
		CC	GO:0071682	endocytic vesicle lumen	7/640	23/19869	5.44173e-06	0.00018774	0.000164888	HBA2/HBA1/LTF/HBB/PGLYRP1/MPO/HP	7
		CC	GO:0016324	apical plasma membrane	29/640	368/19869	9.53815e-06	0.000300885	0.000264262	THY1/PARD6G/SLC34A3/SPEF1/AMN/CYP4F2/RAB27B/ASPM/CEACAM6/CNKSR3/SLC6A19/SLC2A5/CA4/TRPM6/P2RY1/CEACAM1/CD36/OCLN/TRPV4/UPK3A/ABCC4/PTPRH/CDHR5/OXTR/SLC6A14/CLDN4/IGFBP2/ENPP3/CYP4F12	29
		CC	GO:0031092	platelet alpha granule membrane	6/640	17/19869	9.96721e-06	0.000300885	0.000264262	SNCA/CD36/SELP/SYTL4/LY6G6F/CD9	6
		CC	GO:0030667	secretory granule membrane	26/640	313/19869	1.09348e-05	0.000310676	0.000272862	NRAS/RAB27B/CEACAM3/AZU1/SNCA/SNAP23/SVIP/MMP25/CEACAM6/MS4A3/MME/PGRMC1/CAV1/CEACAM8/SLC2A5/CA4/ABCA13/CEACAM1/CD36/SELP/CXCR1/SYTL4/SERPINB10/ABCC4/LY6G6F/CD9	26
		CC	GO:0031253	cell projection membrane	27/640	344/19869	2.06596e-05	0.000554367	0.000486891	THY1/SLC34A3/AMN/SHISA7/APC2/PIP5K1C/NCKAP1/PLEK2/CNGB1/P2RY12/SGCE/TMEM17/SLC6A19/CA4/TRPM6/PSD3/CEACAM1/CD36/TPM1/PKD2L1/GABRE/TRPV4/S100P/WWC1/CNTNAP2/PTPRH/CDHR5	27
		CC	GO:0043025	neuronal cell body	33/640	497/19869	7.71606e-05	0.0019615	0.00172276	THY1/GLUL/CKB/CACNA1E/P2RX3/NRSN2/TH/EVX1/ARG1/NEUROG1/SERPINI1/SYNPO/ANXA3/UCHL1/SNCA/SNCB/MME/PGRMC1/SMN2/PRKAR2B/SLC1A3/MAP1B/KREMEN1/ADRA2A/CNTNAP2/GABRD/AKAP12/NRSN1/TRPM5/TGFB2/CACNG7/NTRK1/TNF	33
		CC	GO:0005902	microvillus	11/640	93/19869	0.000197505	0.00476974	0.00418918	SPEF1/AMN/CLIC4/AOC3/ANGPT1/CEACAM1/JAM3/S100P/PTPRH/CDHR5/OXTR	11
		CC	GO:0009897	external side of plasma membrane	30/640	462/19869	0.000237122	0.00545381	0.00478999	THY1/LILRB1/EBI3/CLEC4M/FAS/LEPR/RTBDN/CD226/LY6G6C/CCR3/BTNL8/CA4/CD36/GP1BA/SLC2A4/CCR6/SELP/CD24/CXCR1/ITGA2/ASGR2/ABCC4/ULBP2/FCGR2B/IGLL1/CD9/MS4A2/TNF/ENPP3/IGHD	30
		CC	GO:0072562	blood microparticle	14/640	145/19869	0.000252614	0.00554603	0.00487098	SLC4A1/HBA2/HBD/HBA1/C1RL/HBB/ORM2/ORM1/PROS1/C1QC/C1QB/HPR/HP/IGHD	14
		CC	GO:0031093	platelet alpha granule lumen	9/640	67/19869	0.000284716	0.00597903	0.00525128	ORM2/VEGFC/PF4/ORM1/PROS1/PPBP/EGF/MMRN1/TGFB2	9
		CC	GO:0031362	anchored component of external side of plasma membrane	5/640	20/19869	0.000353943	0.00712309	0.00625609	THY1/RTBDN/CA4/GP1BA/CD24	5
		CC	GO:0005766	primary lysosome	14/640	155/19869	0.000500305	0.00929413	0.00816287	ARG1/DEFA3/AZU1/SNAP23/DEFA4/CEACAM6/ELANE/CEACAM8/BPI/ORM2/ABCA13/MPO/CTSG/PRTN3	14
		CC	GO:0042582	azurophil granule	14/640	155/19869	0.000500305	0.00929413	0.00816287	ARG1/DEFA3/AZU1/SNAP23/DEFA4/CEACAM6/ELANE/CEACAM8/BPI/ORM2/ABCA13/MPO/CTSG/PRTN3	14
		CC	GO:0046658	anchored component of plasma membrane	8/640	62/19869	0.000809232	0.0144763	0.0127143	THY1/NRN1/RTBDN/LYPD3/CA4/GP1BA/CD24/ULBP2	8
		CC	GO:0031233	intrinsic component of external side of plasma membrane	5/640	24/19869	0.00087221	0.0150456	0.0132143	THY1/RTBDN/CA4/GP1BA/CD24	5
		CC	GO:0034707	chloride channel complex	7/640	52/19869	0.00132241	0.022025	0.0193442	CLIC4/CLIC2/GABRP/GABRE/GABRD/CLDN4/ANO2	7
		CC	GO:0005903	brush border	10/640	102/19869	0.00166849	0.0268627	0.0235931	SLC34A3/CAPZA2/AMN/MYH14/MME/SLC6A19/CA4/TRPM6/CD36/CDHR5	10
		CC	GO:0030139	endocytic vesicle	22/640	343/19869	0.0018019	0.0273723	0.0240407	AMN/HBA2/HBA1/RAB13/AVP/GOLIM4/LTF/HBB/ANXA3/SNAP23/ELANE/PGLYRP1/CAV1/WLS/MPO/CD36/AVPR1A/OCLN/MARCO/EGF/CD9/HP	22
		CC	GO:0031528	microvillus membrane	5/640	28/19869	0.00181349	0.0273723	0.0240407	AMN/CEACAM1/S100P/PTPRH/CDHR5	5
		CC	GO:0098862	cluster of actin-based cell projections	13/640	159/19869	0.00195008	0.028542	0.025068	SLC34A3/CAPZA2/AMN/MYH14/MME/SLC6A19/CA4/TRPM6/CD36/MYO15A/CDHR5/ADCY6/MYO3B	13
		CC	GO:0031526	brush border membrane	7/640	57/19869	0.00227592	0.0323314	0.0283961	SLC34A3/AMN/SLC6A19/CA4/TRPM6/CD36/CDHR5	7
		CC	GO:0098858	actin-based cell projection	16/640	223/19869	0.00243666	0.0336259	0.0295331	SPEF1/AMN/CLIC4/AOC3/ANGPT1/CEACAM1/JAM3/TRPV4/S100P/MYO15A/PTPRH/NLGN1/CDHR5/OXTR/ADCY6/MYO3B	16
		CC	GO:0035578	azurophil granule lumen	9/640	91/19869	0.00264054	0.0344697	0.0302742	ARG1/DEFA3/AZU1/ELANE/BPI/ORM2/MPO/CTSG/PRTN3	9
		CC	GO:0035579	specific granule membrane	9/640	91/19869	0.00264054	0.0344697	0.0302742	CEACAM3/SNAP23/MMP25/MS4A3/PGRMC1/CEACAM8/SLC2A5/CEACAM1/CD36	9
		CC	GO:0044306	neuron projection terminus	11/640	131/19869	0.00343779	0.0436961	0.0383775	GLUL/P2RX3/TH/CRHR2/UCHL1/SNCA/SNCB/MME/SLC18A2/ITGA2/ADRA2A	11
		MF	GO:0031720	haptoglobin binding	7/625	10/18432	5.47511e-09	4.24321e-06	3.92479e-06	HBQ1/HBA2/HBD/HBA1/HBM/HBB/HBG1	7
		MF	GO:0005344	oxygen carrier activity	7/625	14/18432	1.39032e-07	5.38749e-05	4.9832e-05	HBQ1/HBA2/HBD/HBA1/HBM/HBB/HBG1	7
		MF	GO:0019825	oxygen binding	10/625	39/18432	4.88725e-07	0.000126254	0.000116779	HBQ1/HBA2/TH/HBD/HBA1/HBM/CBS/HBB/HBG1/CYP1A1	10
		MF	GO:0046906	tetrapyrrole binding	19/625	149/18432	7.18294e-07	0.00013917	0.000128726	HBQ1/CYP4F2/HBA2/HBD/HBA1/HBM/CBS/CYB561D1/TCN1/HBB/PGRMC1/SDHC/CYP4F3/MPO/HBG1/CYP7A1/TPO/CYP4F12/CYP1A1	19
		MF	GO:0043177	organic acid binding	18/625	137/18432	9.00789e-07	0.000139622	0.000129145	GLUL/HBQ1/HBA2/TH/HBD/HBA1/HBM/GRIN2D/PLOD2/HBB/TYMS/SLC1A3/HBG1/DDAH1/PPARG/NR2F2/THNSL2/P4HA3	18
		MF	GO:0020037	heme binding	18/625	139/18432	1.11734e-06	0.000144323	0.000133493	HBQ1/CYP4F2/HBA2/HBD/HBA1/HBM/CBS/CYB561D1/HBB/PGRMC1/SDHC/CYP4F3/MPO/HBG1/CYP7A1/TPO/CYP4F12/CYP1A1	18
		MF	GO:0004601	peroxidase activity	11/625	55/18432	1.92133e-06	0.000212719	0.000196756	HBQ1/HBA2/HBD/HBA1/HBM/CLIC2/HBB/MPO/HBG1/TPO/GSTA1	11
		MF	GO:0016684	oxidoreductase activity, acting on peroxide as acceptor	11/625	57/18432	2.78597e-06	0.000269891	0.000249638	HBQ1/HBA2/HBD/HBA1/HBM/CLIC2/HBB/MPO/HBG1/TPO/GSTA1	11
		MF	GO:0016209	antioxidant activity	12/625	85/18432	2.84974e-05	0.00245394	0.00226979	HBQ1/HBA2/HBD/HBA1/HBM/CLIC2/HBB/MPO/HBG1/TPO/GSTA1/HP	12
		MF	GO:0005506	iron ion binding	16/625	153/18432	6.52475e-05	0.00505668	0.00467722	HBQ1/CYP4F2/HBA2/TH/HBA1/PLOD2/LCN2/LTF/ADO/SNCA/RRM2/CYP4F3/CYP7A1/CYP4F12/P4HA3/CYP1A1	16
		MF	GO:0004252	serine-type endopeptidase activity	16/625	174/18432	0.00029373	0.0206946	0.0191417	TPSG1/KLK3/RHBDL1/LTF/C1RL/AZU1/ELANE/MMP9/CTSG/HTRA1/MMP8/HTRA3/PRTN3/HPR/HP/MMP1	16
		MF	GO:0017046	peptide hormone binding	8/625	52/18432	0.000336689	0.0208139	0.019252	GIPR/EBI3/GALR3/CRHR2/LEPR/AVPR1A/OXTR/INHBA	8
		MF	GO:0033218	amide binding	28/625	408/18432	0.000349136	0.0208139	0.019252	GPR150/DLGAP3/GIPR/NPBWR1/EBI3/GALR3/CLEC4M/CRHR2/LEPR/TYMS/MME/PGRMC1/NPBWR2/FKBP10/GPR37/DHCR24/CD36/AVPR1A/MARCO/ITGA2/ACADL/PPARG/NLGN1/OXTR/INHBA/FCGR2B/TGFB2/ACOT12	28
		MF	GO:0042277	peptide binding	24/625	330/18432	0.000396757	0.0219633	0.0203151	GPR150/DLGAP3/GIPR/NPBWR1/EBI3/GALR3/CLEC4M/CRHR2/LEPR/MME/PGRMC1/NPBWR2/GPR37/DHCR24/CD36/AVPR1A/MARCO/ITGA2/PPARG/NLGN1/OXTR/INHBA/FCGR2B/TGFB2	24
		MF	GO:0008528	G protein-coupled peptide receptor activity	14/625	147/18432	0.00048432	0.0250232	0.0231454	KISS1R/GIPR/NPBWR1/GALR3/CRHR2/UTS2R/CCR3/NPBWR2/GPR37/AVPR1A/GP1BA/CCR6/CXCR1/OXTR	14
		MF	GO:0042562	hormone binding	10/625	87/18432	0.000714413	0.0329632	0.0304896	GIPR/EBI3/GALR3/CRHR2/LEPR/UCN2/THRB/AVPR1A/OXTR/INHBA	10
		MF	GO:0001653	peptide receptor activity	14/625	153/18432	0.000723064	0.0329632	0.0304896	KISS1R/GIPR/NPBWR1/GALR3/CRHR2/UTS2R/CCR3/NPBWR2/GPR37/AVPR1A/GP1BA/CCR6/CXCR1/OXTR	14
		MF	GO:0008236	serine-type peptidase activity	16/625	192/18432	0.000868605	0.0373983	0.0345918	TPSG1/KLK3/RHBDL1/LTF/C1RL/AZU1/ELANE/MMP9/CTSG/HTRA1/MMP8/HTRA3/PRTN3/HPR/HP/MMP1	16
		MF	GO:0017171	serine hydrolase activity	16/625	196/18432	0.00108159	0.0441176	0.0408069	TPSG1/KLK3/RHBDL1/LTF/C1RL/AZU1/ELANE/MMP9/CTSG/HTRA1/MMP8/HTRA3/PRTN3/HPR/HP/MMP1	16
