# Supplementary material for: Bioinformatics gene analysis for potential biomarkers and therapeutic targets of Parkinson’s disease based on neutrophil extracellular traps
Source: Front Aging Neurosci. 2024 May 31;16:1388226. doi: 10.3389/fnagi.2024.1388226 (PMC11178047; doi:10.3389/fnagi.2024.1388226)
Supplement: Supplementary file 3 [file Table_3.XLSX]

## Sheet: Supplementary+Table+3+KEGG-enri
Table S3. KEGG enrichment analysis of DEGs.
ID	Description	GeneRatio	BgRatio	pvalue	p.adjust	qvalue	geneID	Count
hsa05144	Malaria	13/317	50/8292	2.8867e-08	2.8867e-08	8.2043e-06	HBA2/HBA1/GYPB/HBB/IL18/CR1L/CD36/SELP/GYPA/THBS4/SDC2/TGFB2/TNF	13
hsa04640	Hematopoietic cell lineage	13/317	99/8292	9.29018e-05	9.29018e-05	0.0132018	IL7/MME/IL4/CR1L/CD36/GP1BA/CD24/GYPA/ITGA2/FLT3/CD9/GP5/TNF	13
hsa04061	Viral protein interaction with cytokine and cytokine receptor	12/317	100/8292	0.000405161	0.000405161	0.0303682	IL18/CCR3/TNFRSF10C/PF4/CCR6/CXCL11/CXCR1/PPBP/CCL13/TNF/CCL4/CCL3	12
hsa05143	African trypanosomiasis	7/317	37/8292	0.000427405	0.000427405	0.0303682	HBA2/HBA1/FAS/HBB/IL18/HPR/TNF	7
hsa04080	Neuroactive ligand-receptor interaction	26/317	367/8292	0.00171304	0.00171304	0.0963696	KISS1R/P2RX3/LYNX1/GRIN2D/GIPR/NPBWR1/AVP/GALR3/CRHR2/UTS2R/LEPR/UCN2/GABRP/LPAR4/PGRMC1/NPBWR2/P2RY1/THRB/CTSG/AVPR1A/ADM/GABRE/ADRA2A/PTH2/GABRD/OXTR	26
hsa04060	Cytokine-cytokine receptor interaction	22/317	295/8292	0.00203447	0.00203447	0.0963696	EBI3/FAS/LEPR/IL18/CCR3/IL7/IL4/TNFRSF17/TNFRSF10C/PF4/TNFSF4/CCR6/CXCL11/CXCR1/PPBP/EDAR/INHBA/CCL13/TGFB2/TNF/CCL4/CCL3	22
hsa00983	Drug metabolism - other enzymes	9/317	80/8292	0.00331369	0.00331369	0.119368	RRM2B/RRM2/UGT2B17/MPO/UGT2B15/GSTA5/CES1/GSTA2/GSTA1	9
hsa00910	Nitrogen metabolism	4/317	17/8292	0.00335999	0.00335999	0.119368	GLUL/CA1/CA2/CA4	4
hsa00260	Glycine, serine and threonine metabolism	6/317	40/8292	0.00381054	0.00381054	0.120333	ALAS2/CBS/BPGM/AOC3/MAOA/MAOB	6
hsa05150	Staphylococcus aureus infection	9/317	96/8292	0.0109025	0.0109025	0.291054	DEFA3/KRT32/DEFA4/CAMP/KRT23/SELP/C1QC/C1QB/FCGR2B	9
hsa00350	Tyrosine metabolism	5/317	36/8292	0.0112649	0.0112649	0.291054	TH/AOC3/MAOA/TPO/MAOB	5
hsa04512	ECM-receptor interaction	8/317	88/8292	0.0189318	0.0189318	0.380279	TNXB/HMMR/LAMC1/CD36/GP1BA/ITGA2/THBS4/GP5	8
hsa05219	Bladder cancer	5/317	41/8292	0.0191888	0.0191888	0.380279	NRAS/MMP9/UPK3A/EGF/MMP1	5
hsa00982	Drug metabolism - cytochrome P450	7/317	72/8292	0.0196356	0.0196356	0.380279	MAOA/UGT2B17/UGT2B15/GSTA5/GSTA2/GSTA1/MAOB	7
hsa05410	Hypertrophic cardiomyopathy	8/317	90/8292	0.0213942	0.0213942	0.380279	CACNG6/TPM1/RYR2/ITGA2/PRKAG3/TGFB2/CACNG7/TNF	8
hsa00360	Phenylalanine metabolism	3/317	16/8292	0.0214083	0.0214083	0.380279	AOC3/MAOA/MAOB	3
hsa05414	Dilated cardiomyopathy	8/317	96/8292	0.0301285	0.0301285	0.477621	CACNG6/TPM1/RYR2/ITGA2/ADCY6/TGFB2/CACNG7/TNF	8
hsa04062	Chemokine signaling pathway	13/317	192/8292	0.0324172	0.0324172	0.477621	NRAS/CCR3/GNB5/GNG11/PF4/CCR6/CXCL11/CXCR1/PPBP/CCL13/ADCY6/CCL4/CCL3	13
hsa04350	TGF-beta signaling pathway	8/317	98/8292	0.0335163	0.0335163	0.477621	SMAD5/LTBP1/BAMBI/LEFTY1/INHBA/NOG/TGFB2/TNF	8
hsa05202	Transcriptional misregulation in cancer	13/317	193/8292	0.0336104	0.0336104	0.477621	BMP2K/CEBPA/DEFA3/DEFA4/SLC45A3/ELANE/MYCN/HPGD/MPO/MMP9/FLT3/PPARG/NTRK1	13
hsa04514	Cell adhesion molecules	11/317	157/8292	0.0380091	0.0380091	0.493595	CADM3/CD226/LRRC4/ESAM/JAM3/SELP/OCLN/CNTNAP2/NLGN1/SDC2/CLDN4	11
hsa05030	Cocaine addiction	5/317	49/8292	0.0382079	0.0382079	0.493595	TH/GRIN2D/MAOA/SLC18A2/MAOB	5
hsa00330	Arginine and proline metabolism	5/317	50/8292	0.0411782	0.0411782	0.508838	CKB/ARG1/MAOA/P4HA3/MAOB	5
hsa04742	Taste transduction	7/317	86/8292	0.0458172	0.0458172	0.520805	HCN4/P2RX3/TAS2R60/P2RY1/PKD2L1/TRPM5/ADCY6	7
hsa05031	Amphetamine addiction	6/317	69/8292	0.0476441	0.0476441	0.520805	TH/GRIN2D/CALML4/MAOA/SLC18A2/MAOB	6
hsa05204	Chemical carcinogenesis - DNA adducts	6/317	69/8292	0.0476441	0.0476441	0.520805	UGT2B17/UGT2B15/GSTA5/GSTA2/GSTA1/CYP1A1	6
hsa00340	Histidine metabolism	3/317	22/8292	0.0497868	0.0497868	0.524072	MAOA/HDC/MAOB	3
