# Supplementary material for: Bioinformatics gene analysis for potential biomarkers and therapeutic targets of Parkinson’s disease based on neutrophil extracellular traps
Source: Front Aging Neurosci. 2024 May 31;16:1388226. doi: 10.3389/fnagi.2024.1388226 (PMC11178047; doi:10.3389/fnagi.2024.1388226)
Supplement: Supplementary file 4 [file Table_4.XLSX]

## Sheet: Sheet1
	Table S4. DEGs between high- and low- GSVA score groups.
logFC	AveExpr	t	P.Value	adj.P.Val	B
CHIT1	2.55737772420945	3.89329214380868	4.8590910538642	0.000110527095592104	0.572278590896125	-1.33144184759338
PGLYRP1	3.43318813094972	4.14094459418274	4.85160378916222	0.00011239526507063	0.572278590896125	-1.33752444362081
ADM	1.43997665685859	9.68389197641934	4.70602042544162	0.000155834570701811	0.572278590896125	-1.4573221850162
ACSM1	-1.04482098262162	4.20173389363855	-4.47954663127533	0.00025983298419102	0.572278590896125	-1.649351239736
LOC100507312	1.22126722458013	2.64142035560944	4.33712565147568	0.000358884804249489	0.572278590896125	-1.77352724566726
CEACAM8	4.22018362407506	4.80759252801956	4.27529430022716	0.000413015851200211	0.572278590896125	-1.82822797209058
LTF	5.03769293078309	6.18908520816298	4.10604015046939	0.000607072180254689	0.572278590896125	-1.98030612375275
SH3PXD2B	1.04097193529086	4.11095143374623	4.05576652153354	0.000680732508899603	0.572278590896125	-2.02611328180079
ORM2	1.64001380555622	5.3903044597326	3.9502951785187	0.000865670818673425	0.572278590896125	-2.12310942235305
PAGE2B	1.00102891210464	2.31910198481535	3.73592724691913	0.00141060997695806	0.572278590896125	-2.32370587918554
SLPI	2.34483128040677	6.40206507250235	3.73411604636021	0.00141643588707161	0.572278590896125	-2.32541889300581
PCOLCE2	2.00032021991886	2.85041579259905	3.71046770782823	0.00149473448621642	0.572278590896125	-2.34781121545254
MMP9	1.73963743561052	8.98915566156141	3.68037734707372	0.0016006077561237	0.572278590896125	-2.37637188236868
SLC18A2	1.15055581415602	2.69626951800191	3.67012459715954	0.00163835685429628	0.572278590896125	-2.38612054071932
MMP25	1.01874579980331	9.67728449583781	3.61068198201701	0.00187527599795187	0.572278590896125	-2.44280579098382
ANLN	1.0638888790655	2.42684169349052	3.55960640331863	0.00210575394747749	0.572278590896125	-2.49172647079292
HBM	2.93608199568979	9.22137136722062	3.5333164267458	0.0022350966979579	0.572278590896125	-2.51697994210072
GPR97	1.28510041119101	4.57128402276479	3.51383664160552	0.00233597028619089	0.572278590896125	-2.53572211334947
SOCS3	1.14359375310525	11.2486736477293	3.50376664509226	0.00238986666485689	0.572278590896125	-2.54542065814779
MGAM	1.24485556803745	5.46852807520232	3.47899687502086	0.0025277187511245	0.572278590896125	-2.56930449580543
CEACAM6	2.39684738345049	3.59716661760974	3.47688811390361	0.00253981089853316	0.572278590896125	-2.57133961855998
CA1	2.83058468098776	7.33667325087912	3.46462325631106	0.00261128013677487	0.572278590896125	-2.58318161152877
KREMEN1	1.02555455144399	5.52585966505652	3.4389913252882	0.00276710534923747	0.572278590896125	-2.60795899740329
HMGB3P1	1.05031250629356	5.59282496041099	3.42206947685895	0.00287496419430454	0.572278590896125	-2.62433758722488
COLEC11	-1.19922967437647	2.88310907384318	-3.39694781144344	0.00304276505841159	0.572278590896125	-2.64868204776007
NAMPT	1.06354786440254	11.1635387474609	3.39558201686704	0.00305215916526645	0.572278590896125	-2.65000656123815
C14orf56	-1.79174479003335	3.91520433643577	-3.37725021958487	0.00318104323363699	0.572278590896125	-2.66779368032537
SLED1	1.92433449434484	6.16010994789224	3.36366869289828	0.00327996666474554	0.572278590896125	-2.68098266792431
CHI3L1	2.62655662387291	3.52123745387563	3.35465176455965	0.00334730662146269	0.572278590896125	-2.68974398948376
GYPB	1.64055307227971	3.02287805741133	3.33878874215433	0.003469086128564	0.572278590896125	-2.70516672254996
PRDM7	1.17173883918081	2.94202364017468	3.33326254454958	0.00351252397085898	0.572278590896125	-2.71054227475252
GPR78	-1.11877781701163	9.83156207256774	-3.31728774624815	0.00364111595906157	0.572278590896125	-2.72608928926532
LRRC31	1.01478052105725	2.4264490078494	3.29561288356787	0.00382300169511804	0.572278590896125	-2.74720127261473
SELENBP1	2.93332570349478	7.13604064031911	3.24790895923694	0.00425524601772258	0.572278590896125	-2.79373153467839
GPR37	1.06984647740155	2.98370837114881	3.23971341683302	0.00433417401024724	0.572278590896125	-2.80173369584335
LRRC4	1.21700826491425	4.41024230487622	3.22796706360827	0.00444980091239705	0.572278590896125	-2.8132067555652
CAMP	2.79097810100168	7.86660215945734	3.22514154716644	0.00447806121579754	0.572278590896125	-2.81596719261543
SPTA1	1.50193237688167	2.82734941568368	3.21903058842749	0.00453978335033365	0.572278590896125	-2.82193824899921
ZFP57	3.37758073373725	4.70672962099249	3.2116145654506	0.00461580446676255	0.572278590896125	-2.82918601595317
MME	1.67452589287579	3.14495786326051	3.20779943958705	0.00465539619603429	0.572278590896125	-2.83291521774908
DEFA3	3.45069921314093	12.7462496258203	3.17227176994121	0.00504037320493023	0.572278590896125	-2.8676619297911
FLVCR1-AS1	1.12212763617226	7.59302057929381	3.14238867704174	0.00538808978140555	0.572278590896125	-2.89691184904794
SERPINB10	1.29767882371226	3.6167394081827	3.13990309932665	0.00541804277499522	0.572278590896125	-2.89934560891147
ANXA3	2.08542311829009	6.99691951534417	3.13714886461353	0.00545142275417149	0.572278590896125	-2.90204256492001
DEFA4	2.95945180219731	8.55845071166036	3.08368410517684	0.00614049647481706	0.572278590896125	-2.95442031810438
TMTC1	1.70924275921835	7.05427325236056	3.06998339736564	0.00633028181517569	0.572278590896125	-2.96784851255905
TRPM6	1.01890162372247	2.60192764973177	3.05304990287676	0.00657273098494575	0.572278590896125	-2.98444751026942
PI3	1.53613283474037	4.54266032502357	3.03463336250593	0.00684664312541355	0.572278590896125	-3.00250235797407
SLC4A1	1.72916040044034	5.04129674494943	3.0342234855185	0.00685286351116733	0.572278590896125	-3.00290420298676
BPI	1.66378132479811	6.17735750590158	3.03359500506747	0.00686241211700788	0.572278590896125	-3.00352036887691
LOC286382	1.15416697510913	2.51665521477624	3.03278008625401	0.00687481252158486	0.572278590896125	-3.00431932209414
SLC6A10P	1.45805217657206	4.66607564773864	3.03254917117986	0.0068783302439347	0.572278590896125	-3.00454571357819
GSTM2P1	-1.20056322476722	2.80748330412919	-3.02656818632872	0.00697005395795491	0.572278590896125	-3.01040958895801
OLFM4	3.04332604505443	4.05078964005194	2.96575008757359	0.00797262056446149	0.572278590896125	-3.0700359634701
C12orf33	1.2724473371214	2.3977780181126	2.95248625225952	0.00820910583076479	0.572278590896125	-3.08303759252517
CTSG	2.20801560502526	9.36909824104822	2.9485486778233	0.00828060488882783	0.572278590896125	-3.08689702599303
CEACAM7	1.28195705866239	3.28618205204225	2.91537116162307	0.00890739276769168	0.572278590896125	-3.11940896290128
PHLDA2	1.03640580854176	7.11226368651305	2.89584314311173	0.0092974461138547	0.572278590896125	-3.13853761431449
FAM81B	1.10802838904209	7.41026371138179	2.8956202362245	0.00930199205975281	0.572278590896125	-3.13875592345204
DSC2	1.31759752145963	4.42266030936291	2.88241381132133	0.00957517605262679	0.572278590896125	-3.15168820849168
PAGE2	1.23237299403158	5.02163053110771	2.87430120542382	0.00974680220766093	0.572278590896125	-3.15963060958455
S100P	1.15206006406659	10.7846533897871	2.86221736641624	0.0100079391599559	0.572278590896125	-3.17145814894836
CA4	1.52945627696819	2.82088093886008	2.85910191897791	0.0100763483875947	0.572278590896125	-3.17450694674135
SPSB4	-1.02415288323851	11.3266728950628	-2.85766993594857	0.0101079425481722	0.572278590896125	-3.17590821335071
SPRYD5	1.47742812017956	3.03272864119694	2.85679490049892	0.0101272954940279	0.572278590896125	-3.1767644534404
INHBA	1.48049656129165	4.24324081618089	2.85075832521967	0.0102617784149291	0.572278590896125	-3.18267082634361
AHSP	2.85675749687404	6.41548875365841	2.80206669382946	0.0114110184558685	0.572278590896125	-3.23027343415345
LOC100132363	1.1371614979011	2.96793029122546	2.7910808307284	0.0116868687768022	0.572278590896125	-3.24100277053921
LCN2	1.26982686975661	8.04953093215355	2.78299564390146	0.0118939516967846	0.572278590896125	-3.24889630590112
COL17A1	1.15749933482831	2.69060946546795	2.78295910989989	0.011894895352366	0.572278590896125	-3.24893196823
ARSF	-1.32162889703578	3.45043588688457	-2.76710057797743	0.0123113495588004	0.572278590896125	-3.26440712767946
ALAS2	3.32224381677546	10.275859229769	2.76364870316449	0.0124038280519339	0.572278590896125	-3.2677741934616
MMP17	-1.04163753696415	11.9191668854337	-2.75485117076826	0.0126425336542158	0.572278590896125	-3.27635328543294
HBD	2.43455455669677	13.8398276458585	2.74521698045155	0.0129089747036301	0.572278590896125	-3.28574436151041
GNG3	1.32607459125932	2.7926933000867	2.74102190759297	0.0130266613039641	0.572278590896125	-3.28983225901973
IRX3	-1.14638522918508	10.9736735346578	-2.72380718270763	0.0135204071425034	0.572278590896125	-3.30659847596876
MYPOP	-1.02842733344224	13.9908747418262	-2.72021390429891	0.013625696580631	0.572278590896125	-3.31009631115359
SNCA	1.06780741577952	10.633352905451	2.71937434495812	0.0136504096099125	0.572278590896125	-3.31091347709497
VWCE	1.16838685816073	6.40577517256173	2.71653642318647	0.0137342626568571	0.572278590896125	-3.3136754393507
COL10A1	1.33175802279118	6.23821234629368	2.7108331493352	0.0139042666907077	0.572278590896125	-3.31922481242894
HBQ1	1.78238658976701	9.28743514007793	2.70271516322338	0.0141497111301233	0.572278590896125	-3.32712080508874
HBA1	2.32867479049212	15.5259801949183	2.69506931864675	0.0143846504690205	0.572278590896125	-3.33455433512197
ARG1	2.51674944550161	5.41993683376368	2.69463011800967	0.0143982583069156	0.572278590896125	-3.33498124270764
LOC92249	-1.25416005960456	12.993251269143	-2.6922765851391	0.0144713873263281	0.572278590896125	-3.33726871928995
TMEM56	1.3862054847982	2.76946067865411	2.68112365252898	0.0148227648775454	0.572278590896125	-3.34810438947358
LOC645195	1.05478582684966	3.32403944678828	2.68029014536287	0.0148493483142781	0.572278590896125	-3.34891390079511
CACNA1E	-1.39605088454346	11.2405599112994	-2.67539907035379	0.0150062578081201	0.572278590896125	-3.35366335146358
CADM3	-1.12943741857193	8.29643466935374	-2.66045680571118	0.0154954402615698	0.572278590896125	-3.36816412749231
LINC00315	-1.03175714033134	7.63807119701521	-2.66034907993291	0.0154990214175748	0.572278590896125	-3.36826862104545
LINC00304	-1.08017280242926	13.6103477618403	-2.6595419341985	0.0155258786004375	0.572278590896125	-3.36905152617598
CYP4F3	1.34900619293268	2.94628783456743	2.65683420871691	0.0156162994794778	0.572278590896125	-3.37167763631145
BTNL8	1.79567259147935	3.65856954081603	2.64411601140141	0.0160477388644359	0.572278590896125	-3.38400628907028
HBA2	2.30028584291174	14.6408286263764	2.63982147608398	0.0161959603298272	0.572278590896125	-3.38816693257588
TSGA10IP	-1.0743314913141	4.2009347742125	-2.63532979035253	0.0163523754942173	0.572278590896125	-3.39251728005612
TPST1	1.00355137192227	7.49099357808419	2.62621146645813	0.0166743225735718	0.572278590896125	-3.40134452037029
PRRG3	1.08995437652826	3.15564254659464	2.6145960930932	0.0170931414435956	0.572278590896125	-3.41258082219593
ELANE	2.336855893303	6.76347899996362	2.61036287429519	0.0172482428859087	0.572278590896125	-3.41667352771096
EPB42	2.75529750436153	6.53636911330374	2.60708545336374	0.0173692390852748	0.572278590896125	-3.41984127931596
CRISP2	1.03540916980123	2.43060909510366	2.6034134343083	0.0175057575209395	0.572278590896125	-3.42338950123696
RAVER1	-1.05578813342418	11.3297367336485	-2.59431652256828	0.0178483501303247	0.572278590896125	-3.43217545578333
NRN1	-1.0589282487947	8.03912467362511	-2.58848256942511	0.0180713863486137	0.572278590896125	-3.43780673419585
CACNG6	1.580363823206	5.95811685557715	2.56175809168993	0.0191271791122887	0.572278590896125	-3.46356905694187
DKFZp761P0212	1.03093456824452	2.29023130670866	2.5604644711102	0.0191797354281896	0.572278590896125	-3.46481465681942
SIGLEC12	1.79758959476428	4.26033686467217	2.55991444547798	0.019202122753356	0.572278590896125	-3.46534422339364
FOXB1	-1.01644866177541	9.22276862424707	-2.54988164388087	0.0196148330974679	0.572278590896125	-3.47499945446986
EN2	-1.05436393141605	14.3653591799783	-2.5363681376016	0.0201839592895613	0.572278590896125	-3.48799099432239
SNORA78	-1.02355072602651	14.9199127778818	-2.5344021175196	0.0202680441415167	0.572278590896125	-3.48987976700647
GRAPL	-1.01210021761991	4.70024870783719	-2.52654622152993	0.0206073378948739	0.572278590896125	-3.497423614261
IL4	1.42532809483544	4.00600099923529	2.52419272030756	0.0207100214128578	0.572278590896125	-3.49968256773114
DNAH10	1.35799144545582	3.53628584132725	2.52147561235966	0.0208291680695968	0.572278590896125	-3.5022899049991
ACR	1.35001202382007	4.11704344112961	2.52134980716235	0.0208347002920663	0.572278590896125	-3.5024106116415
VWF	1.04600519439193	8.71698241997288	2.5129693666805	0.0212063555903738	0.572278590896125	-3.51044818844353
CXorf22	-1.2839000190012	2.61732937923636	-2.5046710097816	0.0215805079392744	0.572278590896125	-3.51840069427603
BMX	1.16086654897578	3.05122447437698	2.49659909035949	0.0219503969634363	0.572278590896125	-3.52613002683734
FST	1.58631336286116	2.72349253604503	2.49655120191517	0.021952609080412	0.572278590896125	-3.5261758644195
DLX5	-1.2671346858167	2.69097230232584	-2.48663434474369	0.02241523811689	0.572278590896125	-3.53566328756159
UTY	1.25823547522823	2.93087030963609	2.48142392753794	0.0226619605897514	0.572278590896125	-3.54064425559821
TMC1	1.0810285309902	2.84691550135901	2.45896481088083	0.0237548819608802	0.572278590896125	-3.5620833990808
TEX13A	-1.28040770455013	3.02254861922127	-2.45400190667221	0.0240029627013148	0.572278590896125	-3.56681397815081
TMOD1	1.02689505575567	5.58392983254101	2.45357171866099	0.0240245803898781	0.572278590896125	-3.56722390748931
LOC388630	-1.04079732899157	11.9675188454453	-2.44892391037616	0.0242593060137998	0.572278590896125	-3.57165160334644
MS4A3	1.73749097636674	5.06327822668972	2.44272244635886	0.0245758387362087	0.572278590896125	-3.57755582828471
OSM	1.05784505091392	11.7265238256344	2.44204651953535	0.0246105717073495	0.572278590896125	-3.57819911053801
MXRA5	1.49433923788857	2.48650978960176	2.44006650142544	0.0247125807803532	0.572278590896125	-3.58008322047118
FAM131C	-1.01969444761956	11.9528141336698	-2.43214098346295	0.0251248699770597	0.572278590896125	-3.5876206140011
CLC	1.33426176653292	9.01727241672912	2.42218838782349	0.0256517161949393	0.572278590896125	-3.59707610535354
TRIM58	1.08136377296108	8.55131672929332	2.4215049752004	0.025688269082028	0.572278590896125	-3.59772498182319
LGALS13	-1.14254010913637	2.60608222322668	-2.42017822662338	0.0257593702552949	0.572278590896125	-3.59898453484582
ORM1	1.15730554519383	7.3656613190736	2.41247919751757	0.0261756056721017	0.572278590896125	-3.60628973853415
AZU1	1.28376831975133	5.46242154991555	2.39773746371129	0.0269901621590927	0.572278590896125	-3.62025856674411
MGC45922	-1.07041334936369	11.9605758022371	-2.38744222087586	0.0275729753196511	0.572278590896125	-3.6299990524495
ABCC13	1.36989718302486	3.19707833859032	2.38720506360701	0.0275865379041939	0.572278590896125	-3.63022328305346
SDPR	1.00661625515397	10.6758014494737	2.38355711093859	0.0277959418935921	0.572278590896125	-3.63367155348051
UCHL1	1.32753985410059	3.53632728412686	2.37912100289548	0.0280525825447139	0.572278590896125	-3.63786268965636
DOC2B	-1.13305600048488	2.75933392919705	-2.36632494554757	0.0288052756065861	0.572278590896125	-3.64993874483702
MYCT1	1.0656961503041	6.01744352526245	2.36528904948185	0.0288670239518448	0.572278590896125	-3.6509154747519
FAM98B	1.0046845510463	2.48964380413579	2.34457502954824	0.0301278756631029	0.572278590896125	-3.67041817850803
CENPA	1.10670060704987	3.32625528519225	2.33119545385249	0.0309692544657843	0.572278590896125	-3.68298617173989
RUNDC3A	1.27539553465335	4.0711407199277	2.31859327307724	0.0317816168383253	0.572278590896125	-3.69480241006518
RHCE	1.2629300774954	3.73496884731423	2.31522790897586	0.03200186968934	0.572278590896125	-3.69795430036395
OTUD7B	-1.19487776996679	4.8123618599751	-2.31292089544876	0.0321536720977235	0.572278590896125	-3.70011409044913
MYH14	-1.0411048146065	9.82158194736331	-2.30363366150849	0.0327715407654575	0.572278590896125	-3.70880132224209
OR2W3	1.0834291658091	6.42514466958988	2.30233249317881	0.0328589776934968	0.572278590896125	-3.71001748365871
ATP4A	1.16594799275959	2.4119294961015	2.3007810586558	0.0329635141061225	0.572278590896125	-3.7114672554987
LRRN3	-1.00894905380554	8.16625606417044	-2.29984707512231	0.0330265945421477	0.572278590896125	-3.71233987617241
TCN1	1.96188305245252	4.7373661493965	2.29872652719677	0.0331024226160941	0.572278590896125	-3.71338664431815
ANKDD1A	-1.3521655048048	7.20025824532621	-2.29715000571466	0.0332093791485909	0.572278590896125	-3.71485906815824
MPO	1.12721784754031	9.03022946056386	2.29068697675897	0.03365119941183	0.572278590896125	-3.72089171574156
OOEP	1.08692961954798	3.71615895008596	2.26781148593934	0.0352589593417408	0.572278590896125	-3.74219624095765
MYH1	1.06509432475814	2.31383143480799	2.26745359905107	0.0352846663005148	0.572278590896125	-3.74252895012451
SYNGR4	-1.08331965231803	9.96027316063976	-2.25282175487054	0.0363505735292025	0.572278590896125	-3.7561152808391
LOC100507651	1.3708809060518	2.46449509100267	2.25198868931505	0.0364121440460095	0.572278590896125	-3.75688786353309
L1TD1	-1.28901998649405	6.22568415243609	-2.24875085282801	0.0366523597700909	0.572278590896125	-3.75988963600043
HTRA3	1.22253229244863	3.47005006890783	2.23995259259577	0.0373124864901675	0.572278590896125	-3.76803844107246
PLOD2	1.27475624682554	5.93895098978739	2.23057788951518	0.0380278765886563	0.572278590896125	-3.77670813783627
TPO	1.19703980762921	4.88266285935489	2.21786723775032	0.0390179590783056	0.572278590896125	-3.78844114850915
ADIG	1.09226467096607	2.40323232627805	2.20297683109682	0.04020787803496	0.572278590896125	-3.80215379956456
CLCN5	1.01934078128723	3.04310308278643	2.19846675433173	0.040574792390756	0.572278590896125	-3.80630013087489
NOG	-1.29636291490061	5.8640355245632	-2.19377448100368	0.0409597808430407	0.572278590896125	-3.810610458053
MMP1	2.03989165852039	6.04690291054455	2.19240058890268	0.0410731360971344	0.572278590896125	-3.81187183652457
ABCA13	1.36752916874373	2.98400945882124	2.18370109133548	0.0417975898928706	0.572278590896125	-3.81985169256632
GSTT1	-1.44070324363324	6.87498248389591	-2.17900867340751	0.0421931851208333	0.572278590896125	-3.82415074041581
CCR3	1.04060077984704	5.22885983519201	2.16915487377567	0.0430350682825249	0.572278590896125	-3.83316648546496
IL22	1.12913662509689	2.37991379857271	2.16526099309846	0.0433719580892011	0.572278590896125	-3.83672467453139
WFDC1	1.22604246941567	3.04719774111518	2.14721486237179	0.0449648977686456	0.572278590896125	-3.85318110100342
HBB	1.2144454701348	17.5179350390897	2.14427759193719	0.0452291588420135	0.572278590896125	-3.85585427785007
CYB561D1	-1.01837064280463	9.11825713265893	-2.12496598521532	0.0470020786138411	0.572278590896125	-3.87339158689559
MGC39545	1.03191693374302	2.31032058257238	2.10528439960799	0.0488737178312996	0.572278590896125	-3.89119576124114
