# Supplementary material for: Bioinformatics gene analysis for potential biomarkers and therapeutic targets of Parkinson’s disease based on neutrophil extracellular traps
Source: Front Aging Neurosci. 2024 May 31;16:1388226. doi: 10.3389/fnagi.2024.1388226 (PMC11178047; doi:10.3389/fnagi.2024.1388226)
Supplement: Supplementary file 5 [file Table_5.XLSX]

## Sheet: Supplementary+Table+5+CACNA1E_G
Table S5. GO enrichment analysis of CACNA1E gene
ID	Description	setSize	enrichmentScore	NES	pvalue	p.adjust	qvalue	rank	leading_edge	core_enrichment
GOCC_SPECIFIC_GRANULE_LUMEN	GOCC_SPECIFIC_GRANULE_LUMEN	60	-0.770388	-2.56794	1e-10	8.56625e-08	7.79868e-08	111	tags=28%, list=1%, signal=28%	MMP8/BPI/ORM1/LCN2/ORM2/CHIT1/HP/SLPI/ELANE/PGLYRP1/CHI3L1/TCN1/CAMP/OLFM4/ARG1/DEFA4/LTF
GOBP_HYDROGEN_PEROXIDE_CATABOLIC_PROCESS	GOBP_HYDROGEN_PEROXIDE_CATABOLIC_PROCESS	29	-0.843838	-2.50526	1e-10	8.56625e-08	7.79868e-08	144	tags=38%, list=1%, signal=38%	MPO/TPO/SNCA/HP/HBB/HBG1/HBQ1/HBA1/HBA2/HBD/HBM
GOBP_GAS_TRANSPORT	GOBP_GAS_TRANSPORT	21	-0.872553	-2.43661	1e-10	8.56625e-08	7.79868e-08	362	tags=48%, list=2%, signal=47%	AQP1/BPGM/CA2/HBB/HBG1/HBQ1/HBA1/HBA2/HBD/HBM
GOCC_SPECIFIC_GRANULE	GOCC_SPECIFIC_GRANULE	154	-0.633491	-2.33019	1e-10	8.56625e-08	7.79868e-08	3056	tags=42%, list=18%, signal=34%	CYBB/MLEC/CLEC4D/CXCL1/LAMTOR1/ATP11A/TMEM30A/CLEC5A/NEU1/ADAM10/STXBP3/HVCN1/HPSE/CMTM6/FOLR3/RAP1A/ITGB2/CYFIP1/QPCT/STOM/STX3/ACAA1/CLCN3/TMBIM1/PTPRJ/SLC27A2/CD177/VCL/CHRNB4/FPR2/CLEC12A/LAMTOR3/ANO6/ALDH3B1/LILRA3/CKAP4/SLC2A5/OLR1/CEACAM1/MMP8/SNAP23/CD36/MMP25/CEACAM3/PGRMC1/BPI/ORM1/LCN2/ORM2/CHIT1/HP/MS4A3/SLPI/ANXA3/ELANE/PGLYRP1/CHI3L1/TCN1/CAMP/OLFM4/ARG1/DEFA4/CEACAM8/LTF
GOCC_HAPTOGLOBIN_HEMOGLOBIN_COMPLEX	GOCC_HAPTOGLOBIN_HEMOGLOBIN_COMPLEX	10	-0.974854	-2.28034	1e-10	8.56625e-08	7.79868e-08	51	tags=80%, list=0%, signal=80%	HP/HBB/HBG1/HBQ1/HBA1/HBA2/HBD/HBM
GOCC_TERTIARY_GRANULE	GOCC_TERTIARY_GRANULE	157	-0.559821	-2.06212	1e-10	8.56625e-08	7.79868e-08	3341	tags=40%, list=20%, signal=32%	NCKAP1L/LGALS3/LRG1/RAP2C/CYBB/SLC11A1/CLEC4D/SIRPA/CXCL1/LAMTOR1/IDH1/SERPINB12/ATP11A/CLEC5A/DYNC1LI1/ADAM10/STXBP3/LAMP2/FOLR3/ITGB2/CYFIP1/YPEL5/QPCT/STOM/METTL7A/RAB14/CTSS/CR1/CD177/PTPRN2/CHRNB4/ATP6AP2/DYNLL1/FPR2/CLEC12A/LAMTOR3/SERPINB6/ANO6/DSP/ASAH1/LILRA3/MGAM/NRAS/SIGLEC5/OLR1/SVIP/TNFAIP6/CEACAM1/MMP8/SNAP23/SERPINB10/PPBP/MMP9/ORM1/CHIT1/HP/HBB/PGLYRP1/TCN1/CAMP/OLFM4/CEACAM8/LTF
GOCC_VESICLE_LUMEN	GOCC_VESICLE_LUMEN	315	-0.507057	-1.94527	1e-10	8.56625e-08	7.79868e-08	3651	tags=36%, list=22%, signal=29%	CREG1/SERPINA1/DERA/GGH/PSMC2/HK3/RETN/LEFTY2/MAGED2/AGL/S100A12/TRAPPC1/LRG1/HEXB/GALNS/DSN1/GTPBP2/PSMD13/FAM3C/ARHGAP9/CXCL1/SRGN/ACTR2/IDH1/RNASE2/EEF2/ACTR1B/AMPD3/COTL1/PGM2/ACTN1/NEU1/EGFR/TXNDC5/PSMD11/HMGB1/ARPC5/PLAC8/CPPED1/F5/PNP/HSP90AA1/HPSE/PYGL/TMSB4X/FOLR3/CYFIP1/HSPA6/SERPINA3/QPCT/SCCPDH/CTSA/HGF/DEFA1/IGF1/ACAA1/MAPK14/PCSK1/SDCBP/S100A9/CAB39/ALOX5/VCL/MNDA/GCA/RNASE3/GSN/FAB…
GOCC_SECRETORY_GRANULE_MEMBRANE	GOCC_SECRETORY_GRANULE_MEMBRANE	295	-0.48672	-1.86704	1e-10	8.56625e-08	7.79868e-08	4007	tags=40%, list=24%, signal=31%	MOSPD2/CD55/TMED2/RAC1/ANXA7/MAGT1/P2RX1/STBD1/IGF2R/FPR1/ATP6V1D/CD33/BSG/DMBT1/NCKAP1L/ICA1/LGALS3/PIGR/STXBP5/APLP2/TLR2/RAP2C/CYBB/SLC11A1/MLEC/CLEC4D/SIRPA/LAMTOR1/SERPINB12/ATP11A/TMEM30A/CLEC5A/DYNC1LI1/ADAM10/LAMP2/HVCN1/RAB10/TMX3/TMEM184A/NDUFC2/CMTM6/RAP1A/SURF4/IQGAP2/ITGB2/FCGR3B/CYB5R1/RAB31/SPACA1/TMEM225/STOM/STX3/SIRPB1/LHFPL2/RAB14/VPS13C/GP2/TMBIM1/PTPRJ/CD46/SLC27A2/MGST1/CR1/…
GOCC_HEMOGLOBIN_COMPLEX	GOCC_HEMOGLOBIN_COMPLEX	11	-0.95867	-2.29647	1.26344e-10	9.62043e-08	8.7584e-08	41	tags=73%, list=0%, signal=73%	HBB/HBG1/HBQ1/HBA1/HBA2/HBD/HBM/AHSP
GOCC_PLATELET_ALPHA_GRANULE	GOCC_PLATELET_ALPHA_GRANULE	88	-0.620273	-2.17993	1.64534e-09	1.02504e-06	9.33196e-07	3382	tags=53%, list=20%, signal=43%	LEFTY2/MAGED2/APLP2/GTPBP2/SRGN/ACTN1/STXBP3/TMX3/F5/TMSB4X/CYB5R1/SERPINA3/SCCPDH/LHFPL2/HGF/IGF1/SERPINE2/THBS2/PDGFB/VWF/FGA/FERMT3/SPARC/SERPING1/F13A1/APOOL/CD109/PDGFA/CLU/TREML1/CD36/ITGA2B/PF4/ITGB3/CD9/LY6G6F/SYTL4/PPBP/SELP/EGF/TGFB2/VEGFC/SNCA/PROS1/ORM1/MMRN1/ORM2
GOBP_PLATELET_ACTIVATION	GOBP_PLATELET_ACTIVATION	129	-0.564841	-2.05689	1.59566e-09	1.02504e-06	9.33196e-07	3777	tags=49%, list=23%, signal=38%	P2RX1/MYH9/FLNA/PDPN/PIK3CB/IL6ST/LYN/PLA2G4A/PLEK/FZD6/GNAQ/ACTN1/STXBP3/MYL12A/TLR4/UBASH3B/ADRA2B/MERTK/SYK/VAV2/PLSCR1/F11R/BLK/DGKB/PRKG1/MAPK14/C1QTNF1/ABAT/SERPINE2/VCL/GP9/THBD/PEAR1/ILK/DGKG/PDGFB/F2R/CD40/VWF/FGA/GP1BB/MPL/FERMT3/PDGFA/ALOX12/TREML1/CEACAM1/MYL9/PF4/ITGB3/F2RL3/CD9/GP6/ADRA2A/SELP/GATA1/GP5/P2RY1/GP1BA/P2RY12/MMRN1/HBB/CTSG
GOMF_OXYGEN_CARRIER_ACTIVITY	GOMF_OXYGEN_CARRIER_ACTIVITY	13	-0.921432	-2.29615	2.75172e-09	1.57146e-06	1.43065e-06	41	tags=54%, list=0%, signal=54%	HBB/HBG1/HBQ1/HBA1/HBA2/HBD/HBM
GOBP_MYELOID_CELL_DEVELOPMENT	GOBP_MYELOID_CELL_DEVELOPMENT	77	-0.636884	-2.19412	3.08265e-09	1.62503e-06	1.47942e-06	1293	tags=26%, list=8%, signal=24%	GP9/KIT/FBN1/TMOD3/BAP1/EVI2B/PABPC4/GP1BB/MYB/TSPAN2/LILRB1/BPGM/GATA1/GP5/GP1BA/TRIM58/SLC4A1/EPB42/ALAS2/LTF
GOMF_OXIDOREDUCTASE_ACTIVITY_ACTING_ON_PEROXIDE_AS_ACCEPTOR	GOMF_OXIDOREDUCTASE_ACTIVITY_ACTING_ON_PEROXIDE_AS_ACCEPTOR	55	-0.684683	-2.26065	4.57986e-09	2.24184e-06	2.04096e-06	585	tags=22%, list=4%, signal=21%	GSTA1/PTGS1/CLIC2/MPO/TPO/HBB/HBG1/HBQ1/HBA1/HBA2/HBD/HBM
GOCC_TERTIARY_GRANULE_LUMEN	GOCC_TERTIARY_GRANULE_LUMEN	54	-0.679008	-2.24187	9.59526e-09	4.38375e-06	3.99095e-06	525	tags=37%, list=3%, signal=36%	FOLR3/CYFIP1/YPEL5/QPCT/METTL7A/CTSS/ASAH1/TNFAIP6/MMP8/PPBP/MMP9/ORM1/CHIT1/HP/HBB/PGLYRP1/TCN1/CAMP/OLFM4/LTF
GOBP_HEMOSTASIS	GOBP_HEMOSTASIS	222	-0.480351	-1.81636	1.03095e-08	4.4157e-06	4.02004e-06	2750	tags=35%, list=17%, signal=29%	ACTN1/STXBP3/MYL12A/TLR4/ENTPD1/UBASH3B/ADRA2B/F5/HPSE/JMJD1C/MERTK/SYK/VAV2/PLSCR1/F11R/BLK/DGKB/PRKG1/MAPK14/C1QTNF1/TBXA2R/ABAT/SERPINE2/C4BPB/CD34/F10/VCL/LMAN1/GP9/NFE2/THBD/F11/PEAR1/ILK/DGKG/ANO6/PABPC4/PDGFB/F2R/CD40/CAV1/EPHB2/VWF/FGA/GP1BB/TFPI2/MPL/FERMT3/SERPING1/F13A1/PDGFA/ALOX12/TREML1/CEACAM1/MYL9/CD36/PF4/TFPI/ITGB3/AK3/F2RL3/CD9/GP6/ITGA2/ADRA2A/SELP/GATA1/GP5/P2RY1/GP1BA/P2RY12…
GOCC_BLOOD_MICROPARTICLE	GOCC_BLOOD_MICROPARTICLE	110	-0.572177	-2.05744	2.27409e-08	9.16725e-06	8.34583e-06	2157	tags=29%, list=13%, signal=25%	C4BPA/HSPA6/SERPINA3/FCN2/STOM/KDM4D/SDCBP/GSN/HSPA2/HSPA1A/FGA/C8G/C1RL/SERPING1/IGHA1/F13A1/C1QC/CLU/ITGA2B/C1QB/IGHD/KRT1/PROS1/ORM1/ORM2/HP/HPR/HBB/SLC4A1/HBA1/HBA2/HBD
GOBP_CARBON_DIOXIDE_TRANSPORT	GOBP_CARBON_DIOXIDE_TRANSPORT	13	-0.904313	-2.25349	2.42429e-08	9.22979e-06	8.40277e-06	362	tags=54%, list=2%, signal=53%	AQP1/CA2/HBB/HBG1/HBA1/HBA2/HBD
GOBP_OXYGEN_TRANSPORT	GOBP_OXYGEN_TRANSPORT	15	-0.895204	-2.31423	2.73119e-08	9.85097e-06	8.96829e-06	328	tags=53%, list=2%, signal=52%	BPGM/HBB/HBG1/HBQ1/HBA1/HBA2/HBD/HBM
GOBP_HYDROGEN_PEROXIDE_METABOLIC_PROCESS	GOBP_HYDROGEN_PEROXIDE_METABOLIC_PROCESS	53	-0.688688	-2.25917	3.09398e-08	1.06015e-05	9.65158e-06	144	tags=23%, list=1%, signal=23%	MPO/TPO/SNCA/MAOB/HP/HBB/HBG1/HBQ1/HBA1/HBA2/HBD/HBM
GOMF_ANTIOXIDANT_ACTIVITY	GOMF_ANTIOXIDANT_ACTIVITY	78	-0.602995	-2.08185	7.00185e-08	2.28494e-05	2.0802e-05	1678	tags=24%, list=10%, signal=22%	TXNDC17/PARK7/GSTO1/S100A9/MGST1/SOD2/GSTA1/PTGS1/CLIC2/MPO/TPO/HP/HBB/HBG1/HBQ1/HBA1/HBA2/HBD/HBM
GOBP_ANTIBACTERIAL_HUMORAL_RESPONSE	GOBP_ANTIBACTERIAL_HUMORAL_RESPONSE	49	-0.678623	-2.20301	8.98618e-08	2.79919e-05	2.54838e-05	44	tags=24%, list=0%, signal=24%	HLA-A/RNASE3/FGA/IGHA1/PI3/CTSG/SLPI/ELANE/CAMP/DEFA4/DEFA3/LTF
GOCC_CYTOSOLIC_SMALL_RIBOSOMAL_SUBUNIT	GOCC_CYTOSOLIC_SMALL_RIBOSOMAL_SUBUNIT	43	-0.682092	-2.18237	1.70034e-07	4.96468e-05	4.51983e-05	53	tags=9%, list=0%, signal=9%	RPS4Y2/HBA1/HBA2/RPS4Y1
GOBP_CELLULAR_OXIDANT_DETOXIFICATION	GOBP_CELLULAR_OXIDANT_DETOXIFICATION	89	-0.571582	-2.01261	1.77818e-07	4.96468e-05	4.51983e-05	1678	tags=22%, list=10%, signal=20%	TXNDC17/PARK7/GSTO1/S100A9/MGST1/SOD2/GSTA1/CD36/PTGS1/CLIC2/MPO/TPO/HP/HBB/HBG1/HBQ1/HBA1/HBA2/HBD/HBM
GOBP_HUMORAL_IMMUNE_RESPONSE	GOBP_HUMORAL_IMMUNE_RESPONSE	226	-0.462966	-1.7556	1.81113e-07	4.96468e-05	4.51983e-05	3084	tags=31%, list=19%, signal=25%	WFDC9/SLC11A1/CXCL1/NOD2/C5/PPP2R3C/RNASE2/MEF2C/CFHR3/ST6GAL1/CXCL5/IGLL5/CXCL14/CXCL10/REG1B/MUC7/MS4A1/TREM1/ZP3/C4BPA/HLA-DQB1/CXCL9/SUSD4/FCN2/DEFA1/REG3A/CD46/S100A9/C4BPB/CR1/ALOX5/HLA-A/RNASE3/TREM2/FCER2/IGLL1/FGA/C1QA/CCR6/C8G/POU2AF1/C1RL/SERPING1/IGHA1/BLNK/C1QC/CXCL11/CLU/PRTN3/DEFB127/IL7/C1QB/PF4/IGHD/CR1L/EBI3/PPBP/FCGR2B/KRT1/AZU1/PI3/CTSG/SLPI/ELANE/PGLYRP1/CAMP/DEFA4/DEFA3/LTF
GOCC_ENDOCYTIC_VESICLE_LUMEN	GOCC_ENDOCYTIC_VESICLE_LUMEN	22	-0.811214	-2.28476	1.98786e-07	5.23953e-05	4.77005e-05	144	tags=36%, list=1%, signal=36%	SPARC/MPO/HP/HBB/PGLYRP1/HBA1/HBA2/LTF
GOBP_DEFENSE_RESPONSE_TO_BACTERIUM	GOBP_DEFENSE_RESPONSE_TO_BACTERIUM	259	-0.449479	-1.71221	2.14145e-07	5.43533e-05	4.94831e-05	1686	tags=19%, list=10%, signal=17%	RAB14/DEFA1/OAS3/S100A9/HMGB2/HLA-A/COLEC12/STAB1/RNASE3/TREM2/FPR2/NAIP/TLR5/LCE3C/PRG2/HTN1/IGLL1/FGA/IL18/COCH/CLEC4E/IGHA1/ARG2/LBP/ZG16/STATH/DEFB127/CD36/AICDA/AQP1/PRKD1/IGHD/PPBP/SELP/MPO/BPI/AZU1/LCN2/HP/PI3/CTSG/SLPI/ANXA3/ELANE/PGLYRP1/CAMP/DEFA4/DEFA3/LTF
GOBP_MYELOID_CELL_HOMEOSTASIS	GOBP_MYELOID_CELL_HOMEOSTASIS	156	-0.504031	-1.85629	2.56411e-07	6.27567e-05	5.71335e-05	3402	tags=30%, list=20%, signal=24%	PIK3CB/NCKAP1L/BCL6/HSPA9/LYN/KCNQ1/FOXO3/HMOX1/FLVCR1/LIPA/HMGB1/STAT3/EPAS1/HIF1A/HSCB/MERTK/RB1/CDK6/UFL1/ANXA1/DNASE2/MAPK14/MAFB/HMGB2/KIT/TAL1/TMOD3/BTK/BAP1/HSPA1A/MYB/MPL/DYRK3/NCAPG2/CXCR2/BPGM/JAM3/KLF1/GATA2/GATA1/SMAD5/INHBA/TRIM58/SLC4A1/EPB42/AHSP/ALAS2
GOBP_INNATE_IMMUNE_RESPONSE_IN_MUCOSA	GOBP_INNATE_IMMUNE_RESPONSE_IN_MUCOSA	18	-0.836599	-2.27117	4.08991e-07	9.66489e-05	8.79888e-05	81	tags=39%, list=0%, signal=39%	DEFA1/RNASE3/IL4/CAMP/DEFA4/DEFA3/LTF
GOBP_SPINAL_CORD_DEVELOPMENT	GOBP_SPINAL_CORD_DEVELOPMENT	91	0.437674	2.24047	5.31529e-07	0.000121419	0.000110539	623	tags=19%, list=4%, signal=18%	NEUROG3/FOXB1/SOX1/ZIC1/NOG/LHX1/OLIG2/ACTL6B/PHOX2A/GDNF/DLL1/WNT1/PLXDC1/LHX5/SHH/LBX1/GLI3
GOBP_HEMOGLOBIN_METABOLIC_PROCESS	GOBP_HEMOGLOBIN_METABOLIC_PROCESS	17	-0.829459	-2.215	6.76334e-07	0.000149514	0.000136117	242	tags=29%, list=1%, signal=29%	SLC25A37/INHBA/EPB42/AHSP/ALAS2
GOBP_ERYTHROCYTE_HOMEOSTASIS	GOBP_ERYTHROCYTE_HOMEOSTASIS	124	-0.51942	-1.88563	7.70447e-07	0.000164996	0.000150212	3341	tags=31%, list=20%, signal=25%	NCKAP1L/BCL6/HSPA9/LYN/KCNQ1/FOXO3/HMOX1/FLVCR1/STAT3/EPAS1/HIF1A/HSCB/RB1/CDK6/UFL1/DNASE2/MAPK14/MAFB/HMGB2/KIT/TAL1/TMOD3/BAP1/HSPA1A/MYB/DYRK3/NCAPG2/BPGM/KLF1/GATA2/GATA1/SMAD5/INHBA/TRIM58/SLC4A1/EPB42/AHSP/ALAS2
GOBP_DEFENSE_RESPONSE_TO_GRAM_NEGATIVE_BACTERIUM	GOBP_DEFENSE_RESPONSE_TO_GRAM_NEGATIVE_BACTERIUM	77	-0.587751	-2.02486	8.11908e-07	0.000167322	0.00015233	1367	tags=22%, list=8%, signal=20%	HMGB2/RNASE3/TREM2/LCE3C/LBP/DEFB127/AQP1/PRKD1/SELP/BPI/AZU1/CTSG/ELANE/CAMP/DEFA4/DEFA3/LTF
GOBP_WOUND_HEALING	GOBP_WOUND_HEALING	416	-0.403195	-1.56061	8.30142e-07	0.000167322	0.00015233	4022	tags=38%, list=24%, signal=29%	CFLAR/TLN1/PTEN/NOS3/S100A10/CHMP4C/TIMP1/USF1/SMAD4/ADIPOR2/P2RX1/MYH9/PDGFRB/MACF1/FLNA/SDC1/SERPINA1/CHMP1B/PDPN/HRAS/PIK3CB/DDR2/IL6ST/HBEGF/MYOF/LRG1/LYN/PLA2G4A/LOX/HMOX1/DUOX2/PRKCE/PLEK/SLC11A1/FZD6/GNAQ/CLDN19/FZD7/ARL8B/MCAM/ACTN1/NRG1/STXBP3/MYL12A/TLR4/DYSF/ELK3/ENTPD1/UBASH3B/ADRA2B/F5/HIF1A/ITGB1/MYOZ1/MAP3K5/HPSE/JMJD1C/MERTK/CD151/CHMP2B/SYK/MIA3/AHNAK/PPL/ANXA1/VAV2/PLSCR1/VIL1/F…
GOBP_KILLING_BY_HOST_OF_SYMBIONT_CELLS	GOBP_KILLING_BY_HOST_OF_SYMBIONT_CELLS	27	-0.738257	-2.15702	1.08901e-06	0.000213229	0.000194123	304	tags=22%, list=2%, signal=22%	PF4/AZU1/CTSG/ELANE/CAMP/ARG1
GOBP_DEFENSE_RESPONSE_TO_FUNGUS	GOBP_DEFENSE_RESPONSE_TO_FUNGUS	51	-0.640545	-2.09133	1.47121e-06	0.000280062	0.000254967	1677	tags=29%, list=10%, signal=27%	DEFA1/S100A9/USP15/BCL10/CLEC4A/CLEC7A/HTN1/CLEC4E/MPO/CTSG/ELANE/ARG1/DEFA4/DEFA3/LTF
GOBP_MYELOID_CELL_DIFFERENTIATION	GOBP_MYELOID_CELL_DIFFERENTIATION	368	-0.407472	-1.5718	1.63426e-06	0.000302691	0.000275569	4617	tags=36%, list=28%, signal=27%	SH2B3/UBA5/ACVR2A/WDR1/ADIPOQ/SCIN/PPP3CA/TGFB1/SNX10/RBPJ/PPARGC1B/RBM15/PTPN2/TRIB1/CDC42/TOB2/IL12B/ABI1/BMP4/RNF41/FLI1/ABCB10/L3MBTL1/SLC25A5/INHA/ADAR/MYH9/IFI16/FLNA/ZBTB46/IL34/IKZF1/IL17A/CEBPB/NCKAP1L/CCL19/BCL6/HSPA9/TFE3/RASGRP4/NDFIP1/CD101/LYN/DHRS7B/KCNQ1/TLR2/TIRAP/FOXO3/PTK2B/LOX/CSF3R/MEIS1/IRF8/MEF2C/CLEC5A/ACTN1/FLVCR1/TLR4/EP300/FES/LTBR/UBASH3B/STAT3/EPAS1/HIF1A/IRF4/HSCB/RB…
GOMF_OXYGEN_BINDING	GOMF_OXYGEN_BINDING	36	-0.688944	-2.12751	1.71489e-06	0.000309267	0.000281556	94	tags=22%, list=1%, signal=22%	CBS/HBB/HBG1/HBQ1/HBA1/HBA2/HBD/HBM
GOBP_ERYTHROCYTE_DEVELOPMENT	GOBP_ERYTHROCYTE_DEVELOPMENT	34	-0.70186	-2.14529	2.45644e-06	0.000430379	0.000391815	1084	tags=24%, list=7%, signal=22%	TMOD3/BAP1/BPGM/GATA1/TRIM58/SLC4A1/EPB42/ALAS2
GOBP_ORGAN_OR_TISSUE_SPECIFIC_IMMUNE_RESPONSE	GOBP_ORGAN_OR_TISSUE_SPECIFIC_IMMUNE_RESPONSE	31	-0.708553	-2.12882	2.51206e-06	0.000430379	0.000391815	81	tags=26%, list=0%, signal=26%	DEFA1/GP2/RNASE3/IL4/CAMP/DEFA4/DEFA3/LTF
GOCC_AZUROPHIL_GRANULE	GOCC_AZUROPHIL_GRANULE	149	-0.486791	-1.78577	3.45691e-06	0.000577809	0.000526035	3267	tags=30%, list=20%, signal=24%	TRAPPC1/PIGR/HEXB/GALNS/DSN1/LAMTOR1/ACTR2/RNASE2/TMEM30A/LAMP2/TXNDC5/PLAC8/CPPED1/NDUFC2/CMTM6/SURF4/SERPINA3/STOM/CTSA/STX3/DEFA1/SDCBP/MGST1/MNDA/GCA/RNASE3/RAP1B/FABP5/CKAP4/PRTN3/SNAP23/MPO/BPI/AZU1/ABCA13/ORM2/CTSG/CEACAM6/ELANE/OLFM4/ARG1/DEFA4/CEACAM8/DEFA3
GOBP_REGULATION_OF_PLATELET_ACTIVATION	GOBP_REGULATION_OF_PLATELET_ACTIVATION	50	-0.62389	-2.03054	3.96605e-06	0.000623907	0.000568003	3682	tags=60%, list=22%, signal=47%	FLNA/PDPN/IL6ST/LYN/PLA2G4A/PLEK/GNAQ/TLR4/UBASH3B/SYK/F11R/BLK/PRKG1/C1QTNF1/ABAT/SERPINE2/GP9/THBD/PDGFB/GP1BB/PDGFA/ALOX12/CEACAM1/CD9/GP6/SELP/GP5/GP1BA/MMRN1/CTSG
GOCC_SPECIFIC_GRANULE_MEMBRANE	GOCC_SPECIFIC_GRANULE_MEMBRANE	87	-0.549086	-1.92678	3.84833e-06	0.000623907	0.000568003	3056	tags=40%, list=18%, signal=33%	CYBB/MLEC/CLEC4D/LAMTOR1/ATP11A/TMEM30A/CLEC5A/ADAM10/HVCN1/CMTM6/RAP1A/ITGB2/STOM/TMBIM1/PTPRJ/SLC27A2/CD177/CHRNB4/FPR2/CLEC12A/LAMTOR3/ANO6/ALDH3B1/LILRA3/CKAP4/SLC2A5/OLR1/CEACAM1/SNAP23/CD36/MMP25/CEACAM3/PGRMC1/MS4A3/CEACAM8
GOBP_ANTIMICROBIAL_HUMORAL_RESPONSE	GOBP_ANTIMICROBIAL_HUMORAL_RESPONSE	107	-0.515968	-1.85014	4.00583e-06	0.000623907	0.000568003	796	tags=16%, list=5%, signal=15%	FGA/IGHA1/CXCL11/PRTN3/DEFB127/PF4/PPBP/AZU1/PI3/CTSG/SLPI/ELANE/PGLYRP1/CAMP/DEFA4/DEFA3/LTF
GOBP_MODULATION_OF_PROCESS_OF_ANOTHER_ORGANISM	GOBP_MODULATION_OF_PROCESS_OF_ANOTHER_ORGANISM	25	-0.742242	-2.14789	4.40423e-06	0.000670715	0.000610617	1677	tags=44%, list=10%, signal=40%	SYK/DEFA1/REG3A/S100A9/CLEC7A/FCER2/BCL2L1/SLPI/DEFA4/DEFA3/LTF
GOBP_MEMBRANE_DISRUPTION_IN_ANOTHER_ORGANISM	GOBP_MEMBRANE_DISRUPTION_IN_ANOTHER_ORGANISM	11	-0.87159	-2.08787	5.56129e-06	0.000810884	0.000738226	14	tags=36%, list=0%, signal=36%	DEFA1/DEFA4/DEFA3/LTF
GOBP_RESPONSE_TO_FUNGUS	GOBP_RESPONSE_TO_FUNGUS	61	-0.592603	-1.98292	5.53729e-06	0.000810884	0.000738226	1677	tags=26%, list=10%, signal=24%	DEFA1/S100A9/USP15/BCL10/CLEC4A/BTK/CLEC7A/HTN1/CLEC4E/MPO/CTSG/ELANE/ARG1/DEFA4/DEFA3/LTF
GOBP_B_CELL_MEDIATED_IMMUNITY	GOBP_B_CELL_MEDIATED_IMMUNITY	138	-0.481789	-1.76305	6.35773e-06	0.00090487	0.00082379	3313	tags=39%, list=20%, signal=32%	BCL6/NDFIP1/IL4R/TNFSF13/IL9R/NOD2/C5/HLA-DPA1/FCGR3A/ATAD5/IGLL5/HLA-DPB1/MYD88/NBN/C17orf99/RNF8/HLA-DRA/HLA-DRB3/ZP3/HLA-DMA/C4BPA/HLA-DQB1/SWAP70/SUSD4/TLR8/CD46/C4BPB/CR1/BCL10/LIG4/TREM2/BTK/CD19/CD40/FCER2/HLA-DQB2/IGLL1/C1QA/CCR6/C8G/C1RL/SERPING1/IGHA1/C1QC/CLU/AICDA/C1QB/IGHD/CR1L/TNFSF4/CD226/HLA-DQA1/FCGR2B/IL4
GOCC_ENDOCYTIC_VESICLE	GOCC_ENDOCYTIC_VESICLE	329	-0.409393	-1.57064	6.46996e-06	0.00090487	0.00082379	3413	tags=29%, list=20%, signal=23%	NCF1/CLTA/SH3KBP1/DMBT1/HBEGF/LYN/ATG5/AMELX/TLR2/TIRAP/ATP6V0B/CSF3R/EHD2/CYBB/SLC11A1/NOD2/AP2S1/SEC22B/CHRM2/MCOLN1/VAMP3/SLC18A3/DLG4/HLA-DPA1/OCRL/STXBP3/EGFR/LAMP2/RAPGEF2/LPAR1/HVCN1/DYSF/RAB10/HLA-DPB1/TAP2/HLA-DRA/HLA-DRB3/RAB8A/HSP90AA1/PDIA3/HLA-DQB1/SYK/CD163/CD3G/ATP6V0E2/APPL1/RAB31/AREG/RAPGEF6/RAB14/TLR7/CLCN3/RAB32/CTSS/FZD5/WNT5B/HEATR5A/CUBN/HLA-A/COLEC12/STAB1/RIN1/SYT1/GSN/SP…
GOBP_ONE_CARBON_COMPOUND_TRANSPORT	GOBP_ONE_CARBON_COMPOUND_TRANSPORT	23	-0.746682	-2.1237	6.73639e-06	0.00091566	0.000833614	637	tags=39%, list=4%, signal=38%	SLC14A1/AQP1/CA2/AQP10/HBB/HBG1/HBA1/HBA2/HBD
GOBP_PLATELET_AGGREGATION	GOBP_PLATELET_AGGREGATION	69	-0.572721	-1.94544	6.94178e-06	0.00091566	0.000833614	3741	tags=52%, list=22%, signal=41%	MYH9/FLNA/PDPN/PIK3CB/IL6ST/LYN/PLEK/ACTN1/STXBP3/MYL12A/UBASH3B/SYK/F11R/BLK/PRKG1/C1QTNF1/ABAT/SERPINE2/VCL/PEAR1/ILK/FGA/MPL/FERMT3/ALOX12/CEACAM1/MYL9/ITGB3/CD9/GP6/GATA1/GP1BA/P2RY12/MMRN1/HBB/CTSG
GOMF_ORGANIC_ACID_BINDING	GOMF_ORGANIC_ACID_BINDING	125	-0.492694	-1.79015	6.94795e-06	0.00091566	0.000833614	2206	tags=23%, list=13%, signal=20%	FOLR3/ASS1/UGT1A6/P4HA1/STX3/UGT2B4/GRIN2B/DDAH2/EGLN3/S100A9/VDR/FABP5/DDC/TYMS/SLC1A3/UGT2B15/UGT2B17/PPARG/GLUL/THNSL2/DDAH1/HBB/HBG1/PLOD2/HBQ1/HBA1/HBA2/HBD/HBM
GOMF_MOLECULAR_CARRIER_ACTIVITY	GOMF_MOLECULAR_CARRIER_ACTIVITY	70	-0.578458	-1.97391	7.44018e-06	0.000944214	0.000859609	1060	tags=16%, list=6%, signal=15%	ANP32E/IPO11/SPTY2D1/CLU/HBB/HBG1/HBQ1/HBA1/HBA2/HBD/HBM
GOBP_CELLULAR_RESPONSE_TO_TOXIC_SUBSTANCE	GOBP_CELLULAR_RESPONSE_TO_TOXIC_SUBSTANCE	108	-0.515801	-1.8524	7.33123e-06	0.000944214	0.000859609	1678	tags=20%, list=10%, signal=18%	TXNDC17/PARK7/GSTO1/S100A9/MGST1/SOD2/PIM1/RDH11/GSTA1/CD36/PTGS1/CLIC2/MPO/TPO/HP/HBB/HBG1/HBQ1/HBA1/HBA2/HBD/HBM
GOMF_ACTIN_BINDING	GOMF_ACTIN_BINDING	418	-0.38931	-1.50747	1.07678e-05	0.00134167	0.00122145	4751	tags=39%, list=29%, signal=29%	PPP1R42/MYH15/CROCC/CORO1A/WDR1/SCIN/MYL2/SETD3/MYO5C/CCDC88A/SHROOM1/INPPL1/MICAL2/AIF1/ABL1/MYO10/VASP/WHAMM/DSTN/MYBPC3/SVIL/MED28/DIAPH3/RCSD1/LMOD1/TLN1/NOS3/ACTR3C/WASL/FHL3/PDLIM5/GMFB/MYH9/SNTG2/MYO5A/TRPM7/MACF1/FLNA/MYO1E/BCL7B/TNNI3/FLII/MAP1A/ADCY8/FHDC1/SNTB1/EPB41L3/ACTR3B/NRAP/ACTR3/FRG1/PFN4/TAGLN/PRKCE/P4HB/HPCA/NOD2/ACTR2/OPHN1/PSTPIP2/VPS18/CGN/ESPNL/GAS2L1/COTL1/ACTN1/ARPC1A/E…
GOBP_HOMEOSTASIS_OF_NUMBER_OF_CELLS	GOBP_HOMEOSTASIS_OF_NUMBER_OF_CELLS	275	-0.414013	-1.58416	1.14625e-05	0.00140272	0.00127704	4700	tags=34%, list=28%, signal=25%	BCL2L11/CORO1A/ARMCX1/BAK1/SH2B3/UBA5/ACVR2A/GPAM/RPS24/PTPN2/RAG1/SLC46A2/ABL1/MIR17HG/SOS2/BMP4/TSC22D3/ABCB10/NOS3/DOCK11/SLC25A5/INHA/ADAR/TNFRSF13B/IKZF1/CAMLG/PIK3CB/NCKAP1L/BCL6/HSPA9/LYN/ZNF251/KCNQ1/FOXO3/HMOX1/LRRC19/PPP2R3C/MEF2C/FLVCR1/LIPA/HMGB1/STAT3/EPAS1/HIF1A/HSCB/ST6GALNAC1/SLC39A3/MERTK/RB1/CDK6/UFL1/SKIL/ANXA1/DNASE2/MAPK14/SLC40A1/MAFB/BCL10/HMGB2/KIT/TAL1/TMOD3/BTK/FLT3/BAP1…
GOBP_RESPONSE_TO_MOLECULE_OF_BACTERIAL_ORIGIN	GOBP_RESPONSE_TO_MOLECULE_OF_BACTERIAL_ORIGIN	325	-0.402896	-1.54562	1.41164e-05	0.00169719	0.00154512	3244	tags=27%, list=19%, signal=22%	PABPN1/LYN/TLR2/TIRAP/LILRA2/PRKCE/SLC11A1/SIRPA/CXCL1/CYP27B1/NOD2/CASP1/IRF8/MEF2C/HCK/CXCL5/TLR4/CXCL10/S100A14/TAP2/HMGB1/MYD88/IRF5/NFKBIB/ASS1/CXCL9/CNR1/PTGIR/ADAM9/EDNRB/CHMP5/DEFA1/MAPK14/CD180/PCSK1/FZD5/CEBPE/S100A9/TBXA2R/BCL10/HMGB2/IRAK3/SOD2/THBD/TREM2/BTK/AKAP12/TNIP2/PLSCR4/F2R/TNIP3/ALAD/EPHB2/IL18/MRC1/STAP1/EFNB2/CARD16/REN/HPGD/CXCL11/LBP/LILRB1/CITED1/CD36/ALPL/AICDA/ADM/PF4…
GOCC_ACTIN_CYTOSKELETON	GOCC_ACTIN_CYTOSKELETON	470	-0.380437	-1.47791	1.54986e-05	0.00183123	0.00166715	4314	tags=35%, list=26%, signal=27%	AIF1/ABL1/MYO10/VASP/BAG3/DUSP22/TAF5/DSTN/BPIFB4/EEF1A1/SVIL/CLIC5/MED28/DIAPH3/RCSD1/LMOD1/TOPBP1/RAC1/WASL/EHBP1/FHL3/POTEKP/FLT1/PDLIM5/MYL6/MYH9/MYO5A/BIN2/MACF1/FLNA/SH3PXD2B/MYO1E/TNNI3/FLII/ADCY8/FHDC1/DDR2/ACTR3/CTTNBP2NL/KIF9/USH1G/FLOT1/TTC17/MYL6B/ACTR2/OPHN1/PSTPIP2/VPS18/CGN/PDCD6IP/ACTR1B/GAS2L1/COTL1/DCTN5/ACTN1/HCK/ARPC1A/MYL12A/MYO1H/ARPC5/C10orf90/ADD2/KLHL2/PKNOX2/WIPF1/MYOZ1/…
GOMF_HIGH_VOLTAGE_GATED_CALCIUM_CHANNEL_ACTIVITY	GOMF_HIGH_VOLTAGE_GATED_CALCIUM_CHANNEL_ACTIVITY	11	0.836791	2.50834	1.68461e-05	0.00195672	0.00178139	1536	tags=45%, list=9%, signal=41%	CACNA1E/CACNB3/CACNA1B/CACNA1C/CACNB1
GOCC_PLATELET_ALPHA_GRANULE_MEMBRANE	GOCC_PLATELET_ALPHA_GRANULE_MEMBRANE	17	-0.784821	-2.0958	1.75125e-05	0.00200022	0.00182099	2548	tags=76%, list=15%, signal=65%	TMX3/CYB5R1/LHFPL2/SPARC/CD109/CD36/ITGA2B/ITGB3/CD9/LY6G6F/SYTL4/SELP/SNCA
GOCC_PLATELET_ALPHA_GRANULE_LUMEN	GOCC_PLATELET_ALPHA_GRANULE_LUMEN	64	-0.569089	-1.91678	2.27975e-05	0.00256117	0.00233168	3875	tags=52%, list=23%, signal=40%	TIMP1/TEX264/SERPINA1/LEFTY2/MAGED2/GTPBP2/SRGN/ACTN1/F5/TMSB4X/SERPINA3/SCCPDH/HGF/IGF1/PDGFB/VWF/FGA/FERMT3/SPARC/SERPING1/F13A1/APOOL/PDGFA/CLU/PF4/PPBP/EGF/TGFB2/VEGFC/PROS1/ORM1/MMRN1/ORM2
GOBP_NEUTROPHIL_MEDIATED_KILLING_OF_SYMBIONT_CELL	GOBP_NEUTROPHIL_MEDIATED_KILLING_OF_SYMBIONT_CELL	12	-0.836053	-2.04797	2.96113e-05	0.003273	0.00297973	71	tags=50%, list=0%, signal=50%	MYD88/TREM1/AZU1/CTSG/ELANE/ARG1
GOBP_CELL_KILLING	GOBP_CELL_KILLING	178	-0.448122	-1.67283	3.0392e-05	0.00330598	0.00300975	974	tags=13%, list=6%, signal=12%	LCE3C/CLEC7A/CRTAM/FCER2/HTN1/IL18/STAP1/BCL2L1/LILRB1/CEACAM1/CR1L/CD226/TGFB2/FCGR2B/IL4/AZU1/CTSG/ELANE/PGLYRP1/ARG1/DEFA4/DEFA3/LTF
GOBP_CELLULAR_RESPONSE_TO_BIOTIC_STIMULUS	GOBP_CELLULAR_RESPONSE_TO_BIOTIC_STIMULUS	229	-0.425688	-1.61729	4.02105e-05	0.00430567	0.00391987	3546	tags=31%, list=21%, signal=24%	SLX4/CEBPB/GSK3B/CCL5/CARD8/PABPN1/LYN/TLR2/TIRAP/LILRA2/PRKCE/SIRPA/CXCL1/NOD2/CASP1/IRF8/MEF2C/HCK/CXCL5/TLR4/CXCL10/HMGB1/MYD88/EIF2AK3/NFKBIB/ASS1/CXCL9/SYK/ADAM9/EDNRB/CCDC47/CHMP5/DEFA1/MAPK14/CD180/FZD5/CEBPE/TBXA2R/BCL10/HMGB2/TREM2/BTK/TNIP2/PLSCR4/CLEC7A/TNIP3/EPHB2/IL18/MRC1/APAF1/STAP1/EFNB2/CARD16/CXCL11/LBP/LILRB1/CD36/AICDA/PF4/TNFSF4/PPBP/GATA1/BPI/FCGR2B/CTSG/CAMP/ARG1/DEFA4/DEFA…
GOCC_FICOLIN_1_RICH_GRANULE	GOCC_FICOLIN_1_RICH_GRANULE	180	-0.442086	-1.65088	4.34574e-05	0.00458175	0.00417121	4865	tags=46%, list=29%, signal=33%	FTH1/PSMA5/FCAR/KCMF1/CTSB/OSTF1/HSPA8/GAA/PRDX4/HSP90AB1/SLC2A3/EEF1A1/CTSH/CD55/PSMA2/RAC1/PSMC3/CAT/STBD1/BIN2/FPR1/SERPINA1/DERA/PSMC2/HK3/NCKAP1L/AGL/LGALS3/LRG1/SLC11A1/PSMD13/CLEC4D/SIRPA/LAMTOR1/ACTR2/IDH1/SERPINB12/EEF2/ACTR1B/AMPD3/COTL1/DYNC1LI1/PGM2/LAMP2/PSMD11/HMGB1/ARPC5/PNP/HSP90AA1/PYGL/ITGB2/HSPA6/YPEL5/QPCT/MAPK14/CTSS/CR1/CAB39/ALOX5/VCL/PTPRN2/ATP6AP2/DYNLL1/CALML5/MNDA/GSN/F…
GOCC_PHAGOCYTIC_VESICLE	GOCC_PHAGOCYTIC_VESICLE	134	-0.468061	-1.70945	5.05296e-05	0.00524666	0.00477654	3522	tags=32%, list=21%, signal=26%	STXBP4/NCF1/DMBT1/ATG5/TLR2/ATP6V0B/CYBB/SLC11A1/NOD2/SEC22B/MCOLN1/VAMP3/OCRL/STXBP3/LAMP2/HVCN1/RAB10/TAP2/RAB8A/PDIA3/SYK/ATP6V0E2/APPL1/RAB31/RAB14/TLR7/CLCN3/RAB32/CTSS/HLA-A/GSN/RAB11A/NCF4/CLEC4E/ITGB5/RAB22A/SNAP23/CD36/MPO/ANXA3/ELANE/PGLYRP1/LTF
GOCC_VACUOLAR_LUMEN	GOCC_VACUOLAR_LUMEN	165	-0.438452	-1.62422	5.21895e-05	0.00533812	0.00485981	4623	tags=41%, list=28%, signal=30%	PRSS2/CTSB/PSAP/HEXA/GLA/FAF2/HSPA8/GAA/MANBA/LUM/PADI2/SCARB2/GPC5/TCN2/TPP1/PDGFRB/SDC1/CREG1/GGH/CD1E/RETN/VCAN/TRAPPC1/HEXB/GALNS/DSN1/LGMN/ACTR2/RNASE2/NEU1/LAMP2/NAAA/TXNDC5/LIPA/PLAC8/CPPED1/HSP90AA1/HPSE/SERPINA3/PPT1/CTSA/DEFA1/CTSS/SDCBP/GALC/CUBN/ACP2/MNDA/GCA/RNASE3/GPC6/FABP5/DAPK2/ASAH1/FMOD/SDC3/SDC2/PRTN3/SDC4/MPO/BPI/AZU1/ORM2/CTSG/ELANE/ARG1/DEFA3
GOBP_DETOXIFICATION	GOBP_DETOXIFICATION	127	-0.481134	-1.74888	5.62964e-05	0.00567351	0.00516515	1678	tags=17%, list=10%, signal=16%	TXNDC17/PARK7/GSTO1/S100A9/MGST1/SOD2/PIM1/RDH11/GSTA1/CD36/PTGS1/CLIC2/MPO/TPO/HP/HBB/HBG1/HBQ1/HBA1/HBA2/HBD/HBM
GOBP_KERATINIZATION	GOBP_KERATINIZATION	72	0.409272	2.00372	6.27474e-05	0.00614297	0.00559254	1394	tags=31%, list=8%, signal=28%	LCE1C/LCE1D/LCE2D/LCE3E/SPRR2D/SPRR1A/LCE5A/KRT85/KRT76/EVPL/SPRR3/KRT81/SFN/SPRR2E/KRT8/CDH3/KRT86/KRT3/KRT73/CNFN/LCE1A/KRT6A
GOBP_REGULATION_OF_BODY_FLUID_LEVELS	GOBP_REGULATION_OF_BODY_FLUID_LEVELS	374	-0.383817	-1.47961	6.2608e-05	0.00614297	0.00559254	3234	tags=29%, list=19%, signal=24%	LYN/ATG5/PLA2G4A/SPINK1/UGCG/PRKCE/PRL/PLEK/FZD6/GNAQ/VAMP3/EXT2/ACTN1/STXBP3/MYL12A/TLR4/ENTPD1/UBASH3B/ADRA2B/F5/HIF1A/HPSE/JMJD1C/MERTK/KCNN4/SYK/AQP6/SOCS2/EDNRB/VAV2/PLSCR1/F11R/BLK/DGKB/PRKG1/MAPK14/C1QTNF1/TP63/PTPRO/TBXA2R/FA2H/ABAT/SERPINE2/C4BPB/CD34/F10/VDR/CREB1/VCL/LMAN1/GP9/NFE2/THBD/F11/PEAR1/ILK/CORO2B/DGKG/ANO6/PABPC4/PDGFB/F2R/CD40/CAV1/EPHB2/VWF/FGA/GP1BB/CDO1/TFPI2/MPL/FERMT3/…
GOBP_PROTEIN_POLYMERIZATION	GOBP_PROTEIN_POLYMERIZATION	258	-0.404617	-1.54095	6.37998e-05	0.00615803	0.00560625	4374	tags=36%, list=26%, signal=27%	PAK1/AIF1/ABL1/VASP/TRIM6/MET/ZNF207/SVIL/TUBGCP5/ARF6/DIAPH3/LMOD1/RAC1/WASL/GBA2/FCHSD2/MAPRE1/FLII/FHDC1/NCKAP1L/TUBG2/PTK2B/CLIP1/PFN4/DNM1L/TTC17/NEFL/PRKCE/PSTPIP2/COTL1/GPX4/HCK/MZT1/ARPC1A/UBE2K/FES/ARPC5/SSH2/ADD2/HSP90AA1/TMSB4X/PINK1/CYFIP1/CAMSAP2/CASQ1/SLAIN2/LMOD3/PSRC1/VIL1/ARPC4/TUBGCP4/TPX2/EPS8/DAAM2/CAPZB/TUBB4A/SNX9/SPIRE1/TRIOBP/GSN/DBN1/ARPC1B/TMOD3/RDX/BAG4/WASF1/DYRK1A/HSP…
GOBP_LEUKOCYTE_MEDIATED_IMMUNITY	GOBP_LEUKOCYTE_MEDIATED_IMMUNITY	373	-0.383086	-1.47693	6.71202e-05	0.00638854	0.0058161	3504	tags=28%, list=21%, signal=23%	KLRD1/IL4I1/CD1E/CLEC4G/NCKAP1L/DDX21/BCL6/CD1C/NDFIP1/LYN/IL4R/HMOX1/TNFSF13/IL9R/NOD2/C5/VAMP3/HLA-DPA1/FCGR3A/ARL8B/STXBP3/ATAD5/CD1B/CADM1/IGLL5/TLR4/IL1R1/FES/HLA-DPB1/TAP2/HMGB1/MYD88/LYST/NBN/C17orf99/RNF8/HLA-DRA/HLA-DRB3/TREM1/ZP3/FUT7/HLA-DMA/C4BPA/HLA-DQB1/ITGB2/SYK/SWAP70/SUSD4/BLK/PIK3R6/HPRT1/CD1D/RSAD2/TLR8/FZD5/CD46/IRAK4/SNX6/C4BPB/CR1/BCL10/CD177/HLA-A/KIT/LIG4/ADORA2B/TREM2/BTK…
GOBP_KILLING_OF_CELLS_OF_ANOTHER_ORGANISM	GOBP_KILLING_OF_CELLS_OF_ANOTHER_ORGANISM	40	-0.620334	-1.95962	6.88688e-05	0.00646518	0.00588587	974	tags=22%, list=6%, signal=21%	LCE3C/CLEC7A/FCER2/HTN1/BCL2L1/PGLYRP1/DEFA4/DEFA3/LTF
GOBP_INTERNEURON_MIGRATION	GOBP_INTERNEURON_MIGRATION	14	0.764109	2.47375	7.22137e-05	0.00667873	0.00608029	1304	tags=57%, list=8%, signal=53%	SOX1/EVX1/ARX/DRD2/FEZF2/CCR4/NR2F2/NKX2-1
GOBP_REGULATION_OF_WOUND_HEALING	GOBP_REGULATION_OF_WOUND_HEALING	125	-0.468679	-1.7029	7.30927e-05	0.00667873	0.00608029	2338	tags=34%, list=14%, signal=29%	ITGB1/MYOZ1/HPSE/ANXA1/VIL1/ACTA2/PRKG1/REG3A/C1QTNF1/TBXA2R/ABAT/SERPINE2/CD34/ALOX5/THBD/F11/ANO6/PDGFB/CLEC7A/F2R/PTK2/CAV1/EPHB2/FGA/SERPING1/CD109/PDGFA/ALOX12/MYLK/CEACAM1/CD36/TFPI/CD9/ADRA2A/SMOC2/FGF2/OCLN/GP1BA/KRT1/PROS1/MMRN1/WFDC1
GOBP_HOMOTYPIC_CELL_CELL_ADHESION	GOBP_HOMOTYPIC_CELL_CELL_ADHESION	92	-0.510545	-1.80039	7.74938e-05	0.0069877	0.00636158	3741	tags=43%, list=22%, signal=34%	MYH9/FLNA/PDPN/CCL5/PIK3CB/IL6ST/LYN/PLEK/ACTN1/STXBP3/MYL12A/UBASH3B/SYK/F11R/BLK/PRKG1/C1QTNF1/ABAT/SERPINE2/VCL/PEAR1/ILK/RDX/DSP/FGA/MPL/FERMT3/ALOX12/CEACAM1/MYL9/ITGB3/CD9/GP6/GATA1/DSC2/GP1BA/P2RY12/MMRN1/HBB/CTSG
GOCC_MITOTIC_SPINDLE	GOCC_MITOTIC_SPINDLE	162	-0.448867	-1.65964	7.86076e-05	0.00699607	0.0063692	5794	tags=53%, list=35%, signal=35%	TUBG1/HAUS5/MAP9/HAUS2/TUBB4B/EML4/TMEM9/CDK5RAP2/ZZZ3/KIF11/DYNLT3/HNF4G/GPSM2/MAPK1/PKD2/SPAG5/PLK1/CENPE/KATNA1/TPPP/NUDCD2/TADA2A/WDR5/CDC42/FAM161A/SMC6/HDAC3/HAUS7/EFHC1/POLDIP2/STAG2/MAPRE1/PKP4/MAD1L1/DR1/CKAP2/IQCB1/HAUS1/MAK/CNTRL/TUBB6/KIF20B/HECW2/TUBB3/HAUS4/YEATS2/TUBB8/CDC6/FLCN/TAF1D/CDC14A/BCCIP/TUBB2A/YPEL5/TBL1XR1/HAUS3/SKA1/TPX2/EPB41/KIF23/TACC3/CD180/CDC14B/TUBB4A/RACGAP1/KA…
GOCC_AMPA_GLUTAMATE_RECEPTOR_COMPLEX	GOCC_AMPA_GLUTAMATE_RECEPTOR_COMPLEX	25	0.61338	2.26826	8.3982e-05	0.00737857	0.00671743	1447	tags=52%, list=9%, signal=48%	SHISA7/CACNG7/CNIH2/CACNG4/CACNG5/CNIH3/CACNG8/OLFM2/SHISA9/GRIA3/PORCN/ABHD12/DLG3
GOBP_ACTIN_POLYMERIZATION_OR_DEPOLYMERIZATION	GOBP_ACTIN_POLYMERIZATION_OR_DEPOLYMERIZATION	180	-0.434895	-1.62403	8.62023e-05	0.00747778	0.00680774	4964	tags=43%, list=30%, signal=30%	GRB2/RICTOR/F2RL1/NCK1/NPHS1/CCL11/CORO1A/WDR1/SCIN/MICAL2/AIF1/ABL1/VASP/DSTN/ABI1/SVIL/ARF6/DIAPH3/LMOD1/RAC1/WASL/GBA2/FCHSD2/FLII/ABI2/FHDC1/NCKAP1L/PTK2B/PFN4/TTC17/PRKCE/PLEK/PSTPIP2/COTL1/HCK/ARPC1A/ARPC5/SSH2/ADD2/WIPF1/TMSB4X/CYFIP1/SWAP70/LMOD3/VIL1/ARPC4/EPS8/DAAM2/MICAL3/CAPZB/SNX9/SPIRE1/SEMA5A/TRIOBP/GSN/DBN1/CIT/ARPC1B/TMOD3/RDX/BAG4/WASF1/ENAH/MTPN/SPTB/TMSB4Y/CAPZA2/FAM107A/ARHGA…
GOBP_NEUTROPHIL_MEDIATED_CYTOTOXICITY	GOBP_NEUTROPHIL_MEDIATED_CYTOTOXICITY	14	-0.78503	-1.99657	8.88209e-05	0.00758746	0.0069076	71	tags=43%, list=0%, signal=43%	MYD88/TREM1/AZU1/CTSG/ELANE/ARG1
GOCC_SPINDLE	GOCC_SPINDLE	382	-0.379074	-1.46187	8.96811e-05	0.00758746	0.0069076	6574	tags=53%, list=39%, signal=33%	UNC119/DCDC2/DIDO1/SAC3D1/CCDC69/CKAP2L/CALM2/CRMP1/KIF14/NR3C1/EFHC2/HAUS6/TUBB/PKHD1/BIRC6/KIF3A/APP/CHMP4B/SMC3/AKT1/TOPORS/NPM1/CTDP1/TUBG1/HAUS5/DLGAP5/MAP9/HAUS2/NUP85/POC1B/MTUS1/TUBB4B/EML4/TMEM9/CDK5RAP2/CHMP4A/ZZZ3/TTLL12/CHMP1A/KIF11/DYNLT3/ANAPC5/LATS2/NDEL1/HNF4G/GPSM2/MAPK1/PKD2/ALPK1/SPAG5/PLK1/CBX3/CEP63/KATNAL2/KATNB1/PAFAH1B1/CEP89/CENPE/KATNA1/TPPP/NUDCD2/NEK7/TADA2A/WDR5/ARL3/…
GOBP_NEGATIVE_REGULATION_OF_CELL_ACTIVATION	GOBP_NEGATIVE_REGULATION_OF_CELL_ACTIVATION	199	-0.42801	-1.61235	9.83636e-05	0.00812151	0.0073938	4135	tags=36%, list=25%, signal=27%	BMP4/CD300LF/PTEN/NOS3/LAPTM5/HFE/MILR1/GCLC/INHA/CCR2/TNFRSF13B/ZBTB46/MAD1L1/CEBPB/IL4I1/CLEC4G/SAMSN1/NCKAP1L/LGALS3/BCL6/NDFIP1/LYN/IL4R/HMOX1/GLMN/FBXO7/HMGB1/UBASH3B/TWSG1/MERTK/CNR1/HLX/ANXA1/GAL/BLK/SOCS6/PRKG1/C1QTNF1/SOCS1/ABAT/SERPINE2/CR1/MNDA/THBD/TREM2/HMGB3/BTK/PDGFB/GPNMB/CRTAM/LOXL3/BANK1/ARG2/PDGFA/CD200/ENPP3/ALOX12/LILRB1/SDC4/CEACAM1/PDE5A/CD9/TNFSF4/INHBA/BPI/PAWR/FCGR2B/IL4…
GOBP_IMMUNE_RESPONSE_REGULATING_SIGNALING_PATHWAY	GOBP_IMMUNE_RESPONSE_REGULATING_SIGNALING_PATHWAY	392	-0.378414	-1.46207	9.75775e-05	0.00812151	0.0073938	4423	tags=35%, list=27%, signal=27%	CD47/NLRP1/PTPN2/PAK1/MAPKAPK3/PLCL2/SLC46A2/EIF2B4/ABL1/TREML4/DUSP22/MAPK10/BTLA/LY96/CD300LF/CTSH/NPLOC4/SPPL3/MAPK8/LILRA4/MAPK9/LAPTM5/OASL/FPR1/HSPD1/MAP2K4/CD33/KLRD1/CREBBP/HRAS/GPR32/NCKAP1L/LGALS3/PIGR/LYN/FLOT1/TLR2/TIRAP/LILRA2/PRKCE/CLEC4D/LRRC19/NOD2/RTN4/CASP1/BIRC2/MEF2C/RAB11FIP2/FCGR3A/HCK/TRIM25/IGLL5/TLR4/S100A14/LACC1/EP300/HLA-DPB1/HMGB1/MYD88/OAS1/HLA-DRB3/EIF2B3/IRF4/ERMAP…
GOBP_RESPONSE_TO_TOXIC_SUBSTANCE	GOBP_RESPONSE_TO_TOXIC_SUBSTANCE	220	-0.414435	-1.5682	0.000103632	0.00845463	0.00769707	1678	tags=19%, list=10%, signal=17%	TXNDC17/PARK7/GSTO1/S100A9/MGST1/INHBB/SCFD1/SLC7A8/GUCY2C/SOD2/PDZD3/CYP1B1/SNN/CDK1/AHR/PIM1/ALAD/DDC/RDH11/TYMS/GSTA1/CES1/CD36/TRPM6/PTGS1/SLC6A4/CLIC2/AQP10/SLC18A2/MPO/TPO/MAP1B/MAOB/HP/HBB/HBG1/HBQ1/ARG1/HBA1/HBA2/HBD/HBM
GOBP_ANTIMICROBIAL_HUMORAL_IMMUNE_RESPONSE_MEDIATED_BY_ANTIMICROBIAL_PEPTIDE	GOBP_ANTIMICROBIAL_HUMORAL_IMMUNE_RESPONSE_MEDIATED_BY_ANTIMICROBIAL_PEPTIDE	69	-0.536567	-1.82263	0.000107285	0.0086497	0.00787466	576	tags=14%, list=3%, signal=14%	CXCL11/DEFB127/PF4/PPBP/ELANE/PGLYRP1/CAMP/DEFA4/DEFA3/LTF
GOMF_KINASE_ACTIVATOR_ACTIVITY	GOMF_KINASE_ACTIVATOR_ACTIVITY	115	-0.467414	-1.68284	0.000120002	0.00956251	0.00870567	3553	tags=34%, list=21%, signal=27%	DBF4/CCL5/NCKAP1L/HBEGF/ANGPT4/STK4/MAP2K1/NRG1/CALM3/EGFR/CCNB1/MAP3K13/MOB3B/TCL1B/MOB3C/AREG/DAZAP2/MOB1A/TPX2/CAB39/BCL10/TCL1A/SPRY2/TREM2/LAMTOR3/NRG3/MOB1B/STK3/GRM5/CKS2/STAP1/DUSP19/FAM20A/FGF13/STRADB/CD24/EGF/GPRC5D/LTF
GOBP_TOLL_LIKE_RECEPTOR_SIGNALING_PATHWAY	GOBP_TOLL_LIKE_RECEPTOR_SIGNALING_PATHWAY	115	-0.463478	-1.66867	0.000140973	0.0111045	0.0101095	3234	tags=36%, list=19%, signal=29%	LYN/FLOT1/TLR2/TIRAP/LILRA2/PRKCE/LRRC19/NOD2/RTN4/BIRC2/RAB11FIP2/TLR4/S100A14/HMGB1/MYD88/OAS1/IRF4/GRAMD4/APPL1/RSAD2/TLR8/TLR7/PIK3AP1/CTSS/IRAK4/WDFY1/BCL10/IRAK3/COLEC12/TREM2/TLR5/NMI/BTK/TNIP2/CD40/TNIP3/CAV1/LBP/CD36/TLR10/LTF
GOBP_NEUTROPHIL_MEDIATED_IMMUNITY	GOBP_NEUTROPHIL_MEDIATED_IMMUNITY	36	-0.626281	-1.934	0.000143434	0.0111699	0.010169	2701	tags=33%, list=16%, signal=28%	STXBP3/MYD88/TREM1/ITGB2/SYK/IRAK4/CD177/AZU1/CTSG/ANXA3/ELANE/ARG1
GOBP_NEGATIVE_REGULATION_OF_PROTEIN_POLYMERIZATION	GOBP_NEGATIVE_REGULATION_OF_PROTEIN_POLYMERIZATION	72	-0.533902	-1.82131	0.000155234	0.0118202	0.0107611	2458	tags=32%, list=15%, signal=27%	SSH2/ADD2/TMSB4X/LMOD3/VIL1/EPS8/CAPZB/TUBB4A/TRIOBP/GSN/TMOD3/RDX/DYRK1A/MTPN/SPTB/INPP5J/TMSB4Y/CAPZA2/EML2/TMOD1/TMSB15A/SNCA/SPTA1
GOBP_REACTIVE_OXYGEN_SPECIES_METABOLIC_PROCESS	GOBP_REACTIVE_OXYGEN_SPECIES_METABOLIC_PROCESS	211	-0.417777	-1.57648	0.000153809	0.0118202	0.0107611	4158	tags=35%, list=25%, signal=26%	PID1/RNF41/HK2/CFLAR/NOS3/RAC1/CAT/AGT/CTNS/PDGFRB/SH3PXD2B/NNT/BRCA1/DUOXA1/NCF1/SLC30A10/ATG5/FOXO3/PTK2B/DUOX2/CYBB/DHRS4/BIRC2/PLIN5/TLR4/HVCN1/NOX1/BMP7/ACOX1/FOXM1/HIF1A/NDUFC2/UCP1/ITGB2/PINK1/SYK/GNAI3/DDIT4/RFK/CLCN3/MAPK14/PARK7/ARF4/CBR1/ALOX5/CD177/PDK4/SOD2/FPR2/CYP1B1/PDGFB/PMAIP1/CLEC7A/GADD45A/NCF4/ARG2/ALOX12/MMP8/CD36/SLC18A2/MPO/TPO/SNCA/CBS/MAOB/HP/HBB/HBG1/HBQ1/HBA1/HBA2/HBD/…
GOCC_TERTIARY_GRANULE_MEMBRANE	GOCC_TERTIARY_GRANULE_MEMBRANE	69	-0.529883	-1.79993	0.000169854	0.0127913	0.0116452	3126	tags=42%, list=19%, signal=34%	RAP2C/CYBB/SLC11A1/CLEC4D/SIRPA/ATP11A/CLEC5A/ADAM10/ITGB2/STOM/RAB14/CD177/CHRNB4/ATP6AP2/DYNLL1/FPR2/CLEC12A/LAMTOR3/SERPINB6/ANO6/LILRA3/MGAM/NRAS/SIGLEC5/OLR1/SVIP/CEACAM1/SNAP23/CEACAM8
GOBP_REGULATION_OF_ICOSANOID_SECRETION	GOBP_REGULATION_OF_ICOSANOID_SECRETION	22	0.617202	2.29093	0.000180572	0.0134507	0.0122455	1711	tags=50%, list=10%, signal=45%	IL1B/CYP4F2/PLA2G3/SSTR4/OXT/TNFRSF11A/CYP4A11/EDN1/PLA2G6/IL1A/MIF
GOBP_NEGATIVE_REGULATION_OF_WOUND_HEALING	GOBP_NEGATIVE_REGULATION_OF_WOUND_HEALING	71	-0.518735	-1.76974	0.000184114	0.013567	0.0123514	1674	tags=32%, list=10%, signal=29%	PRKG1/C1QTNF1/ABAT/SERPINE2/CD34/ALOX5/THBD/F11/PDGFB/FGA/SERPING1/CD109/PDGFA/ALOX12/CEACAM1/TFPI/CD9/FGF2/GP1BA/KRT1/PROS1/MMRN1/WFDC1
GOBP_REGULATION_OF_COAGULATION	GOBP_REGULATION_OF_COAGULATION	72	-0.532027	-1.81492	0.000186521	0.0135982	0.0123797	1674	tags=33%, list=10%, signal=30%	PRKG1/C1QTNF1/TBXA2R/ABAT/SERPINE2/CD34/THBD/F11/ANO6/PDGFB/F2R/CAV1/EPHB2/FGA/SERPING1/PDGFA/ALOX12/CEACAM1/CD36/TFPI/CD9/GP1BA/KRT1/PROS1
GOBP_POSITIVE_REGULATION_OF_KINASE_ACTIVITY	GOBP_POSITIVE_REGULATION_OF_KINASE_ACTIVITY	458	-0.359822	-1.39634	0.000216524	0.0156193	0.0142198	3553	tags=29%, list=21%, signal=23%	DBF4/MAP2K5/CCL5/BORA/ADCY8/PIK3R5/NCF1/HRAS/DDR2/PTPN1/CAMKK1/NCKAP1L/HBEGF/CCL19/S100A12/EPHA8/LYN/ANGPT4/TIRAP/PTK2B/STK4/NTRK2/TIE1/SLC11A1/PPP2CA/MAP2K1/NOD2/PPP2R3C/CCND3/MEF2C/DLG4/NRG1/CALM3/EGFR/TXN/TLR4/RAPGEF2/CDC6/ADRA2B/NBN/MAP4K2/MMD/CCNB1/HSP90AA1/MAP3K5/SPDYE4/RAP1A/CAMK1/MERTK/MAP3K13/MOB3B/TCL1B/PINK1/RALB/SYK/ADAM9/MUSK/MOB3C/FGF18/PSRC1/AREG/VAV2/DAZAP2/PSMD10/ACSL1/MOB1A/PIK3…
GOMF_GLYCOSAMINOGLYCAN_BINDING	GOMF_GLYCOSAMINOGLYCAN_BINDING	214	-0.406289	-1.53404	0.000231283	0.0165102	0.0150308	1827	tags=20%, list=11%, signal=18%	RPL22/FURIN/HDGF/CCL7/REG3A/NDNF/ECM2/ZNF146/SERPINE2/HSD17B12/STAB1/FBN1/THBS2/SEMA5A/TREM2/F11/FGFR1/GPNMB/PRG2/THBS4/HMMR/CXCL11/ZG16/TNFAIP6/IMPG1/FSTL1/PCSK6/LPL/PF4/DPYSL3/PTPRF/SMOC2/SELP/MPO/FGF2/LIPH/AZU1/PCOLCE2/CTSG/ELANE/PGLYRP1/LTF
GOBP_NEPHRON_TUBULE_FORMATION	GOBP_NEPHRON_TUBULE_FORMATION	20	0.640506	2.35392	0.000282809	0.0199803	0.01819	1228	tags=40%, list=7%, signal=37%	IRX3/NOG/SOX8/WNT6/GDNF/HS2ST1/HNF1B/GREM1
GOBP_NEGATIVE_REGULATION_OF_PROTEIN_CONTAINING_COMPLEX_ASSEMBLY	GOBP_NEGATIVE_REGULATION_OF_PROTEIN_CONTAINING_COMPLEX_ASSEMBLY	130	-0.4574	-1.6657	0.000304255	0.0212761	0.0193697	3612	tags=32%, list=22%, signal=25%	MAPRE1/FLII/GSK3B/CARD8/CLDN7/PFN4/DNAJC15/BIRC2/PEX5/EP300/HMGB1/SSH2/ADD2/TMSB4X/LMOD3/VIL1/EPS8/CRBN/PARK7/CAPZB/TUBB4A/TRIOBP/GSN/TREM2/TMOD3/RDX/DYRK1A/RIOK3/MTPN/SPTB/INPP5J/TMSB4Y/AIDA/SVIP/CLU/CAPZA2/EML2/JAM3/TMOD1/TMSB15A/SNCA/SPTA1
GOBP_NEGATIVE_REGULATION_OF_COAGULATION	GOBP_NEGATIVE_REGULATION_OF_COAGULATION	52	-0.555545	-1.81763	0.000311238	0.0215446	0.0196141	1674	tags=35%, list=10%, signal=31%	PRKG1/C1QTNF1/ABAT/SERPINE2/CD34/THBD/F11/PDGFB/FGA/SERPING1/PDGFA/ALOX12/CEACAM1/TFPI/CD9/GP1BA/KRT1/PROS1
GOBP_PHAGOCYTOSIS	GOBP_PHAGOCYTOSIS	227	-0.4006	-1.5195	0.000318297	0.0218129	0.0198584	3383	tags=32%, list=20%, signal=26%	GULP1/NCKAP1L/CD302/LYN/ATG5/TLR2/PRKCE/SLC11A1/SIRPA/NOD2/IRF8/RAB11FIP2/ARL8B/HCK/IGLL5/TLR4/DYSF/HMGB1/MYD88/LYST/ITGB1/MERTK/C4BPA/ITGB2/PIP5K1A/SYK/APPL1/ANXA1/RAB31/FCN2/VAV2/PLSCR1/ATG3/CSK/SIRPB1/RAB14/TGM2/CLCN3/PTPRJ/CEBPE/C4BPB/COLEC12/GSN/TREM2/FPR2/SPHK1/BTK/PEAR1/ANO6/CLEC7A/CORO1C/PTK2/IGLL1/NCF4/IGHA1/STAP1/MARCO/LBP/PRTN3/CEACAM4/CD36/ITGB3/IGHD/RHOBTB1/ITGA2/LEPR/GATA2/FCGR2B/AZ…
GOBP_ERYTHROCYTE_MATURATION	GOBP_ERYTHROCYTE_MATURATION	14	-0.760514	-1.93421	0.000330988	0.022458	0.0204457	1039	tags=21%, list=6%, signal=20%	BAP1/TRIM58/EPB42
GOBP_REGULATION_OF_POSTSYNAPTIC_NEUROTRANSMITTER_RECEPTOR_ACTIVITY	GOBP_REGULATION_OF_POSTSYNAPTIC_NEUROTRANSMITTER_RECEPTOR_ACTIVITY	18	0.66439	2.28458	0.000334588	0.0224797	0.0204654	479	tags=39%, list=3%, signal=38%	SHISA7/DLGAP3/NPTX2/CNIH2/CACNG4/CACNG5/NPTX1
GOCC_SMALL_RIBOSOMAL_SUBUNIT	GOCC_SMALL_RIBOSOMAL_SUBUNIT	75	-0.503654	-1.72715	0.000345495	0.0227661	0.0207262	53	tags=5%, list=0%, signal=5%	RPS4Y2/HBA1/HBA2/RPS4Y1
GOCC_VACUOLAR_MEMBRANE	GOCC_VACUOLAR_MEMBRANE	412	-0.364909	-1.41227	0.000344049	0.0227661	0.0207262	6272	tags=47%, list=38%, signal=30%	SNX14/BST2/GLIPR1/GABARAP/VAMP7/DTX3L/TM9SF1/CHMP4B/ATP8A1/HLA-DRB5/SLCO4C1/LAMP3/GDAP2/ATP6V1B2/ABCD1/B4GALT1/HLA-DOA/ATP6AP1/LRBA/CTSD/VPS13A/TMEM79/TPCN2/TMEM9/CHMP4A/CHMP1A/GPR137C/STX7/CLN5/AP3D1/GNB2/LDLR/LRP2/MAP1LC3A/LPCAT1/PLEKHM2/HPS4/HLA-F/ANXA6/UBA1/GNB1/VTI1B/HLA-H/SLC7A14/LRP1/WIPI1/HLA-DMB/BLOC1S2/GOPC/RPN2/PSAP/VAPA/VPS41/TAB2/HSPA8/GAA/UBXN6/SPNS1/MANBA/DAGLB/ENPP1/DAB2/SPAG9/CLC…
GOBP_NEGATIVE_REGULATION_OF_MACROPHAGE_ACTIVATION	GOBP_NEGATIVE_REGULATION_OF_MACROPHAGE_ACTIVATION	16	-0.749372	-1.96787	0.000351098	0.022915	0.0208617	544	tags=25%, list=3%, signal=24%	CD200/BPI/FCGR2B/IL4
GOBP_ADAPTIVE_IMMUNE_RESPONSE_BASED_ON_SOMATIC_RECOMBINATION_OF_IMMUNE_RECEPTORS_BUILT_FROM_IMMUNOGLOBULIN_SUPERFAMILY_DOMAINS	GOBP_ADAPTIVE_IMMUNE_RESPONSE_BASED_ON_SOMATIC_RECOMBINATION_OF_IMMUNE_RECEPTORS_BUILT_FROM_IMMUNOGLOBULIN_SUPERFAMILY_DOMAINS	289	-0.387616	-1.48462	0.000362276	0.0234215	0.0213228	3504	tags=32%, list=21%, signal=26%	KLRD1/IL4I1/CD1E/CLEC4G/HRAS/NCKAP1L/CCL19/BCL6/CD1C/NDFIP1/PLA2G4A/IL4R/TNFSF13/SLC11A1/IL9R/NOD2/C5/MEF2C/HLA-DPA1/FCGR3A/ATAD5/CD1B/CADM1/IGLL5/TLR4/IL1R1/HLA-DPB1/TAP2/HMGB1/MYD88/NBN/STAT3/C17orf99/RNF8/HLA-DRA/HLA-DRB3/IRF4/ZP3/FUT7/HLA-DMA/C4BPA/HLA-DQB1/SWAP70/HLX/ANXA1/SUSD4/HPRT1/CD1D/RSAD2/TLR8/FZD5/CD46/C4BPB/CR1/BCL10/HLA-A/LIG4/TREM2/BTK/CLEC7A/AHR/CRTAM/CD19/LOXL3/CD40/FCER2/EPHB2/…
GOBP_MESONEPHRIC_TUBULE_FORMATION	GOBP_MESONEPHRIC_TUBULE_FORMATION	10	0.800151	2.32655	0.000365837	0.0234306	0.0213312	1228	tags=50%, list=7%, signal=46%	NOG/GDNF/HS2ST1/HNF1B/GREM1
GOMF_STRUCTURAL_CONSTITUENT_OF_CYTOSKELETON	GOMF_STRUCTURAL_CONSTITUENT_OF_CYTOSKELETON	101	-0.472493	-1.68202	0.000377389	0.0239467	0.021801	3565	tags=40%, list=21%, signal=31%	TUBA3D/EPB41L3/TUBG2/ACTR3/NEFL/ACTR2/TUBA4A/TUBB6/TUBB3/TUBB8/ARPC5/ADD2/CYLC1/TUBA1B/NEFM/TUBB2A/LMNB2/PPL/ARPC4/TUBGCP4/EPB41/TUBA1A/TUBB4A/BICD1/TUBA1C/ARPC1B/LMNB1/DSP/SPTB/LMNA/SYNM/TUBAL3/TUBB1/TUBA8/TUBA3C/KRT2/TPM1/ANK1/SPTA1/EPB42
GOMF_KINASE_REGULATOR_ACTIVITY	GOMF_KINASE_REGULATOR_ACTIVITY	224	-0.401788	-1.52192	0.00038203	0.0240188	0.0218667	5380	tags=43%, list=32%, signal=30%	ALS2/BTC/PRKAR1B/MAP2K6/MNAT1/SH3BP5L/CCNYL1/RICTOR/NCK1/ANKRD54/CCNK/GAS6/CDKN2A/BMP2/CDK4/PRKAR1A/SOCS4/SOCS5/TRIB1/CAB39L/HSP90AB1/CCNJL/ABI1/YWHAB/CCNY/SOCS7/CCNG1/GMFB/CCNH/DBF4/CCL5/PIK3R5/NCKAP1L/HBEGF/ANGPT4/STK4/CCNG2/MAP2K1/CCND3/NRG1/CALM3/EGFR/CXCL10/YWHAG/CCNB1/KIDINS220/CCNJ/MAP3K13/MOB3B/TCL1B/BCCIP/CCNB3/MOB3C/SOCS2/AREG/DAZAP2/MOB1A/SOCS6/PIK3R6/TPX2/CCNA2/SOCS1/KAT2B/PKIA/CAB39/…
GOBP_PHASIC_SMOOTH_MUSCLE_CONTRACTION	GOBP_PHASIC_SMOOTH_MUSCLE_CONTRACTION	21	0.592107	2.16834	0.000418374	0.0260647	0.0237292	1355	tags=52%, list=8%, signal=48%	NEUROG1/P2RX3/HTR2B/GDNF/DRD2/HTR1D/GHSR/TACR2/SSTR2/EDN1/EDN2
GOBP_REGULATION_OF_OSTEOCLAST_DEVELOPMENT	GOBP_REGULATION_OF_OSTEOCLAST_DEVELOPMENT	11	-0.798261	-1.91222	0.000428164	0.0264343	0.0240657	1252	tags=27%, list=8%, signal=25%	FBN1/LILRB1/LTF
GOBP_POSITIVE_REGULATION_OF_FATTY_ACID_TRANSPORT	GOBP_POSITIVE_REGULATION_OF_FATTY_ACID_TRANSPORT	24	0.570662	2.11717	0.000447338	0.0273715	0.0249189	1711	tags=46%, list=10%, signal=41%	IL1B/CYP4F2/PLA2G3/SSTR4/OXT/TNFRSF11A/CYP4A11/EDN1/PLA2G6/IL1A/MIF
GOMF_TETRAPYRROLE_BINDING	GOMF_TETRAPYRROLE_BINDING	136	-0.445264	-1.62758	0.000526955	0.0319577	0.0290942	824	tags=14%, list=5%, signal=13%	FLVCR2/STEAP4/CYP27A1/SDHC/PTGS1/CYP2A13/MPO/PGRMC1/TPO/CYP4F3/CBS/HBB/HBG1/HBQ1/TCN1/HBA1/HBA2/HBD/HBM
GOMF_HEPARIN_BINDING	GOMF_HEPARIN_BINDING	153	-0.427219	-1.57152	0.0005445	0.0327321	0.0297992	1827	tags=22%, list=11%, signal=19%	RPL22/FURIN/HDGF/CCL7/NDNF/ECM2/ZNF146/SERPINE2/HSD17B12/FBN1/THBS2/F11/FGFR1/GPNMB/PRG2/THBS4/CXCL11/IMPG1/FSTL1/PCSK6/LPL/PF4/PTPRF/SMOC2/SELP/MPO/FGF2/LIPH/AZU1/PCOLCE2/CTSG/ELANE/LTF
GOBP_CELL_AGGREGATION	GOBP_CELL_AGGREGATION	20	-0.687864	-1.90027	0.000552878	0.0329467	0.0299946	1622	tags=15%, list=10%, signal=14%	MAPK14/SOX5/LTF
GOBP_REGULATION_OF_PROTEIN_POLYMERIZATION	GOBP_REGULATION_OF_PROTEIN_POLYMERIZATION	184	-0.406088	-1.51958	0.000579964	0.0342628	0.0311928	4964	tags=40%, list=30%, signal=28%	GRB2/RICTOR/NCK1/NPHS1/CCL11/TPPP/CORO1A/SCIN/PAK1/ABL1/VASP/MET/SVIL/ARF6/LMOD1/RAC1/GBA2/FCHSD2/MAPRE1/FLII/NCKAP1L/PTK2B/CLIP1/PFN4/PRKCE/COTL1/HCK/ARPC1A/FES/ARPC5/SSH2/ADD2/HSP90AA1/TMSB4X/PINK1/CYFIP1/CAMSAP2/SLAIN2/LMOD3/PSRC1/VIL1/ARPC4/EPS8/DAAM2/CAPZB/TUBB4A/SNX9/TRIOBP/GSN/DBN1/ARPC1B/TMOD3/RDX/BAG4/DYRK1A/HSPA1A/MTPN/SPTB/INPP5J/TMSB4Y/SLC39A12/CAPZA2/ARHGAP18/EML2/CTTN/ESAM/NCKAP1/TM…
GOBP_ENDOCRINE_PANCREAS_DEVELOPMENT	GOBP_ENDOCRINE_PANCREAS_DEVELOPMENT	45	0.4404	1.94271	0.00060577	0.0353723	0.0322028	408	tags=13%, list=2%, signal=13%	NEUROG3/ONECUT1/PDX1/HNF4A/GIPR/DLL1
GOBP_POSITIVE_REGULATION_OF_CELL_ADHESION	GOBP_POSITIVE_REGULATION_OF_CELL_ADHESION	460	-0.350409	-1.36019	0.000609066	0.0353723	0.0322028	4639	tags=33%, list=28%, signal=25%	ADAM19/NPY/PRSS2/GCNT2/PPP3CA/GPAM/SLC7A1/SOCS5/VCAM1/TMEM102/CD47/RAG1/AIF1/CDC42/ABL1/MYO10/DAB2/IL12B/DOCK5/DHPS/CD55/MAP4K4/S100A10/RAC1/HLA-DOB/RIN2/POLDIP2/IFT74/CCR2/FLNA/HSPD1/HSPH1/GSK3B/PDPN/CCL5/IL4I1/IL6ST/NCKAP1L/CCL19/DMP1/BCL6/TFE3/TNFRSF13C/LYN/FLOT1/FOXO3/PTK2B/IL4R/STK4/CHST2/PRKCE/P4HB/SMARCA2/SIRPA/NOD2/HLA-DPA1/SOX2/ZMIZ1/ITGA4/BMP7/HLA-DPB1/SFRP2/PPM1F/HMGB1/FLCN/HLA-DRA/PNP…
GOCC_COLLAGEN_CONTAINING_EXTRACELLULAR_MATRIX	GOCC_COLLAGEN_CONTAINING_EXTRACELLULAR_MATRIX	411	-0.361615	-1.39966	0.000618225	0.0356025	0.0324124	2579	tags=22%, list=15%, signal=19%	BMP7/POSTN/ANGPTL7/SFRP2/ATRNL1/GDF15/MATN3/HSP90AA1/CLEC14A/ZP3/C17orf58/CD151/SERPINA3/ANXA1/FCN2/PLSCR1/COL4A6/CHADL/ACTA2/HDGF/LAMA5/DEFA1/TGM2/CTSS/ECM2/S100A9/WNT5B/KAZALD1/SERPINE2/LMAN1/FBN1/THBS2/TGFBI/GPC6/CMA1/ADAMTSL4/SERPINB6/PDGFB/COL4A3/COL4A4/LOXL3/OTOL1/PRG2/VWF/FGA/C1QA/THBS4/FMOD/SDC3/COCH/SPARC/SERPING1/F13A1/COL19A1/TGFB1I1/C1QC/CPA3/SDC2/ZG16/CLU/EGFL7/PRTN3/IMPG1/NID1/MMP8/…
GOBP_IRON_ION_HOMEOSTASIS	GOBP_IRON_ION_HOMEOSTASIS	80	-0.498255	-1.7304	0.000626181	0.0357602	0.0325559	4318	tags=34%, list=26%, signal=25%	HEPH/FTHL17/ISCU/HFE/SMAD4/CYBRD1/GLRX5/GDF2/ABCB6/ATP6V1A/NDFIP1/HMOX1/SLC11A1/FLVCR1/EPAS1/HIF1A/GLRX3/SLC40A1/SOD2/STEAP4/NCOA4/SLC25A37/STEAP1/LCN2/EPB42/ALAS2/LTF
GOBP_NEGATIVE_REGULATION_OF_ACTIN_FILAMENT_DEPOLYMERIZATION	GOBP_NEGATIVE_REGULATION_OF_ACTIN_FILAMENT_DEPOLYMERIZATION	39	-0.588158	-1.84827	0.000633854	0.0358868	0.0326712	2400	tags=38%, list=14%, signal=33%	ADD2/SWAP70/LMOD3/VIL1/EPS8/CAPZB/TRIOBP/GSN/TMOD3/RDX/MTPN/SPTB/CAPZA2/TMOD1/SPTA1
GOBP_REGULATION_OF_RESPONSE_TO_WOUNDING	GOBP_REGULATION_OF_RESPONSE_TO_WOUNDING	157	-0.42991	-1.58359	0.000638872	0.0358868	0.0326712	1939	tags=27%, list=12%, signal=24%	ANXA1/VIL1/ACTA2/PRKG1/REG3A/C1QTNF1/TBXA2R/ABAT/SERPINE2/CD34/ALOX5/THBD/F11/ANO6/PDGFB/CLEC7A/F2R/PTK2/CAV1/EPHB2/FGA/SERPING1/CD109/PDGFA/KREMEN1/ALOX12/MYLK/CEACAM1/CD36/FKBP1B/TFPI/CD9/PTPRF/ADRA2A/SMOC2/FGF2/OCLN/GP1BA/KRT1/PROS1/MMRN1/WFDC1
GOMF_OXIDOREDUCTASE_ACTIVITY_ACTING_ON_SINGLE_DONORS_WITH_INCORPORATION_OF_MOLECULAR_OXYGEN	GOMF_OXIDOREDUCTASE_ACTIVITY_ACTING_ON_SINGLE_DONORS_WITH_INCORPORATION_OF_MOLECULAR_OXYGEN	24	-0.635068	-1.823	0.000709683	0.0382949	0.0348636	4804	tags=62%, list=29%, signal=45%	IDO1/ETHE1/ADI1/HPD/ALOX15B/HPDL/MIOX/ALOX5/IDO2/HGD/CDO1/ADO/PIR/ALOX12/PTGS1
GOBP_TOLL_LIKE_RECEPTOR_4_SIGNALING_PATHWAY	GOBP_TOLL_LIKE_RECEPTOR_4_SIGNALING_PATHWAY	38	-0.578499	-1.80774	0.000705625	0.0382949	0.0348636	3234	tags=45%, list=19%, signal=36%	LYN/FLOT1/TIRAP/LILRA2/PRKCE/RAB11FIP2/TLR4/S100A14/OAS1/APPL1/PIK3AP1/WDFY1/TREM2/NMI/TNIP3/LBP/LTF
GOBP_NEPHRON_MORPHOGENESIS	GOBP_NEPHRON_MORPHOGENESIS	80	0.365429	1.80318	0.000699016	0.0382949	0.0348636	1423	tags=28%, list=9%, signal=25%	IRX3/NOG/SOX8/LHX1/WNT4/FOXD1/WNT6/GDNF/WNT1/HOXB7/SHH/GLI3/HS2ST1/TCF21/HNF1B/GREB1L/GREM1/HS3ST3B1/DCHS1/WNK4/WNT2B/KLHL3
GOBP_NEGATIVE_REGULATION_OF_TUMOR_NECROSIS_FACTOR_SUPERFAMILY_CYTOKINE_PRODUCTION	GOBP_NEGATIVE_REGULATION_OF_TUMOR_NECROSIS_FACTOR_SUPERFAMILY_CYTOKINE_PRODUCTION	58	-0.523139	-1.7317	0.000688098	0.0382949	0.0348636	1646	tags=22%, list=10%, signal=20%	IGF1/CD34/IRAK3/CLEC4A/TREM2/GPNMB/ARG2/LBP/LILRB1/BPI/IL4/ORM1/LTF
GOBP_PRODUCTION_OF_MOLECULAR_MEDIATOR_OF_IMMUNE_RESPONSE	GOBP_PRODUCTION_OF_MOLECULAR_MEDIATOR_OF_IMMUNE_RESPONSE	229	-0.397375	-1.50972	0.000702056	0.0382949	0.0348636	3327	tags=33%, list=20%, signal=27%	CD55/SLC7A5/LAPTM5/CTNNBL1/HFE/HLA-DOB/CCR2/HSPD1/IL17A/DDX21/BCL6/NDFIP1/ATG5/IL4R/HMOX1/TNFSF13/NOD2/VAMP3/HLA-DPA1/ATAD5/TLR4/IL1R1/LACC1/HLA-DPB1/MYD88/NBN/C17orf99/RNF8/HLA-DRA/HLA-DRB3/TREM1/HLA-DMA/VPREB1/HLA-DQB1/XRCC4/SYK/SWAP70/RSAD2/TLR7/MZB1/FZD5/CR1/BCL10/HLA-A/IRAK3/KIT/LIG4/UBE2J1/SAMHD1/BTK/VPREB3/PANX1/CLEC7A/CD40/PRG2/EPHB2/HLA-DQB2/CCR6/IL18/CD22/LILRB1/CD36/IGLV6-57/AICDA/POLB…
GOBP_FOREBRAIN_REGIONALIZATION	GOBP_FOREBRAIN_REGIONALIZATION	21	0.582515	2.13322	0.000767687	0.0411012	0.0374184	1418	tags=52%, list=9%, signal=48%	LHX1/WNT1/EMX1/SHH/FEZF2/PGAP1/GLI3/EOMES/NKX2-1/EMX2/WNT2B
GOBP_MESONEPHRIC_TUBULE_MORPHOGENESIS	GOBP_MESONEPHRIC_TUBULE_MORPHOGENESIS	67	0.378435	1.84874	0.000785672	0.041738	0.0379982	1418	tags=28%, list=9%, signal=26%	NOG/SOX8/LHX1/WNT4/FOXD1/WNT6/GDNF/WNT1/HOXB7/SHH/GLI3/HS2ST1/TCF21/HNF1B/GREB1L/GREM1/HS3ST3B1/DCHS1/WNT2B
GOBP_REGULATION_OF_NEUTROPHIL_MIGRATION	GOBP_REGULATION_OF_NEUTROPHIL_MIGRATION	43	-0.542883	-1.73696	0.000799187	0.0421294	0.0383545	4007	tags=44%, list=24%, signal=34%	MOSPD2/RAC1/NCKAP1L/CCL19/TIRAP/DNM1L/NOD2/IL1R1/MYD88/FUT7/MPP1/MCU/DAPK2/THBS4/LBP/CXCR2/TNFAIP6/JAM3/OLFM4
GOMF_ACTIN_FILAMENT_BINDING	GOMF_ACTIN_FILAMENT_BINDING	211	-0.399339	-1.50691	0.000805423	0.0421341	0.0383587	4728	tags=39%, list=28%, signal=29%	MYH15/CORO1A/WDR1/SCIN/MYO5C/SHROOM1/AIF1/ABL1/MYO10/DSTN/SVIL/RCSD1/TLN1/ACTR3C/MYH9/MYO5A/MACF1/FLNA/MYO1E/TNNI3/FLII/ACTR3B/NRAP/ACTR3/FRG1/TAGLN/ACTR2/PSTPIP2/ESPNL/GAS2L1/COTL1/ACTN1/ARPC1A/EGFR/MYO1H/ARPC5/ADD2/PKNOX2/TMEM201/ACTN3/IQGAP2/CYFIP1/VIL1/ARPC4/CLMN/XIRP2/MICAL3/CAPZB/MYH7B/MYOM1/MYO18B/POF1B/TRIOBP/GSN/DBN1/ARPC1B/ZNF185/TTN/CORO2B/PANX1/GAS2L3/CORO1C/TPM4/USH1C/SPTB/MYH13/MYO7…
GOBP_URETER_DEVELOPMENT	GOBP_URETER_DEVELOPMENT	17	0.64328	2.1894	0.00085108	0.0440285	0.0400834	480	tags=24%, list=3%, signal=23%	SOX17/SOX8/LHX1/SHH
GOBP_MYELOID_LEUKOCYTE_MEDIATED_IMMUNITY	GOBP_MYELOID_LEUKOCYTE_MEDIATED_IMMUNITY	103	-0.465705	-1.65725	0.000854485	0.0440285	0.0400834	3327	tags=29%, list=20%, signal=23%	DDX21/LYN/IL4R/HMOX1/VAMP3/FCGR3A/STXBP3/FES/MYD88/TREM1/ITGB2/SYK/BLK/IRAK4/SNX6/CD177/KIT/ADORA2B/BTK/STAP1/SNAP23/GATA2/GATA1/FCGR2B/IL4/AZU1/CTSG/ANXA3/ELANE/ARG1
GOBP_REGULATION_OF_KIDNEY_DEVELOPMENT	GOBP_REGULATION_OF_KIDNEY_DEVELOPMENT	33	0.503855	2.05264	0.000873434	0.0440567	0.0401091	1418	tags=30%, list=9%, signal=28%	NOG/SOX8/LHX1/WNT4/FOXD1/GDNF/HOXB7/HNF1B/GREM1/WNT2B
GOMF_LIPOPOLYSACCHARIDE_BINDING	GOMF_LIPOPOLYSACCHARIDE_BINDING	33	-0.606487	-1.83868	0.000865005	0.0440567	0.0401091	1207	tags=21%, list=7%, signal=20%	RNASE3/TREM2/LBP/SELP/BPI/CAMP/LTF
GOBP_NEGATIVE_REGULATION_OF_ADAPTIVE_IMMUNE_RESPONSE	GOBP_NEGATIVE_REGULATION_OF_ADAPTIVE_IMMUNE_RESPONSE	62	-0.507952	-1.69909	0.00087432	0.0440567	0.0401091	3504	tags=40%, list=21%, signal=32%	CD55/HFE/KLRD1/IL4I1/CLEC4G/SAMSN1/NCKAP1L/BCL6/NDFIP1/IL4R/NOD2/C4BPA/SUSD4/CD46/C4BPB/CR1/AHR/LOXL3/LILRB1/CEACAM1/CR1L/TNFSF4/FCGR2B/IL4/ARG1
GOBP_REGULATION_OF_ATP_DEPENDENT_ACTIVITY	GOBP_REGULATION_OF_ATP_DEPENDENT_ACTIVITY	68	-0.511718	-1.73636	0.000880791	0.0440588	0.040111	3785	tags=34%, list=23%, signal=26%	CHTOP/POT1/TNNI3/DNAJB11/SSBP1/ATP1B1/MCM2/DNAJC24/UHRF1/VMP1/ALDOB/ATP1B3/PXK/GABARAPL2/PLSCR1/TNNT2/IFIT1/HSPA2/TMEM64/TPM1/RYR2/MYL4/LTF
GOBP_NEGATIVE_REGULATION_OF_IMMUNE_EFFECTOR_PROCESS	GOBP_NEGATIVE_REGULATION_OF_IMMUNE_EFFECTOR_PROCESS	121	-0.443268	-1.60633	0.000887681	0.0440817	0.0401319	6267	tags=54%, list=38%, signal=34%	PTPN6/BST2/IFNB1/ACP5/TWIST1/CRK/RABGEF1/RC3H2/CUEDC2/HLA-G/LGALS9/TNFSF18/CD84/ZBTB7B/RC3H1/IL10/HLA-F/EPX/MICA/FCRL3/SERPINB4/TGFB1/SOCS5/HLA-B/CD47/DUSP22/CD55/HFE/CCR2/KLRD1/IL4I1/CLEC4G/NCKAP1L/LGALS3/BCL6/NDFIP1/IL4R/HMOX1/NOD2/C4BPA/HLX/APPL1/ANXA1/SUSD4/CD46/C4BPB/CR1/HLA-A/IRAK3/AHR/LOXL3/PRG2/SERPING1/CD22/ENPP3/LILRB1/CEACAM1/CR1L/TNFSF4/ANGPT1/TGFB2/FCGR2B/IL4/PGLYRP1/ARG1
GOBP_REGULATION_OF_PLATELET_AGGREGATION	GOBP_REGULATION_OF_PLATELET_AGGREGATION	28	-0.624038	-1.83838	0.000911593	0.0449435	0.0409164	3505	tags=61%, list=21%, signal=48%	PDPN/IL6ST/LYN/UBASH3B/SYK/F11R/BLK/PRKG1/C1QTNF1/ABAT/SERPINE2/ALOX12/CEACAM1/CD9/GP6/MMRN1/CTSG
GOCC_NEUROTRANSMITTER_RECEPTOR_COMPLEX	GOCC_NEUROTRANSMITTER_RECEPTOR_COMPLEX	44	0.463723	1.99805	0.000955965	0.0464626	0.0422994	1447	tags=36%, list=9%, signal=33%	SHISA7/GRIN1/GRIN2D/CACNG7/CNIH2/CACNG4/CACNG5/CNIH3/CACNG8/OLFM2/GRIN3B/SHISA9/GRIA3/PORCN/ABHD12/DLG3
GOCC_AZUROPHIL_GRANULE_LUMEN	GOCC_AZUROPHIL_GRANULE_LUMEN	86	-0.486035	-1.70229	0.000949237	0.0464626	0.0422994	3651	tags=34%, list=22%, signal=26%	CREG1/GGH/RETN/TRAPPC1/HEXB/GALNS/DSN1/ACTR2/RNASE2/TXNDC5/PLAC8/CPPED1/SERPINA3/CTSA/DEFA1/SDCBP/MNDA/GCA/RNASE3/FABP5/PRTN3/MPO/BPI/AZU1/ORM2/CTSG/ELANE/ARG1/DEFA3
GOBP_REGULATION_OF_B_CELL_ACTIVATION	GOBP_REGULATION_OF_B_CELL_ACTIVATION	126	-0.433796	-1.57579	0.00100492	0.0481591	0.0438439	5188	tags=44%, list=31%, signal=31%	RC3H1/SFRP1/BST1/IL10/CD38/MLH1/FCRL3/PCID2/TGFB1/RIF1/MIR17HG/PTEN/LAPTM5/INHA/TNFRSF13B/IL4I1/SAMSN1/SH3KBP1/NCKAP1L/BCL6/TNFRSF13C/NDFIP1/LYN/TIRAP/TNFSF13/NOD2/PPP2R3C/MEF2C/IRS2/ATAD5/IGLL5/TLR4/SYK/BLK/MZB1/MMP14/CR1/MNDA/HMGB3/BTK/TNIP2/AHR/CD19/CD40/EPHB2/IGLL1/IGHA1/BANK1/CD22/IL7/IGHD/TNFSF4/INHBA/PAWR/FCGR2B/IL4
GOBP_PATTERN_RECOGNITION_RECEPTOR_SIGNALING_PATHWAY	GOBP_PATTERN_RECOGNITION_RECEPTOR_SIGNALING_PATHWAY	169	-0.411944	-1.53112	0.00100084	0.0481591	0.0438439	5281	tags=45%, list=32%, signal=31%	MAP2K6/ALPK1/DDX60/C1QBP/IFIH1/OTUD4/RPS6KA3/SEC14L1/IFI35/F2RL1/PJA2/FCRL3/NLRP1/MAPKAPK3/SLC46A2/TREML4/LY96/CD300LF/NPLOC4/LILRA4/OASL/HSPD1/LYN/FLOT1/TLR2/TIRAP/LILRA2/PRKCE/LRRC19/NOD2/RTN4/CASP1/BIRC2/RAB11FIP2/TRIM25/TLR4/S100A14/LACC1/HMGB1/MYD88/OAS1/IRF4/TRIM15/GRAMD4/APPL1/FCN2/RSAD2/TLR8/TLR7/PIK3AP1/CTSS/OAS3/IRAK4/WDFY1/USP15/BCL10/IRAK3/COLEC12/TREM2/NAIP/TLR5/NMI/BTK/TNIP2/RNF125/…
GOBP_HUMORAL_IMMUNE_RESPONSE_MEDIATED_BY_CIRCULATING_IMMUNOGLOBULIN	GOBP_HUMORAL_IMMUNE_RESPONSE_MEDIATED_BY_CIRCULATING_IMMUNOGLOBULIN	49	-0.541267	-1.75712	0.00101478	0.0482936	0.0439663	2972	tags=47%, list=18%, signal=39%	NOD2/C5/IGLL5/ZP3/C4BPA/SUSD4/CD46/C4BPB/CR1/TREM2/FCER2/IGLL1/C1QA/C8G/C1RL/SERPING1/IGHA1/C1QC/CLU/C1QB/IGHD/CR1L/FCGR2B
GOBP_REGULATION_OF_HOMOTYPIC_CELL_CELL_ADHESION	GOBP_REGULATION_OF_HOMOTYPIC_CELL_CELL_ADHESION	35	-0.583586	-1.7943	0.00103972	0.0487036	0.0443395	3505	tags=54%, list=21%, signal=43%	PDPN/CCL5/IL6ST/LYN/UBASH3B/SYK/F11R/BLK/PRKG1/C1QTNF1/ABAT/SERPINE2/RDX/ALOX12/CEACAM1/CD9/GP6/MMRN1/CTSG
GOBP_NEGATIVE_REGULATION_OF_ACTIN_FILAMENT_POLYMERIZATION	GOBP_NEGATIVE_REGULATION_OF_ACTIN_FILAMENT_POLYMERIZATION	57	-0.520332	-1.72164	0.00104471	0.0487036	0.0443395	2458	tags=32%, list=15%, signal=27%	SSH2/ADD2/TMSB4X/LMOD3/VIL1/EPS8/CAPZB/TRIOBP/GSN/TMOD3/RDX/MTPN/SPTB/TMSB4Y/CAPZA2/TMOD1/TMSB15A/SPTA1
GOBP_MYELOID_LEUKOCYTE_ACTIVATION	GOBP_MYELOID_LEUKOCYTE_ACTIVATION	222	-0.386332	-1.46084	0.00104424	0.0487036	0.0443395	3309	tags=28%, list=20%, signal=23%	S100A12/LYN/PLA2G4A/TLR2/IL4R/HMOX1/LILRA2/TSLP/PRKCE/SLC11A1/CLEC4D/VAMP3/FCGR3A/ADAM10/STXBP3/TLR4/IFNGR2/DYSF/FES/HMGB1/MYD88/LTBR/IRF4/ITGB2/CNR1/SYK/ADAM9/ITGB8/ANXA1/PLSCR1/BLK/UBD/SNX6/CD177/KIT/ADORA2B/TREM2/SPHK1/NMI/BTK/TNIP2/C1QA/IL18/STAP1/LBP/CXCR2/CD200/ENPP3/CLU/MMP8/SNAP23/CD226/SUCNR1/GATA2/GATA1/BPI/SNCA/FCGR2B/IL4/AZU1/CTSG/ANXA3/CAMP
GOBP_PLASMA_MEMBRANE_ORGANIZATION	GOBP_PLASMA_MEMBRANE_ORGANIZATION	147	-0.417345	-1.53089	0.00105911	0.0487122	0.0443474	3984	tags=37%, list=24%, signal=29%	PTEN/S100A10/WASL/CHMP4C/SH3GLB1/MYH9/STX2/BIN2/CHMP1B/OSBPL2/EPB41L3/MYOF/FLOT1/UGCG/EHD2/TIE1/SNX18/FOLR1/ARL8B/SERP1/CRISP1/ATP2A2/NOX1/VMP1/DYSF/SPESP1/TLCD2/ASAP1/FOLR3/CHMP2B/AHNAK/PLSCR1/CHMP5/S100A9/FA2H/MAFB/CR1/SNX9/COLEC12/GSN/ANO6/PLSCR4/CAV1/MTSS1/PACSIN2/SH3TC2/CAV2/CLU/FNBP1L/CRB1/CD9/SYTL4/TGFB2/SPTA1/SLC4A1
GOBP_POSITIVE_REGULATION_OF_PROTEIN_KINASE_ACTIVITY	GOBP_POSITIVE_REGULATION_OF_PROTEIN_KINASE_ACTIVITY	386	-0.358282	-1.3832	0.00105848	0.0487122	0.0443474	3553	tags=29%, list=21%, signal=23%	DBF4/MAP2K5/CCL5/BORA/ADCY8/PIK3R5/NCF1/HRAS/DDR2/PTPN1/CAMKK1/NCKAP1L/HBEGF/CCL19/S100A12/ANGPT4/TIRAP/PTK2B/STK4/SLC11A1/PPP2CA/MAP2K1/NOD2/PPP2R3C/CCND3/MEF2C/DLG4/NRG1/CALM3/EGFR/TXN/TLR4/RAPGEF2/CDC6/ADRA2B/MAP4K2/MMD/CCNB1/HSP90AA1/MAP3K5/SPDYE4/RAP1A/CAMK1/MAP3K13/MOB3B/TCL1B/PINK1/RALB/SYK/ADAM9/MOB3C/FGF18/PSRC1/AREG/DAZAP2/PSMD10/ACSL1/MOB1A/PIK3R6/CSK/TPX2/IGF1/PARK7/FZD5/SOCS1/CAB39/S…
GOCC_FICOLIN_1_RICH_GRANULE_LUMEN	GOCC_FICOLIN_1_RICH_GRANULE_LUMEN	122	-0.435815	-1.57926	0.0010867	0.0495303	0.0450922	5693	tags=50%, list=34%, signal=33%	CTSD/ARSB/ACTR10/PPIA/DBNL/MAPK1/PSMD2/FTH1/PSMA5/KCMF1/CTSB/OSTF1/HSPA8/PRDX4/HSP90AB1/EEF1A1/CTSH/PSMA2/PSMC3/CAT/BIN2/SERPINA1/DERA/PSMC2/HK3/AGL/LRG1/PSMD13/ACTR2/IDH1/EEF2/ACTR1B/AMPD3/COTL1/PGM2/PSMD11/HMGB1/ARPC5/PNP/HSP90AA1/PYGL/HSPA6/YPEL5/QPCT/MAPK14/CTSS/CAB39/ALOX5/VCL/CALML5/MNDA/GSN/ASAH1/PRG2/ALAD/HSPA1A/APAF1/TNFAIP6/MMP9/KRT1/HBB
GOBP_TRANSITION_METAL_ION_HOMEOSTASIS	GOBP_TRANSITION_METAL_ION_HOMEOSTASIS	132	-0.427178	-1.55819	0.00109327	0.0495303	0.0450922	6295	tags=47%, list=38%, signal=29%	SLC30A5/SCO1/APP/PICALM/IFNG/SRI/CCDC22/MT1G/B2M/ATP6AP1/EGLN1/FBXL5/MT2A/AP3D1/MYC/MT1H/MT1E/MT1B/FTH1/ATP7B/BOLA3/S100A8/HEPH/FTHL17/ISCU/MT1X/HFE/SCO2/SMAD4/CYBRD1/GLRX5/GDF2/ABCB6/SLC39A7/ATP6V1A/SLC30A10/NDFIP1/HMOX1/SLC11A1/SLC30A9/FLVCR1/SLC31A2/SLC39A6/EPAS1/HIF1A/ANKRD9/ARF1/SLC31A1/GLRX3/SLC40A1/S100A9/SOD2/SLC30A6/STEAP4/NCOA4/SLC39A12/SLC25A37/STEAP1/LCN2/EPB42/ALAS2/LTF
GOMF_PROTEIN_HETERODIMERIZATION_ACTIVITY	GOMF_PROTEIN_HETERODIMERIZATION_ACTIVITY	231	-0.39034	-1.48297	0.00109859	0.0495303	0.0450922	5514	tags=44%, list=33%, signal=30%	TAF4B/NOLC1/PRMT5/FMR1/MAPK6/SNX2/ARNT/TAF8/KATNB1/TAF1/PAFAH1B1/ABCD2/KATNA1/FZD4/RRAGD/PEF1/BAK1/CHUK/HEXA/VAPA/CENPT/ABCG5/NR4A2/PPP2R1A/GTF2A2/IL12B/ATF4/FXR1/SOS2/VAPB/BCL2L10/TFAP2B/MAFG/GABBR1/TCF4/MEF2A/USF1/ATF2/IL17A/PSMF1/CEBPB/JDP2/ADCY8/DR1/GTF2A1/NAE1/P4HB/CYBB/ATP1B1/PPP2CA/MEF2C/EXT2/TLR4/FBXO7/ALG2/CENPA/BCL2A1/LSM5/PDSS1/ADD2/TAF12/EPAS1/HIF1A/LSM6/ITGB1/UBA3/BCL2L2/SYT10/MCL1/T…
