# Supplementary material for: Bioinformatics gene analysis for potential biomarkers and therapeutic targets of Parkinson’s disease based on neutrophil extracellular traps
Source: Front Aging Neurosci. 2024 May 31;16:1388226. doi: 10.3389/fnagi.2024.1388226 (PMC11178047; doi:10.3389/fnagi.2024.1388226)
Supplement: Supplementary file 6 [file Table_6.XLSX]

## Sheet: Supplementary+Table+6+CADM3_GSE
Table S6. GO enrichment analysis of CADM3 gene.
ID	Description	setSize	enrichmentScore	NES	pvalue	p.adjust	qvalue	rank	leading_edge	core_enrichment
GOCC_SPECIFIC_GRANULE_LUMEN	GOCC_SPECIFIC_GRANULE_LUMEN	60	-0.755252	-2.43574	1e-10	1.7145e-07	1.47816e-07	100	tags=25%, list=1%, signal=25%	5004/5005/1118/3934/671/6590/6947/1116/1991/820/10562/1669/8993/383/4057
GOCC_SPECIFIC_GRANULE	GOCC_SPECIFIC_GRANULE	154	-0.644604	-2.32051	1e-10	1.7145e-07	1.47816e-07	2737	tags=40%, list=16%, signal=33%	10855/158747/945/9761/10394/4758/5906/54918/116844/2919/1536/6814/126014/1182/3689/55754/102/30/2204/6809/23250/25797/338339/11026/5795/221/23191/3240/8649/11001/196527/2358/4973/948/634/8773/10970/4317/6518/64386/1084/79895/10857/5004/5005/1118/3934/671/932/306/6590/6947/1116/1991/820/10562/1669/8993/383/1088/4057
GOCC_TERTIARY_GRANULE	GOCC_TERTIARY_GRANULE	157	-0.586773	-2.11181	1e-10	1.7145e-07	1.47816e-07	2919	tags=38%, list=18%, signal=32%	2357/4048/140885/945/10394/116844/1512/57826/2919/1536/8778/6814/3417/3920/51646/126014/8417/1520/5799/3689/102/2204/23250/25840/25797/3958/338339/11026/427/8655/1378/23191/3240/51552/10159/8649/5269/196527/2358/4973/634/8773/4317/258010/4893/5273/7130/5473/8972/79895/5004/1118/4318/3043/6947/820/10562/8993/1088/4057
GOCC_VESICLE_LUMEN	GOCC_VESICLE_LUMEN	315	-0.510481	-1.93198	1e-10	1.7145e-07	1.47816e-07	2788	tags=30%, list=17%, signal=25%	5683/2153/10855/178/1667/5552/10394/4758/6283/4860/5122/116844/3479/1512/87/2919/51316/3417/7114/3320/81567/6036/5717/55313/23406/5836/126014/51097/3310/1893/10092/6678/30/10097/3146/25797/55276/7078/240/1432/210/5155/6386/710/23191/3240/2934/2243/3082/51719/7450/83706/1191/6280/25801/4332/2162/317/6037/6093/5154/2171/139322/4317/7042/5657/5274/5196/5473/1950/6286/4353/5004/5627/7424/22915/5005/1…
GOCC_SECRETORY_GRANULE_MEMBRANE	GOCC_SECRETORY_GRANULE_MEMBRANE	295	-0.486554	-1.83338	3.73434e-10	5.12202e-07	4.41595e-07	3671	tags=36%, list=22%, signal=29%	5873/3106/5870/10959/51143/84329/334/960/84061/11031/3684/6515/51382/9218/338661/23601/2040/51706/10326/8876/2357/140885/158747/2813/945/9761/5906/3382/134957/54918/7097/57826/10788/1536/8778/310/3920/10890/6836/5799/3689/55754/102/6678/2204/6809/23250/3958/338339/11026/54495/5795/81833/858/221/4718/8655/1378/4179/51552/5908/84519/2212/54832/10159/8649/3579/11001/5269/196527/857/2358/4257/3674/65…
GOBP_HYDROGEN_PEROXIDE_CATABOLIC_PROCESS	GOBP_HYDROGEN_PEROXIDE_CATABOLIC_PROCESS	29	-0.815675	-2.33578	6.92159e-10	7.91137e-07	6.8208e-07	235	tags=41%, list=1%, signal=41%	3240/3046/7173/4353/6622/3043/3047/3049/3039/3040/3045/3042
GOCC_HEMOGLOBIN_COMPLEX	GOCC_HEMOGLOBIN_COMPLEX	11	-0.950766	-2.20923	2.23046e-09	2.18522e-06	1.88399e-06	45	tags=82%, list=0%, signal=82%	3046/3043/3047/3049/3039/3040/3045/3042/51327
GOBP_SPINAL_CORD_DEVELOPMENT	GOBP_SPINAL_CORD_DEVELOPMENT	91	0.533838	2.40911	3.47467e-09	2.97866e-06	2.56806e-06	1034	tags=24%, list=6%, signal=23%	50674/6656/27023/10215/64211/7545/9241/3975/51412/401/28514/5629/2668/57125/2737/6469/7436/7471/10660/1639/266727/3218
GOBP_GAS_TRANSPORT	GOBP_GAS_TRANSPORT	21	-0.86161	-2.30873	4.62998e-09	3.52804e-06	3.04171e-06	1403	tags=62%, list=8%, signal=57%	363/26034/358/3046/760/669/3043/3047/3049/3039/3040/3045/3042
GOMF_OXIDOREDUCTASE_ACTIVITY_ACTING_ON_PEROXIDE_AS_ACCEPTOR	GOMF_OXIDOREDUCTASE_ACTIVITY_ACTING_ON_PEROXIDE_AS_ACCEPTOR	55	-0.685712	-2.17873	1.00677e-08	6.90445e-06	5.95268e-06	1571	tags=33%, list=9%, signal=30%	11315/7296/26034/84817/3046/4257/5742/2938/7173/1193/4353/3043/3047/3049/3039/3040/3045/3042
GOMF_OXYGEN_CARRIER_ACTIVITY	GOMF_OXYGEN_CARRIER_ACTIVITY	13	-0.907944	-2.19263	2.45248e-08	1.46665e-05	1.26447e-05	45	tags=69%, list=0%, signal=69%	26034/3046/3043/3047/3049/3039/3040/3045/3042
GOMF_ANTIOXIDANT_ACTIVITY	GOMF_ANTIOXIDANT_ACTIVITY	78	-0.617306	-2.07032	2.56631e-08	1.46665e-05	1.26447e-05	1571	tags=28%, list=9%, signal=26%	11315/7296/26034/9446/3240/84817/3046/6280/4257/6648/5742/2938/7173/1193/4353/3043/3047/3049/3039/3040/3045/3042
GOCC_TERTIARY_GRANULE_LUMEN	GOCC_TERTIARY_GRANULE_LUMEN	54	-0.680615	-2.15877	3.94928e-08	1.9403e-05	1.67283e-05	2664	tags=46%, list=16%, signal=39%	10394/116844/1512/2919/3417/51646/126014/1520/25840/25797/427/23191/3240/4317/7130/5473/5004/1118/4318/3043/6947/820/10562/8993/4057
GOCC_HAPTOGLOBIN_HEMOGLOBIN_COMPLEX	GOCC_HAPTOGLOBIN_HEMOGLOBIN_COMPLEX	10	-0.937382	-2.13402	3.96096e-08	1.9403e-05	1.67283e-05	45	tags=90%, list=0%, signal=90%	3240/3046/3043/3047/3049/3039/3040/3045/3042
GOBP_DEFENSE_RESPONSE_TO_FUNGUS	GOBP_DEFENSE_RESPONSE_TO_FUNGUS	51	-0.674325	-2.12107	4.69502e-08	2.14656e-05	1.85066e-05	956	tags=29%, list=6%, signal=28%	338339/3346/50856/6280/8915/9958/26253/64581/4353/1511/1991/1669/383/1668/4057
GOBP_CELLULAR_OXIDANT_DETOXIFICATION	GOBP_CELLULAR_OXIDANT_DETOXIFICATION	89	-0.594868	-2.02944	5.29222e-08	2.26838e-05	1.95568e-05	1571	tags=27%, list=9%, signal=25%	11315/10516/7296/26034/9446/3240/84817/3046/6280/4257/6648/5742/948/2938/7173/1193/4353/3043/3047/3049/3039/3040/3045/3042
GOBP_CARBON_DIOXIDE_TRANSPORT	GOBP_CARBON_DIOXIDE_TRANSPORT	13	-0.900697	-2.17513	5.62834e-08	2.27054e-05	1.95755e-05	1403	tags=69%, list=8%, signal=63%	363/358/3046/760/3043/3047/3039/3040/3045
GOBP_ANTIBACTERIAL_HUMORAL_RESPONSE	GOBP_ANTIBACTERIAL_HUMORAL_RESPONSE	49	-0.687431	-2.15038	5.99793e-08	2.28521e-05	1.9702e-05	199	tags=27%, list=1%, signal=26%	3105/3493/2243/6037/259240/5266/1511/6590/1991/820/1669/1668/4057
GOBP_PLATELET_ACTIVATION	GOBP_PLATELET_ACTIVATION	129	-0.541257	-1.92132	7.6905e-08	2.77587e-05	2.39322e-05	3015	tags=41%, list=18%, signal=34%	84959/1607/7414/7099/5341/5321/50848/3572/87/6814/2776/10627/958/5291/5359/6850/2815/3611/2149/5592/7056/1432/4352/5155/239/2812/18/2243/7450/1608/83706/7410/340205/5270/9002/10398/3690/928/634/8323/5154/51206/2814/5196/150/6403/5028/2811/2623/64805/22915/3043/1511
GOBP_MYELOID_CELL_DEVELOPMENT	GOBP_MYELOID_CELL_DEVELOPMENT	77	-0.608954	-2.03176	1.05809e-07	3.62819e-05	3.12805e-05	2541	tags=32%, list=15%, signal=28%	4211/7097/8314/2033/28982/2313/2815/604/2812/4602/3815/8761/10100/29766/2124/669/2814/10859/2811/2623/25893/6521/2038/212/4057
GOBP_MEMBRANE_DISRUPTION_IN_ANOTHER_ORGANISM	GOBP_MEMBRANE_DISRUPTION_IN_ANOTHER_ORGANISM	11	-0.919884	-2.13747	1.52741e-07	4.9881e-05	4.30049e-05	16	tags=36%, list=0%, signal=36%	1667/1669/1668/4057
GOBP_MYELOID_CELL_HOMEOSTASIS	GOBP_MYELOID_CELL_HOMEOSTASIS	156	-0.509966	-1.83615	1.65454e-07	5.15765e-05	4.44667e-05	2506	tags=26%, list=15%, signal=23%	8314/3784/79876/5925/3091/301/6229/28982/3313/5291/1021/9935/3146/1432/150274/4352/3303/604/4602/695/92/23376/6886/8444/3579/10661/3815/54892/3148/29766/669/83700/4090/2624/2623/3624/25893/6521/51327/2038/212
GOBP_OXYGEN_TRANSPORT	GOBP_OXYGEN_TRANSPORT	15	-0.872947	-2.18048	3.22951e-07	9.22833e-05	7.95621e-05	414	tags=67%, list=2%, signal=65%	26034/3046/669/3043/3047/3049/3039/3040/3045/3042
GOBP_HEMOGLOBIN_METABOLIC_PROCESS	GOBP_HEMOGLOBIN_METABOLIC_PROCESS	17	-0.839546	-2.15318	3.17898e-07	9.22833e-05	7.95621e-05	205	tags=29%, list=1%, signal=29%	51312/3624/51327/2038/212
GOBP_HYDROGEN_PEROXIDE_METABOLIC_PROCESS	GOBP_HYDROGEN_PEROXIDE_METABOLIC_PROCESS	53	-0.660098	-2.09119	3.64106e-07	9.98815e-05	8.61129e-05	235	tags=26%, list=1%, signal=26%	3240/3046/6648/7173/4353/6622/4129/3043/3047/3049/3039/3040/3045/3042
GOCC_PLATELET_ALPHA_GRANULE	GOCC_PLATELET_ALPHA_GRANULE	88	-0.585646	-1.99039	4.03292e-07	0.000102436	8.83154e-05	2755	tags=45%, list=17%, signal=38%	2153/5552/3479/87/6814/7114/51097/6678/54495/5155/710/2243/3082/7450/83706/1191/340205/5270/2162/3674/3690/948/928/5154/7058/139322/135228/7042/259215/5196/5473/94121/6403/1950/6622/5004/5627/7424/22915/5005
GOBP_HEMOSTASIS	GOBP_HEMOSTASIS	222	-0.470578	-1.74552	4.03127e-07	0.000102436	8.83154e-05	2934	tags=34%, list=18%, signal=29%	1607/7414/7099/2153/10855/5341/5321/50848/3572/87/6915/725/6814/2776/10627/2313/958/5291/2150/5359/6850/2815/2160/221037/3611/2149/5592/7056/4778/1432/4352/5155/239/710/2812/18/2243/7450/1608/83706/3998/7410/340205/7980/2048/196527/5270/857/9002/8761/2162/10398/3690/948/928/634/8323/5154/51206/2814/5196/7035/150/3673/6403/5028/2811/2623/50808/64805/5627/22915/3848/3043/1511/6521
GOCC_ENDOCYTIC_VESICLE_LUMEN	GOCC_ENDOCYTIC_VESICLE_LUMEN	22	-0.806731	-2.1915	4.56624e-07	0.00011184	9.64232e-05	114	tags=27%, list=1%, signal=27%	4353/3043/3039/3040/8993/4057
GOBP_RESPONSE_TO_FUNGUS	GOBP_RESPONSE_TO_FUNGUS	61	-0.628006	-2.03078	4.98732e-07	0.000117026	0.000100894	3060	tags=39%, list=18%, signal=32%	6279/4615/7099/1667/6283/9474/23406/6850/338339/3346/695/50856/6280/8915/9958/26253/64581/4353/1511/1991/1669/383/1668/4057
GOBP_CELLULAR_RESPONSE_TO_TOXIC_SUBSTANCE	GOBP_CELLULAR_RESPONSE_TO_TOXIC_SUBSTANCE	108	-0.544737	-1.90105	5.11925e-07	0.000117026	0.000100894	1675	tags=25%, list=10%, signal=23%	2947/11315/10516/7296/26034/9446/3240/84817/3046/6280/4257/51109/6648/5742/948/2938/5292/7173/1193/4353/3043/3047/3049/3039/3040/3045/3042
GOCC_BLOOD_MICROPARTICLE	GOCC_BLOOD_MICROPARTICLE	110	-0.542935	-1.89806	6.49577e-07	0.000143703	0.000123894	1381	tags=25%, list=8%, signal=23%	3495/3493/6386/3303/710/3240/2934/2243/55693/1191/3046/2162/3674/714/3250/713/51279/733/5004/5627/5005/3848/3043/6521/3039/3040/3045
GOMF_ORGANIC_ACID_BINDING	GOMF_ORGANIC_ACID_BINDING	125	-0.528573	-1.86784	8.4034e-07	0.000180095	0.000155269	1833	tags=23%, list=11%, signal=21%	23564/6809/5033/7363/2348/54578/116443/1644/7421/3046/6280/2731/2171/23576/55258/7298/2752/7367/6507/7366/5468/3043/5352/3047/3049/3039/3040/3045/3042
GOBP_ERYTHROCYTE_HOMEOSTASIS	GOBP_ERYTHROCYTE_HOMEOSTASIS	124	-0.526389	-1.86282	9.26191e-07	0.000192479	0.000165946	2506	tags=27%, list=15%, signal=23%	8314/3784/79876/5925/3091/6229/28982/3313/1021/9935/1432/150274/3303/604/4602/92/23376/6886/8444/10661/3815/54892/3148/29766/669/4090/2624/2623/3624/25893/6521/51327/2038/212
GOCC_AZUROPHIL_GRANULE	GOCC_AZUROPHIL_GRANULE	149	-0.505761	-1.82236	1.59242e-06	0.000321201	0.000276923	2174	tags=22%, list=13%, signal=19%	81567/6036/3920/55313/6836/8417/55754/6809/10097/4718/6386/5908/25801/4332/4257/6037/2171/8773/10970/5657/4353/5005/154664/566/671/1511/4680/1991/10562/1669/383/1088/1668
GOBP_INNATE_IMMUNE_RESPONSE_IN_MUCOSA	GOBP_INNATE_IMMUNE_RESPONSE_IN_MUCOSA	18	-0.816377	-2.13093	1.70637e-06	0.000325064	0.000280254	40	tags=33%, list=0%, signal=33%	6037/3565/820/1669/1668/4057
GOBP_CELL_FATE_COMMITMENT	GOBP_CELL_FATE_COMMITMENT	270	0.32241	1.64677	1.69742e-06	0.000325064	0.000280254	1881	tags=22%, list=11%, signal=20%	3175/6656/4762/64321/7148/10215/7026/8829/30812/54345/10297/4654/54361/30012/2303/55079/161882/28514/5629/6899/7475/2737/6469/7471/149233/170302/157848/10660/63978/7477/50937/54738/7080/7482/5897/22943/1107/6928/4760/4854/6910/7005/9480/51561/1906/5080/57459/58158/4916/6911/64843/3170/6693/8643/145258/64919/406922/5460/7490/9112
GOMF_MOLECULAR_CARRIER_ACTIVITY	GOMF_MOLECULAR_CARRIER_ACTIVITY	70	-0.589106	-1.9417	1.80365e-06	0.000334309	0.000288225	1571	tags=20%, list=9%, signal=18%	11315/3841/26034/1191/3046/81611/144108/3043/3047/3049/3039/3040/3045/3042
GOMF_OXYGEN_BINDING	GOMF_OXYGEN_BINDING	36	-0.701727	-2.08289	1.95559e-06	0.000350912	0.000302539	78	tags=28%, list=0%, signal=28%	3046/6648/875/3043/3047/3049/3039/3040/3045/3042
GOBP_DEFENSE_RESPONSE_TO_GRAM_NEGATIVE_BACTERIUM	GOBP_DEFENSE_RESPONSE_TO_GRAM_NEGATIVE_BACTERIUM	77	-0.577434	-1.92659	2.0979e-06	0.000350912	0.000302539	772	tags=19%, list=5%, signal=19%	503618/358/3148/3929/6037/5587/6403/566/671/1511/1991/820/1669/1668/4057
GOCC_SPECIFIC_GRANULE_MEMBRANE	GOCC_SPECIFIC_GRANULE_MEMBRANE	87	-0.559937	-1.90292	2.08719e-06	0.000350912	0.000302539	3463	tags=53%, list=21%, signal=42%	55004/5023/9522/53831/160364/10396/64114/353189/57126/84329/3684/6515/51382/23601/2040/158747/945/9761/5906/54918/1536/3689/55754/102/2204/23250/338339/11026/5795/221/8649/11001/196527/2358/4973/948/634/8773/10970/6518/64386/1084/79895/10857/932/1088
GOBP_ANTIMICROBIAL_HUMORAL_RESPONSE	GOBP_ANTIMICROBIAL_HUMORAL_RESPONSE	107	-0.538681	-1.8821	2.02633e-06	0.000350912	0.000302539	738	tags=21%, list=4%, signal=20%	3105/3493/2243/6280/4283/6037/3627/5657/5196/6373/5473/259240/566/5266/1511/6590/1991/820/1669/8993/1668/4057
GOBP_KILLING_BY_HOST_OF_SYMBIONT_CELLS	GOBP_KILLING_BY_HOST_OF_SYMBIONT_CELLS	27	-0.735308	-2.08486	3.15133e-06	0.0005026	0.000433317	344	tags=22%, list=2%, signal=22%	5196/566/1511/1991/820/383
GOBP_HUMORAL_IMMUNE_RESPONSE	GOBP_HUMORAL_IMMUNE_RESPONSE	226	-0.452007	-1.67585	3.13149e-06	0.0005026	0.000433317	1482	tags=18%, list=9%, signal=17%	5450/3105/240/3495/3493/29760/710/1378/2243/4179/3543/1191/6280/714/4283/6037/3627/3574/713/51279/733/5657/5196/1235/6373/5473/1379/259240/2213/10148/3848/566/5266/1511/6590/1991/820/1669/8993/1668/4057
GOBP_MODULATION_OF_PROCESS_OF_ANOTHER_ORGANISM	GOBP_MODULATION_OF_PROCESS_OF_ANOTHER_ORGANISM	25	-0.747528	-2.07607	3.57279e-06	0.000556869	0.000480105	939	tags=28%, list=6%, signal=26%	6280/598/64581/6590/1669/1668/4057
GOBP_INTERNEURON_MIGRATION	GOBP_INTERNEURON_MIGRATION	14	0.832764	2.4434	4.36986e-06	0.000651489	0.000561682	962	tags=57%, list=6%, signal=54%	6656/2128/7026/55079/1813/1233/170302/7080
GOBP_REACTIVE_OXYGEN_SPECIES_METABOLIC_PROCESS	GOBP_REACTIVE_OXYGEN_SPECIES_METABOLIC_PROCESS	211	-0.44953	-1.65833	4.3115e-06	0.000651489	0.000561682	4521	tags=38%, list=27%, signal=28%	706/4780/4719/655/5027/4846/1026/2309/2643/120892/9263/55022/57126/847/5873/10549/10901/672/84329/83943/3684/55532/653361/10229/54541/23530/7099/10394/65018/9474/1536/3091/3099/285590/51/225/1182/2150/6850/3689/440503/2305/329/11315/10516/240/1432/4718/5155/378/239/4689/2773/3240/873/3046/1647/55312/2358/1545/6648/5366/5166/948/4317/64581/384/6571/7173/4353/6622/4129/875/3043/3047/3049/3039/3040/…
GOBP_ERYTHROCYTE_DEVELOPMENT	GOBP_ERYTHROCYTE_DEVELOPMENT	34	-0.691335	-2.02799	6.97107e-06	0.00101197	0.000872471	618	tags=21%, list=4%, signal=20%	29766/669/2623/25893/6521/2038/212
GOBP_DETOXIFICATION	GOBP_DETOXIFICATION	127	-0.509053	-1.80573	7.08291e-06	0.00101197	0.000872471	1675	tags=21%, list=10%, signal=19%	2947/11315/10516/7296/26034/9446/3240/84817/3046/6280/4257/51109/6648/5742/948/2938/5292/7173/1193/4353/3043/3047/3049/3039/3040/3045/3042
GOBP_DEFENSE_RESPONSE_TO_BACTERIUM	GOBP_DEFENSE_RESPONSE_TO_BACTERIUM	259	-0.43777	-1.63918	7.31625e-06	0.00102398	0.000882822	3124	tags=26%, list=19%, signal=22%	6156/3586/6279/4615/1051/81929/7099/1667/10406/140850/56833/100423062/6283/7097/23166/51316/6036/64127/5553/2150/1130/6850/7110/353144/338339/7100/3105/3495/3493/3346/503618/4671/3240/2243/51552/358/3543/6280/2358/3148/3929/653808/6037/6779/948/57379/26253/384/3606/5587/5473/1690/6403/259240/4353/3934/566/5266/671/1511/306/6590/1991/820/1669/8993/1668/4057
GOCC_SPINDLE	GOCC_SPINDLE	382	-0.403279	-1.53793	7.64867e-06	0.00104909	0.000904476	6721	tags=57%, list=40%, signal=35%	10382/114791/10383/81930/8218/51433/81626/9525/80216/9094/79902/84259/23354/9150/92421/5119/7840/351/10769/801/114327/1400/3550/128866/51652/8841/27243/10017/8317/79884/29901/51562/27436/10112/23568/55755/203068/55143/23122/54888/7283/11083/1452/83473/1062/55055/403/29082/10300/55142/81565/23170/8452/54617/1063/84617/805/5885/5311/10426/2908/11091/50852/282809/29899/7013/5607/54801/26009/331/292/…
GOCC_ENDOCYTIC_VESICLE	GOCC_ENDOCYTIC_VESICLE	329	-0.413576	-1.56851	9.88412e-06	0.00132912	0.00114591	5276	tags=41%, list=32%, signal=28%	265/30844/6572/1755/5322/57192/3113/3799/915/950/2069/4074/81035/22863/55626/1493/1129/8678/55198/3136/3122/3134/8674/252983/4846/4193/8301/10369/3135/23380/3118/4067/6556/54497/5868/3125/4646/1803/4643/71/10808/6891/81029/114609/23673/3949/3106/7184/533/9140/84329/1211/11031/55788/653361/998/3119/4952/1839/382/153090/6233/10618/54453/7473/9341/8029/2923/8877/9474/7097/1175/5898/4218/23166/1536/6…
GOBP_SENSORY_PERCEPTION_OF_CHEMICAL_STIMULUS	GOBP_SENSORY_PERCEPTION_OF_CHEMICAL_STIMULUS	208	0.334649	1.7109	1.03067e-05	0.00135929	0.00117191	1690	tags=23%, list=10%, signal=21%	440153/8387/29850/1258/338398/390261/5024/26493/391112/119749/219982/259296/9038/5284/1813/119774/7932/343406/144124/5304/2774/4992/390181/3933/255022/50832/765/26538/81448/81472/50834/57191/51764/79544/162998/219417/138804/338674/119764/10941/81696/79339/26532/81285/26341/4975/26716/56656
GOBP_CELL_FATE_SPECIFICATION	GOBP_CELL_FATE_SPECIFICATION	103	0.430839	2.00673	1.13863e-05	0.00147335	0.00127025	1881	tags=27%, list=11%, signal=24%	6656/64321/10215/8829/54345/10297/30012/28514/6899/2737/6469/63978/50937/54738/22943/1107/6928/6910/5080/57459/4916/6911/64843/3170/8643/145258/5460/9112
GOBP_RESPONSE_TO_TOXIC_SUBSTANCE	GOBP_RESPONSE_TO_TOXIC_SUBSTANCE	220	-0.441934	-1.63918	1.39221e-05	0.00176811	0.00152437	1701	tags=22%, list=10%, signal=20%	8303/2947/11315/10516/1066/7296/5888/26034/210/9446/1644/6715/3240/23256/3625/196/84817/89872/3046/6280/79849/1545/4257/51109/6648/5742/948/6532/2938/5292/23428/983/140803/6571/7298/7173/1193/4353/4129/4131/3043/3047/3049/3039/3040/3045/3042/383
GOBP_MYELOID_CELL_DIFFERENTIATION	GOBP_MYELOID_CELL_DIFFERENTIATION	368	-0.405078	-1.54044	1.48237e-05	0.00184838	0.00159358	3667	tags=29%, list=22%, signal=23%	405/10006/3394/29887/79576/4055/9398/3202/3662/2200/169200/116071/23601/3458/23456/6774/998/4208/55646/1051/25979/84959/3694/4609/80762/7099/133522/3428/2353/4211/7097/8314/3784/79876/2033/87/5925/3091/28982/3313/140685/2313/126014/6363/2242/2150/2815/1021/9935/182/1053/4286/2739/8651/1432/150274/4352/10272/3303/604/1385/2812/4602/57095/3149/92/23376/6886/8444/6729/3205/10661/3815/8761/171392/548…
GOBP_ENDOCRINE_PANCREAS_DEVELOPMENT	GOBP_ENDOCRINE_PANCREAS_DEVELOPMENT	45	0.544663	2.1107	1.57359e-05	0.00192708	0.00166143	1587	tags=24%, list=10%, signal=22%	3172/3175/50674/3651/2696/28514/4760/9480/10220/5080/3170
GOMF_TETRAPYRROLE_BINDING	GOMF_TETRAPYRROLE_BINDING	136	-0.481907	-1.71346	1.66281e-05	0.00200063	0.00172484	983	tags=18%, list=6%, signal=17%	3046/79152/1555/1545/126410/6391/5742/55640/79689/51302/7173/10857/4353/4051/1553/875/3043/3047/3049/6947/3039/3040/3045/3042
GOBP_HOMOPHILIC_CELL_ADHESION_VIA_PLASMA_MEMBRANE_ADHESION_MOLECULES	GOBP_HOMOPHILIC_CELL_ADHESION_VIA_PLASMA_MEMBRANE_ADHESION_MOLECULES	151	0.36313	1.74622	1.89417e-05	0.00223969	0.00193095	1351	tags=20%, list=8%, signal=18%	53841/57863/64403/56140/64405/5801/27255/56108/1002/57549/92211/91156/11122/1951/999/1009/56130/84623/1003/1004/1830/1823/56125/7216/1826/54549/56113/57463/83259/8642
GOBP_HOMEOSTASIS_OF_NUMBER_OF_CELLS	GOBP_HOMEOSTASIS_OF_NUMBER_OF_CELLS	275	-0.421439	-1.58093	1.97835e-05	0.00229958	0.00198259	2506	tags=21%, list=15%, signal=19%	8314/3784/79876/5925/3091/6655/301/6229/28982/11167/3313/30061/90987/5291/1021/9935/3146/2149/1432/150274/4352/55808/3303/604/6498/4602/695/92/23376/6886/8444/3579/10661/3815/8915/23495/54892/3148/5366/29766/3574/2322/669/9133/355/83700/5423/4090/2624/2623/608/3624/25893/80177/6708/6521/51327/2038/212
GOBP_NEUTROPHIL_MEDIATED_KILLING_OF_SYMBIONT_CELL	GOBP_NEUTROPHIL_MEDIATED_KILLING_OF_SYMBIONT_CELL	12	-0.846787	-2.00351	2.18385e-05	0.00246265	0.00212318	46	tags=42%, list=0%, signal=42%	2150/566/1511/1991/383
GOBP_RESPONSE_TO_MOLECULE_OF_BACTERIAL_ORIGIN	GOBP_RESPONSE_TO_MOLECULE_OF_BACTERIAL_ORIGIN	325	-0.409018	-1.54947	2.19046e-05	0.00246265	0.00212318	3343	tags=26%, list=20%, signal=22%	6352/5734/3055/8106/1910/4208/3586/6279/4615/1051/11019/23643/834/153090/140885/7099/6198/1667/4064/5122/2353/7097/22900/6915/92140/2919/5581/3663/1948/64127/5739/57088/3146/1053/2149/51510/7056/79931/1432/210/695/11213/7855/6280/2048/8754/8915/3148/6648/3929/4283/948/26228/5972/57379/3627/5737/249/114769/5196/9590/3606/4435/6373/7292/4360/10859/5473/100133941/133/6403/3248/2623/2213/4353/6622/41…
GOBP_NEPHRON_MORPHOGENESIS	GOBP_NEPHRON_MORPHOGENESIS	80	0.447739	1.96513	2.30033e-05	0.00250407	0.00215889	2045	tags=39%, list=12%, signal=34%	79191/9241/30812/3975/54361/2668/7475/2737/2297/6469/6943/51804/7471/3217/9653/26585/7422/7482/6299/6928/80000/65266/8642/153572/255743/3237/9953/26249/7490/54806/7484
GOCC_PHAGOCYTIC_VESICLE	GOCC_PHAGOCYTIC_VESICLE	134	-0.484555	-1.72515	2.28463e-05	0.00250407	0.00215889	5233	tags=44%, list=31%, signal=30%	1755/5322/57192/3799/22863/55626/8678/55198/3136/3134/252983/3135/23380/6556/5868/71/6891/23673/3106/533/9140/84329/11031/653361/998/4952/9341/2923/9474/7097/4218/1536/6814/10981/3920/10890/64127/1182/6850/1520/26060/9554/155066/3105/3693/4689/51284/2934/51552/8766/948/26253/8773/57403/4353/306/1991/8993/4057
GOBP_REGULATION_OF_POSTSYNAPTIC_NEUROTRANSMITTER_RECEPTOR_ACTIVITY	GOBP_REGULATION_OF_POSTSYNAPTIC_NEUROTRANSMITTER_RECEPTOR_ACTIVITY	18	0.753458	2.32373	2.48679e-05	0.00262375	0.00226207	599	tags=39%, list=4%, signal=38%	4885/729956/58512/254263/4884/27091/27092
GOBP_ANTERIOR_POSTERIOR_PATTERN_SPECIFICATION	GOBP_ANTERIOR_POSTERIOR_PATTERN_SPECIFICATION	204	0.323935	1.62682	2.46644e-05	0.00262375	0.00226207	1087	tags=19%, list=7%, signal=18%	4762/64321/27023/7026/9241/3975/7703/56033/2303/55079/28514/4487/8313/6899/84667/2737/6469/80055/7471/56165/3217/54626/3211/126668/3200/8928/23462/50937/4824/57801/7482/60529/22943/2018/6928/3218/3233/4760
GOBP_KERATINIZATION	GOBP_KERATINIZATION	72	0.464431	1.99267	2.87885e-05	0.00299139	0.00257903	1435	tags=29%, list=9%, signal=27%	353133/353134/353145/6703/6698/353141/319101/254910/3852/3891/2810/2125/3887/3856/6704/3853/3892/51350/3855/3850/121391
GOBP_ANTIMICROBIAL_HUMORAL_IMMUNE_RESPONSE_MEDIATED_BY_ANTIMICROBIAL_PEPTIDE	GOBP_ANTIMICROBIAL_HUMORAL_IMMUNE_RESPONSE_MEDIATED_BY_ANTIMICROBIAL_PEPTIDE	69	-0.566887	-1.86774	3.05087e-05	0.00307689	0.00265275	939	tags=19%, list=6%, signal=18%	6280/4283/6037/3627/5196/6373/5473/1991/820/1669/8993/1668/4057
GOCC_VACUOLAR_MEMBRANE	GOCC_VACUOLAR_MEMBRANE	412	-0.388918	-1.48612	3.03001e-05	0.00307689	0.00265275	6812	tags=52%, list=41%, signal=32%	2683/51296/10241/28956/537/2783/23557/23766/8898/23710/2647/83547/10410/8943/408/9342/4905/4126/3115/7107/92421/5119/8673/967/5547/8408/4891/11337/51622/284129/128866/51652/65082/10058/10670/27243/84888/1601/57617/2548/1441/6845/138065/221955/302/64116/1184/151636/6396/29082/80331/1509/23461/529/5337/89781/3109/27074/286410/57192/987/3113/80700/3799/950/27072/1497/10490/4074/22863/23317/3326/5500…
GOBP_FOREBRAIN_REGIONALIZATION	GOBP_FOREBRAIN_REGIONALIZATION	21	0.700323	2.27376	3.1091e-05	0.00309017	0.0026642	1456	tags=57%, list=9%, signal=52%	3975/55079/2737/6469/80055/7471/2016/7477/7080/7482/2018/5080
GOBP_ORGAN_OR_TISSUE_SPECIFIC_IMMUNE_RESPONSE	GOBP_ORGAN_OR_TISSUE_SPECIFIC_IMMUNE_RESPONSE	31	-0.683395	-1.97587	3.26521e-05	0.00319898	0.002758	40	tags=19%, list=0%, signal=19%	6037/3565/820/1669/1668/4057
GOBP_REGULATION_OF_PLATELET_ACTIVATION	GOBP_REGULATION_OF_PLATELET_ACTIVATION	50	-0.602903	-1.88932	3.33791e-05	0.00322414	0.0027797	3015	tags=50%, list=18%, signal=41%	84959/7099/5341/5321/50848/3572/2776/6850/2815/5592/7056/5155/239/2812/18/5270/928/634/5154/51206/2814/6403/2811/22915/1511
GOBP_DORSAL_SPINAL_CORD_DEVELOPMENT	GOBP_DORSAL_SPINAL_CORD_DEVELOPMENT	16	0.761359	2.3234	3.6916e-05	0.00347974	0.00300006	1034	tags=44%, list=6%, signal=41%	64211/3975/5629/2668/7471/266727/3218
GOCC_MITOTIC_SPINDLE	GOCC_MITOTIC_SPINDLE	162	-0.464161	-1.67486	3.70401e-05	0.00347974	0.00300006	6159	tags=56%, list=37%, signal=36%	114327/3550/8841/8317/79884/51562/27436/55755/203068/23122/7283/1062/55142/8452/84617/5311/11091/50852/29899/54801/26009/5594/9126/10381/57520/10615/10274/26073/84140/115106/9585/55559/80258/6790/347688/6990/8379/22919/54930/998/24139/9657/5347/201163/134492/4064/3832/11104/8502/6871/10735/1810/55689/51646/26586/2035/8556/11064/4117/79718/56647/220134/7280/990/10460/6569/81610/9212/9493/8555/8655…
GOBP_ENTEROENDOCRINE_CELL_DIFFERENTIATION	GOBP_ENTEROENDOCRINE_CELL_DIFFERENTIATION	34	0.586056	2.14557	4.43179e-05	0.00389657	0.00335943	1456	tags=24%, list=9%, signal=22%	3172/3175/3651/28514/157848/4760/10220/5080
GOCC_CATENIN_COMPLEX	GOCC_CATENIN_COMPLEX	31	0.600411	2.14034	4.43179e-05	0.00389657	0.00335943	1661	tags=35%, list=10%, signal=32%	64403/64405/10297/1002/999/1009/1003/1004/8642/1013/1012
GOBP_CELL_DIFFERENTIATION_IN_SPINAL_CORD	GOBP_CELL_DIFFERENTIATION_IN_SPINAL_CORD	47	0.531666	2.06872	4.42136e-05	0.00389657	0.00335943	1003	tags=21%, list=6%, signal=20%	6656/10215/64211/3975/401/2737/6469/7471/10660/266727
GOBP_NEGATIVE_REGULATION_OF_CELL_ACTIVATION	GOBP_NEGATIVE_REGULATION_OF_CELL_ACTIVATION	199	-0.446665	-1.63883	4.21222e-05	0.00389657	0.00335943	3739	tags=32%, list=22%, signal=25%	10464/149041/3949/10461/5728/7940/8379/284021/729230/3586/9655/5573/1051/84959/80762/11146/51083/3142/64092/3566/25793/2729/301/140685/259307/3146/9306/3958/5592/7056/55024/8651/84695/5155/57045/239/604/1378/18/3149/695/10457/5270/4332/23495/4345/6385/928/634/8654/5154/384/5169/56253/7292/10859/2213/5074/3624/3565/671/1511/8993/383
GOBP_REGIONALIZATION	GOBP_REGIONALIZATION	338	0.271057	1.45218	4.2942e-05	0.00389657	0.00335943	1149	tags=15%, list=7%, signal=14%	79191/6656/4762/64321/27023/7026/9241/8829/3975/7703/56033/2303/55079/28514/4487/8313/6899/2668/64399/84667/2737/2297/6469/80055/7471/56165/2016/3217/54626/3211/126668/3200/8928/23462/26585/7477/50937/4824/57801/7080/7482/60529/22943/2018/6928/3218/3233/4760/23432/6405
GOBP_MESONEPHRIC_TUBULE_MORPHOGENESIS	GOBP_MESONEPHRIC_TUBULE_MORPHOGENESIS	67	0.452112	1.9263	5.1785e-05	0.00438446	0.00378007	1624	tags=36%, list=10%, signal=32%	9241/30812/3975/54361/2668/7475/2737/2297/6469/6943/51804/7471/3217/9653/26585/7422/7482/6299/6928/80000/8642/255743/3237/9953
GOCC_KERATIN_FILAMENT	GOCC_KERATIN_FILAMENT	67	0.451962	1.92566	5.1785e-05	0.00438446	0.00378007	1656	tags=30%, list=10%, signal=27%	85285/85302/85294/319101/81850/3861/3852/3891/3887/3856/3853/3892/51350/57830/3855/81870/3850/121391/3857/83901
GOCC_TERTIARY_GRANULE_MEMBRANE	GOCC_TERTIARY_GRANULE_MEMBRANE	69	-0.559245	-1.84256	5.16876e-05	0.00438446	0.00378007	3367	tags=43%, list=20%, signal=35%	3684/6515/23601/2040/140885/945/57826/1536/8778/3689/102/2204/23250/338339/11026/8655/51552/10159/8649/5269/196527/2358/4973/634/8773/258010/4893/8972/79895/1088
GOBP_NEPHRON_TUBULE_FORMATION	GOBP_NEPHRON_TUBULE_FORMATION	20	0.725451	2.32388	5.27866e-05	0.00441476	0.00380619	1467	tags=50%, list=9%, signal=46%	79191/9241/30812/2668/7475/51804/9653/26585/6928/153572
GOBP_RIBONUCLEOPROTEIN_COMPLEX_BIOGENESIS	GOBP_RIBONUCLEOPROTEIN_COMPLEX_BIOGENESIS	413	-0.384426	-1.46908	5.85639e-05	0.00483893	0.00417189	7009	tags=55%, list=42%, signal=32%	196074/51081/79050/10813/5591/9092/6147/10607/5901/27336/1975/54700/51154/1662/8233/6218/3921/56342/6232/25879/6431/6155/23016/134430/10412/92797/9129/10885/79979/25929/4927/5393/55651/285855/51441/7514/1968/10969/8451/10772/27335/51547/92856/23405/23481/6433/23246/27340/10775/10907/51386/29081/6629/23223/23450/10569/51065/6426/1736/8665/55720/7520/54552/65080/1660/56915/84294/10181/84231/8667/79…
GOBP_CELLULAR_RESPONSE_TO_BIOTIC_STIMULUS	GOBP_CELLULAR_RESPONSE_TO_BIOTIC_STIMULUS	229	-0.426144	-1.58321	6.08032e-05	0.00496415	0.00427984	3343	tags=28%, list=20%, signal=22%	6352/3055/2932/8106/1910/4208/3586/4615/1051/23643/834/153090/140885/7099/1667/4064/7097/22900/6915/92140/2919/5581/1948/64127/6850/57088/9451/3146/1053/51510/79931/1432/695/7855/2048/8754/8915/3148/3929/317/4283/948/26228/57379/3627/64581/114769/5196/3606/6373/7292/4360/10859/5473/2623/2213/671/1511/820/1669/383/1668/4057
GOCC_FICOLIN_1_RICH_GRANULE	GOCC_FICOLIN_1_RICH_GRANULE	180	-0.450588	-1.64035	6.97687e-05	0.00550542	0.0047465	5990	tags=52%, list=36%, signal=33%	9861/2548/80301/9535/1938/10694/83716/22918/2821/10213/1508/1509/55832/1604/2992/55860/47/5879/3326/55004/5702/5701/5478/3312/5594/965/5686/56888/3101/5719/6556/2495/5265/847/1915/26578/10549/51143/6515/51071/272/2357/4048/7414/140885/5683/178/4860/116844/1512/8778/3417/3320/3920/51806/5717/5553/51646/23406/5836/3310/1520/5799/3689/10092/2204/10097/3146/25797/3958/55276/338339/11026/427/240/1432/…
GOBP_CELL_KILLING	GOBP_CELL_KILLING	178	-0.450425	-1.63652	6.98413e-05	0.00550542	0.0047465	3260	tags=26%, list=20%, signal=21%	11126/3458/3151/3075/6156/3586/4615/2208/2214/1667/6283/146850/3824/1512/55207/912/8417/2150/23705/1130/6850/353144/913/910/3105/3346/3251/598/26228/634/64581/7042/56253/3606/10859/1379/10666/2213/566/3565/1511/1991/1669/8993/383/1668/4057
GOBP_FOREBRAIN_DEVELOPMENT	GOBP_FOREBRAIN_DEVELOPMENT	366	0.264248	1.42048	6.85698e-05	0.00550542	0.0047465	1122	tags=16%, list=7%, signal=15%	4142/50674/6656/27023/10215/10501/64211/7545/7026/9241/8829/3975/1749/6754/7054/1996/54361/55079/1943/5079/4487/5629/5455/6343/1813/5453/25987/2692/2737/6469/80055/7471/170302/2016/6658/999/65078/84623/4808/55558/1281/8941/7477/91584/6751/50937/333/7080/7482/22943/2018/6299/266727/23440/5915/4760/4854/8482
GOCC_AMPA_GLUTAMATE_RECEPTOR_COMPLEX	GOCC_AMPA_GLUTAMATE_RECEPTOR_COMPLEX	25	0.649577	2.23533	7.0896e-05	0.00552506	0.00476343	2072	tags=52%, list=12%, signal=46%	59284/729956/254263/27091/149111/27092/2892/59283/93145/729993/64840/1741/26090
GOBP_RENAL_TUBULE_DEVELOPMENT	GOBP_RENAL_TUBULE_DEVELOPMENT	99	0.399927	1.84096	7.19187e-05	0.00554178	0.00477785	1624	tags=32%, list=10%, signal=29%	79191/9241/30812/3975/54361/28514/5455/2668/7475/2737/2297/6469/282679/6943/51804/7471/3217/9653/26585/7477/7422/7482/6299/6928/7369/80000/65266/8642/153572/255743/3237/9953
GOBP_PANCREAS_DEVELOPMENT	GOBP_PANCREAS_DEVELOPMENT	77	0.418483	1.8367	7.45867e-05	0.0056835	0.00490004	1693	tags=23%, list=10%, signal=21%	3172/3175/50674/3651/2696/5078/28514/5629/339829/6469/6927/6928/4760/9480/10220/5080/3170/93
GOBP_NEURON_PROJECTION_GUIDANCE	GOBP_NEURON_PROJECTION_GUIDANCE	227	0.308687	1.58385	8.42277e-05	0.00634762	0.00547261	1794	tags=24%, list=11%, signal=22%	2128/10501/9241/8829/3975/1749/27255/10570/57556/3908/1002/55079/57549/1943/4858/91653/2668/2737/2297/6469/170302/8633/55558/2047/9048/220202/2676/8941/91584/56896/7422/7080/9378/56956/4854/8482/10500/6405/1826/54437/4917/4684/1908/1906/5080/115557/6586/64843/59352/2064/3918/23768/64919/9369
GOMF_GUANYL_NUCLEOTIDE_BINDING	GOMF_GUANYL_NUCLEOTIDE_BINDING	344	-0.397756	-1.50907	9.31469e-05	0.00694349	0.00598634	5506	tags=44%, list=33%, signal=30%	403/1785/2775/170575/55720/84273/389/54552/4599/1612/4733/30844/23560/25923/84617/5912/58528/5879/22931/166785/3326/23551/10966/2768/54676/113457/85865/7277/5911/381/8396/7818/10381/51128/2643/6237/29889/1262/8801/400/3265/5868/120892/155038/2769/85476/9221/10672/10059/9669/27175/2746/1915/5873/5870/84084/51143/64225/2747/200894/347688/11031/5861/2633/1983/51285/4976/84932/998/26157/5149/58480/23…
GOMF_HIGH_VOLTAGE_GATED_CALCIUM_CHANNEL_ACTIVITY	GOMF_HIGH_VOLTAGE_GATED_CALCIUM_CHANNEL_ACTIVITY	11	0.834273	2.29364	9.51253e-05	0.00701472	0.00604775	1916	tags=73%, list=12%, signal=64%	777/784/774/775/783/785/782/776
GOCC_CHROMOSOMAL_REGION	GOCC_CHROMOSOMAL_REGION	325	-0.397309	-1.50511	9.87614e-05	0.00720538	0.00621213	6978	tags=58%, list=42%, signal=35%	221711/5591/9401/9793/10664/5516/1108/3297/7014/5253/7175/79075/6605/2146/81930/8563/86/26277/79902/65986/54069/57122/92421/5119/7011/5931/9682/55135/10320/128866/51652/55651/7514/27243/328/9770/84464/9984/23219/55143/23122/147841/55839/1452/1062/23244/10540/23047/55055/1017/6396/29082/23310/7520/5884/3104/10910/81565/25983/80152/1063/3066/5885/55746/197370/79023/142/79577/2072/84295/7013/84516/2…
GOBP_ONE_CARBON_COMPOUND_TRANSPORT	GOBP_ONE_CARBON_COMPOUND_TRANSPORT	23	-0.712369	-1.95224	0.000105817	0.00740506	0.00638428	1403	tags=48%, list=8%, signal=44%	363/89872/358/6563/3046/760/3043/3047/3039/3040/3045
GOBP_REGULATION_OF_NERVOUS_SYSTEM_PROCESS	GOBP_REGULATION_OF_NERVOUS_SYSTEM_PROCESS	134	0.357788	1.69516	0.00010432	0.00740506	0.00638428	1687	tags=25%, list=10%, signal=23%	4885/7124/729956/6348/58512/2902/2906/551/5024/9699/254263/869/4884/1139/27091/4099/27092/5999/27242/5020/23316/9378/154/4986/56853/2693/2903/57596/1906/1760/26022/118738/3060/729993
GOBP_ESTABLISHMENT_OF_ORGANELLE_LOCALIZATION	GOBP_ESTABLISHMENT_OF_ORGANELLE_LOCALIZATION	393	-0.388125	-1.4842	0.000102602	0.00740506	0.00638428	6158	tags=49%, list=37%, signal=31%	4927/128866/57102/51652/4430/7514/8195/2241/27243/3834/3162/27436/9321/640/7251/6845/55755/55143/23122/27342/1861/1062/7320/10540/84364/1785/29082/553115/10128/126003/6813/81565/8452/1063/79816/3799/6209/9696/55860/23353/29899/129880/117583/7013/4642/8678/547/5108/58485/4292/4627/55062/84946/63971/8301/6059/583/283446/51128/4869/5294/10615/55781/4067/282991/5048/4647/4646/120892/79648/11235/54536…
GOBP_POSITIVE_REGULATION_OF_CYTOKINE_PRODUCTION	GOBP_POSITIVE_REGULATION_OF_CYTOKINE_PRODUCTION	448	-0.377354	-1.44815	0.000104764	0.00740506	0.00638428	4559	tags=36%, list=27%, signal=27%	3134/58484/468/11027/3620/965/23236/5027/148022/3570/163486/11128/3135/9181/5319/5294/8140/22861/10211/2658/6556/3459/25/3265/9475/942/120892/247/80381/91662/89870/2597/114609/10464/11148/405/947/3394/1147/4938/10623/672/1958/29072/727/3662/5861/5734/4940/11126/1386/23601/3458/84932/6774/3556/64135/729230/3586/4615/1051/3554/23643/834/199/11146/2214/7099/657/10554/10855/3428/10394/4860/8877/5045/…
GOBP_SISTER_CHROMATID_SEGREGATION	GOBP_SISTER_CHROMATID_SEGREGATION	219	-0.422921	-1.56795	0.000110716	0.00766962	0.00661237	5750	tags=52%, list=35%, signal=34%	56984/55755/55143/7283/147841/1062/23244/10540/23047/55055/29082/10300/23310/84072/8452/54617/1063/5885/55294/55869/8678/348654/5518/55795/9126/57520/10615/55781/10274/25936/1843/6598/54921/10464/80218/27175/51143/246184/546/7756/64940/9274/8379/22919/55743/79980/23212/9275/57132/5347/701/10744/9232/8110/23126/81929/9184/3832/23397/10051/5925/9183/10015/51434/10735/56155/7273/6595/6603/79892/8472…
GOCC_CHROMOSOME_CENTROMERIC_REGION	GOCC_CHROMOSOME_CENTROMERIC_REGION	207	-0.42719	-1.57371	0.000112685	0.00772797	0.00666268	6978	tags=63%, list=42%, signal=37%	221711/9793/10664/5516/3297/5253/7175/79075/6605/2146/81930/86/79902/54069/57122/92421/5119/9682/10320/128866/51652/7514/27243/9770/23219/55143/23122/147841/55839/1452/1062/23244/10540/23047/55055/6396/29082/23310/10910/81565/25983/80152/1063/5885/55746/79023/84295/84516/2332/11243/5518/5525/115426/9126/5501/10615/10274/25936/11335/5048/6598/91687/51143/546/7756/23081/1783/6990/8379/79980/27309/1…
GOBP_MICROTUBULE_CYTOSKELETON_ORGANIZATION_INVOLVED_IN_MITOSIS	GOBP_MICROTUBULE_CYTOSKELETON_ORGANIZATION_INVOLVED_IN_MITOSIS	147	-0.458627	-1.65068	0.000116711	0.00792476	0.00683234	4072	tags=40%, list=24%, signal=31%	10274/5048/79648/26073/10464/27175/55968/7756/80258/6790/29072/79866/22919/51119/57132/5347/3688/3832/4605/9183/10015/10735/440145/1058/84722/2770/56647/891/7272/9787/10460/163786/332/51510/4751/9212/6683/9493/10403/25978/3303/83540/137886/3796/22974/29127/9700/56992/991/8766/51203/10726/64946/4085/10253/24137/10252/3833/57405
GOBP_CELLULAR_RESPONSE_TO_RADIATION	GOBP_CELLULAR_RESPONSE_TO_RADIATION	174	-0.443311	-1.60692	0.000126877	0.00847288	0.0073049	5501	tags=45%, list=33%, signal=31%	10010/1785/7528/7520/2885/54617/11277/7507/142/2072/23411/7076/5481/6154/7508/468/1965/440275/4193/1026/4869/5111/3265/22890/6423/675/6872/672/1958/79184/64710/10635/10714/1642/10276/84236/3694/55364/4609/144715/3428/1387/25896/2868/2033/26272/23028/375757/3364/94241/5796/3753/63979/51426/5956/9212/5888/1432/23596/1111/404672/358/9978/55693/1647/6295/598/51109/3981/6010/1408/23418/114769/10681/55…
GOMF_PROTEIN_HETERODIMERIZATION_ACTIVITY	GOMF_PROTEIN_HETERODIMERIZATION_ACTIVITY	231	-0.420427	-1.56106	0.000127254	0.00847288	0.0073049	4911	tags=43%, list=29%, signal=31%	79365/3675/129685/56655/6925/2332/3605/6879/5518/6643/468/152/122953/2034/9126/119/467/466/8087/4097/22890/5048/81890/9217/6717/4170/9221/405/1147/6872/10054/2132/6790/9491/341359/5034/9218/2958/1386/5597/64240/4208/1051/3688/7099/4149/6875/8883/2957/11104/8326/25793/6492/5515/4205/3745/1536/3091/6655/6883/1810/597/225/599/85365/1058/481/7531/10367/23590/23658/4929/9039/11157/858/624/6880/5155/63…
GOBP_PLATELET_AGGREGATION	GOBP_PLATELET_AGGREGATION	69	-0.546807	-1.80158	0.00013358	0.00880855	0.0075943	3015	tags=42%, list=18%, signal=35%	84959/7414/5341/50848/3572/87/6814/10627/5291/6850/3611/5592/4352/239/18/2243/83706/5270/10398/3690/928/634/51206/2811/2623/64805/22915/3043/1511
GOBP_KIDNEY_MORPHOGENESIS	GOBP_KIDNEY_MORPHOGENESIS	98	0.392969	1.81253	0.000141449	0.00915148	0.00788996	2045	tags=35%, list=12%, signal=31%	79191/9241/30812/3975/54361/2668/7475/2737/2297/6469/6943/51804/7471/3217/9653/26585/7477/7422/7482/6927/6299/6928/80000/65266/8642/153572/255743/3237/9953/26249/7490/54806/793/7484
GOMF_KINASE_REGULATOR_ACTIVITY	GOMF_KINASE_REGULATOR_ACTIVITY	224	-0.428045	-1.58627	0.000141408	0.00915148	0.00788996	5162	tags=46%, list=31%, signal=32%	1030/10221/805/5611/23533/2069/65125/3326/10309/57679/9479/1019/30837/151195/5604/1026/1154/25998/1027/81617/4869/219771/57018/4331/7529/808/5571/896/8812/9623/79817/2621/10006/253260/79616/5608/6352/2764/9655/5573/1839/57498/6789/148932/153090/5570/657/146850/4690/8115/900/85417/10926/8835/902/122809/901/374/9175/5569/56647/891/7532/10718/9306/9802/8651/8900/8850/55233/54619/2258/22974/51719/291…
GOCC_PLATELET_ALPHA_GRANULE_MEMBRANE	GOCC_PLATELET_ALPHA_GRANULE_MEMBRANE	17	-0.749796	-1.923	0.00014943	0.00957748	0.00825723	1817	tags=65%, list=11%, signal=58%	6678/54495/3674/3690/948/928/135228/259215/94121/6403/6622
GOCC_AZUROPHIL_GRANULE_LUMEN	GOCC_AZUROPHIL_GRANULE_LUMEN	86	-0.512693	-1.73693	0.000158665	0.0100752	0.00868637	888	tags=52%, list=5%, signal=50%	10694/5707/203068/302/2717/10576/8836/2588/9588/55860/5611/11240/29108/47/58485/5594/12/5645/8804/175/23197/3074/5476/79980/56729/1667/51316/81567/6036/55313/10097/6386/25801/4332/6037/2171/5657/4353/5005/566/671/1511/1991/383/1668
GOBP_IRON_ION_HOMEOSTASIS	GOBP_IRON_ION_HOMEOSTASIS	80	-0.523463	-1.76191	0.000164663	0.0103602	0.00893205	4394	tags=39%, list=26%, signal=29%	2034/8301/2658/6556/2495/9550/26234/6717/23479/53940/79901/3458/4609/51218/80762/523/388962/3091/28982/30061/4089/10539/6648/79689/8031/51312/26872/3934/2038/212/4057
GOBP_NEGATIVE_REGULATION_OF_MACROPHAGE_ACTIVATION	GOBP_NEGATIVE_REGULATION_OF_MACROPHAGE_ACTIVATION	16	-0.74671	-1.89072	0.000171936	0.0107194	0.00924175	811	tags=25%, list=5%, signal=24%	4345/2213/3565/671
GOBP_MITOTIC_CELL_CYCLE_PHASE_TRANSITION	GOBP_MITOTIC_CELL_CYCLE_PHASE_TRANSITION	421	-0.376119	-1.43959	0.000174492	0.0107808	0.00929466	5750	tags=48%, list=35%, signal=32%	56984/4921/55755/9088/55143/23122/1981/8738/7325/147841/1062/51065/55055/51347/1017/1785/84967/54850/5128/5884/23276/91607/9510/8452/54617/1063/56257/1030/805/5885/5311/11277/51692/91603/79577/10776/10309/4678/55626/3398/51322/5933/10106/348654/10657/55198/1019/6154/7508/29980/995/23236/6152/55795/5530/678/4193/1026/57520/1027/55781/219771/5356/3306/4331/26524/1843/997/6598/808/60561/896/835/2595…
GOBP_NEUTROPHIL_MEDIATED_CYTOTOXICITY	GOBP_NEUTROPHIL_MEDIATED_CYTOTOXICITY	14	-0.788499	-1.92913	0.000178386	0.010923	0.00941723	46	tags=36%, list=0%, signal=36%	2150/566/1511/1991/383
GOCC_MITOCHONDRIAL_MATRIX	GOCC_MITOCHONDRIAL_MATRIX	434	-0.370742	-1.42023	0.000183616	0.0111437	0.00960754	7379	tags=55%, list=44%, signal=31%	3305/63931/51264/51601/122704/55168/84545/9512/3033/55052/10295/116540/122961/64963/51657/3032/5019/28973/5106/4968/196074/51081/51102/51650/4705/84266/3158/7417/6188/64983/10587/2639/10588/6182/3030/2647/6832/55347/5161/55699/84340/23597/5096/11232/10105/4350/2109/84971/5138/51023/79675/10667/3419/80324/51263/50/25828/4521/4833/2271/2876/116447/3329/201626/219927/79072/55526/54148/64863/10965/18…
GOBP_NEUROPEPTIDE_SIGNALING_PATHWAY	GOBP_NEUROPEPTIDE_SIGNALING_PATHWAY	102	0.388401	1.81649	0.000190147	0.0114388	0.009862	2195	tags=30%, list=13%, signal=27%	84634/2832/27344/113091/2837/2831/8484/6754/339403/5367/1363/57105/64106/51289/6751/85569/11248/4986/10316/2922/11247/56413/3060/2742/5443/84539/2925/283869/2847/6866/8620
GOCC_NUCLEAR_SPECK	GOCC_NUCLEAR_SPECK	379	-0.37947	-1.44795	0.000193128	0.0115171	0.0099295	6015	tags=50%, list=36%, signal=33%	5562/10772/328/127933/3299/51547/10346/9321/80196/9984/54815/6629/10569/1452/6427/29890/143684/139135/6426/6432/11325/1655/199870/6657/1793/6239/9584/5994/23067/9967/23254/2908/91603/54890/5601/124590/1665/51322/7704/51533/6732/10014/10915/51503/79872/54883/57187/468/8227/80237/22938/995/25957/23236/11221/2034/163486/9154/10210/55269/5501/9646/6428/4869/988/57018/54497/5356/58517/79005/79228/8899…
GOMF_HORMONE_ACTIVITY	GOMF_HORMONE_ACTIVITY	108	0.367971	1.67835	0.000195314	0.0115471	0.00995537	1910	tags=27%, list=11%, signal=24%	90226/551/252995/27302/2689/268/10911/6343/1443/5367/3375/5020/79924/114335/2520/5741/434/85569/284207/2488/2922/1908/1906/7425/3060/3623/3972/5443/3626
GOBP_NEGATIVE_REGULATION_OF_PROTEIN_IMPORT_INTO_NUCLEUS	GOBP_NEGATIVE_REGULATION_OF_PROTEIN_IMPORT_INTO_NUCLEUS	14	-0.786147	-1.92337	0.000199372	0.0116863	0.0100753	2280	tags=57%, list=14%, signal=49%	51684/5569/9478/11142/51569/948/29969/284
GOBP_CENTRAL_NERVOUS_SYSTEM_NEURON_DIFFERENTIATION	GOBP_CENTRAL_NERVOUS_SYSTEM_NEURON_DIFFERENTIATION	167	0.325332	1.61097	0.000223413	0.0129845	0.0111946	1050	tags=17%, list=6%, signal=16%	6656/10215/64211/51286/8829/3975/1996/401/869/55079/4858/5629/1813/25987/2737/6469/7471/170302/2016/1009/10660/4808/55558/2047/91584/7080/266727/23440
GOBP_REGULATION_OF_NEUROTRANSMITTER_RECEPTOR_ACTIVITY	GOBP_REGULATION_OF_NEUROTRANSMITTER_RECEPTOR_ACTIVITY	59	0.439974	1.78615	0.000236452	0.0136268	0.0117483	1138	tags=24%, list=7%, signal=22%	4885/59284/729956/58512/66004/254263/4884/27091/149111/27092/59283/50488/146395/154
GOCC_CORTICAL_CYTOSKELETON	GOCC_CORTICAL_CYTOSKELETON	103	-0.48664	-1.68944	0.000238833	0.0136493	0.0117678	2426	tags=26%, list=15%, signal=23%	87/134549/51429/7122/4354/23406/2035/89/10097/832/1627/5579/2934/6710/7171/1742/5962/59341/2017/54443/800/830/7111/5816/6708/6521/2038
GOBP_MESONEPHRIC_TUBULE_FORMATION	GOBP_MESONEPHRIC_TUBULE_FORMATION	10	0.818805	2.17393	0.000243855	0.0138211	0.0119159	1031	tags=60%, list=6%, signal=56%	9241/2668/51804/9653/26585/6928
GOBP_REGULATION_OF_CELL_PROJECTION_ASSEMBLY	GOBP_REGULATION_OF_CELL_PROJECTION_ASSEMBLY	204	-0.421917	-1.55302	0.000247142	0.0138926	0.0119775	3238	tags=29%, list=19%, signal=24%	2932/139818/998/170690/80199/23433/55357/5025/382/90167/8814/23500/9712/53904/9474/5898/23637/125058/9738/3320/10806/10096/6363/55704/2150/4117/64422/10097/57465/83478/2823/832/51626/55633/57489/22873/23191/2059/2048/857/3815/5420/7813/5962/688/1809/9912/26228/23603/22871/26052/54874/54443/100506658/3985/140469/10787/64805/26499/4070
GOMF_KINASE_ACTIVATOR_ACTIVITY	GOMF_KINASE_ACTIVATOR_ACTIVITY	115	-0.475418	-1.66673	0.000257506	0.0143575	0.0123783	4337	tags=39%, list=26%, signal=29%	5604/1026/81617/219771/4331/808/8812/9623/79817/2621/10006/253260/5608/6352/1839/6789/148932/153090/657/8115/10926/374/9175/891/10718/9802/55233/2258/22974/51719/2915/8649/55507/92597/8915/1164/6788/26228/10253/55437/142679/100133941/54757/1950/4057
GOCC_NEUROTRANSMITTER_RECEPTOR_COMPLEX	GOCC_NEUROTRANSMITTER_RECEPTOR_COMPLEX	44	0.507838	1.94748	0.000260726	0.0144198	0.0124321	2190	tags=39%, list=13%, signal=34%	59284/729956/2902/2906/254263/27091/149111/27092/2892/59283/2903/93145/729993/64840/1741/26090/285242
GOBP_PROTEIN_K48_LINKED_UBIQUITINATION	GOBP_PROTEIN_K48_LINKED_UBIQUITINATION	66	-0.537113	-1.74958	0.000273798	0.0150217	0.0129509	6282	tags=74%, list=38%, signal=46%	11337/10477/7337/80196/7325/151636/7320/57531/8452/27246/81545/6047/84447/5478/7322/10475/7324/54926/7326/23327/117584/51283/149603/7328/10210/51366/7319/54765/997/6049/84937/29089/84078/81847/3093/223082/9025/92912/6500/329/7323/6502/7321/9978/7267/9111/11065/3429/89890
GOBP_TYPE_B_PANCREATIC_CELL_DIFFERENTIATION	GOBP_TYPE_B_PANCREATIC_CELL_DIFFERENTIATION	29	0.585776	2.03973	0.000298225	0.016232	0.0139944	413	tags=14%, list=2%, signal=13%	3172/3175/3651/28514
GOCC_ACTIN_CYTOSKELETON	GOCC_ACTIN_CYTOSKELETON	470	-0.364758	-1.40221	0.000303948	0.0164132	0.0141506	4474	tags=34%, list=27%, signal=26%	4627/23022/23301/70/23012/824/283446/103910/119/10094/10211/118611/6840/24138/2314/25/63876/5868/4647/4646/58529/140465/4643/71/4919/55761/4634/4648/1915/4983/10611/7136/7135/5239/9722/2620/80306/4644/2633/3055/4637/440915/148930/3190/283431/58480/10886/10095/23433/11034/7414/199/25802/10552/7456/7082/5358/53904/9050/87/10788/10093/134549/23075/51429/11073/6877/7739/301/7010/10015/79026/10627/100…
GOBP_HEMOGLOBIN_BIOSYNTHETIC_PROCESS	GOBP_HEMOGLOBIN_BIOSYNTHETIC_PROCESS	13	-0.77058	-1.8609	0.000320589	0.0171766	0.0148088	205	tags=23%, list=1%, signal=23%	51312/3624/212
GOBP_DENDRITIC_CELL_DIFFERENTIATION	GOBP_DENDRITIC_CELL_DIFFERENTIATION	47	-0.577428	-1.78708	0.000323107	0.0171773	0.0148094	4486	tags=60%, list=27%, signal=44%	3696/3956/3135/3516/4067/2621/3106/3394/4055/3662/116071/1051/3694/140685/6363/2150/3146/3958/64343/10537/55365/2322/5657/28959/10859/2623/2213/3565
GOCC_PLATELET_ALPHA_GRANULE_LUMEN	GOCC_PLATELET_ALPHA_GRANULE_LUMEN	64	-0.54029	-1.7567	0.000330352	0.0173694	0.0149751	2755	tags=41%, list=17%, signal=34%	2153/5552/3479/87/7114/51097/6678/5155/710/2243/3082/7450/83706/1191/2162/5154/139322/7042/5196/5473/1950/5004/5627/7424/22915/5005
GOBP_RIBOSOME_BIOGENESIS	GOBP_RIBOSOME_BIOGENESIS	280	-0.396571	-1.49013	0.000331787	0.0173694	0.0149751	7887	tags=61%, list=47%, signal=33%	9326/6234/6125/117246/1654/387338/29777/51491/6230/9790/10556/6169/10199/5303/51729/8450/54865/55052/55027/6130/64963/10171/196074/51081/79050/10813/5591/9092/6147/10607/5901/54700/51154/1662/6218/3921/56342/6232/25879/6155/23016/134430/10412/92797/10885/79979/4927/5393/55651/285855/51441/7514/10969/8451/51547/92856/23481/23246/27340/10775/29081/23223/51065/1736/55720/7520/54552/65080/56915/84294…
GOBP_WOUND_HEALING	GOBP_WOUND_HEALING	416	-0.372796	-1.42677	0.000346123	0.0179827	0.0155038	3095	tags=29%, list=19%, signal=24%	5493/6279/84959/57132/3694/1839/1607/3688/7414/7099/2153/10855/5341/5321/50848/5068/116844/3479/3572/87/6915/725/3091/55207/301/64094/6814/5581/79026/2776/10627/6382/958/5291/4217/2150/6281/5359/6850/2815/23499/2160/221037/4089/2004/83478/3611/26509/2149/5592/51510/25978/7056/240/1432/4352/5155/239/710/2812/84750/18/375056/2243/7450/358/1608/83706/3998/7410/340205/5747/2247/7980/2048/196527/5270/…
GOBP_CELLULAR_RESPONSE_TO_CHEMICAL_STRESS	GOBP_CELLULAR_RESPONSE_TO_CHEMICAL_STRESS	317	-0.384423	-1.45463	0.000353192	0.018212	0.0157015	6034	tags=47%, list=36%, signal=31%	2241/5562/2876/2081/328/9973/5290/51142/3301/3162/50640/27347/4921/6737/2203/5971/5339/92241/7001/7520/27035/4363/1612/51389/135112/3066/25824/2395/29108/1909/3630/5311/11277/142/55294/55074/23411/5601/8678/5478/87178/468/706/5594/4780/655/1965/2034/4846/2309/84557/9181/2643/2530/25/5111/120892/5163/11235/154807/4170/847/405/7444/1147/79752/5599/5034/60674/1386/79912/653361/3586/2054/10276/55364/…
GOBP_REGULATION_OF_BODY_FLUID_LEVELS	GOBP_REGULATION_OF_BODY_FLUID_LEVELS	374	-0.375765	-1.43085	0.000361694	0.0185112	0.0159594	2794	tags=26%, list=17%, signal=23%	7099/2153/10855/9341/5341/5321/50848/9474/3572/87/6915/725/3091/6814/5581/2776/3099/10627/2313/958/5291/3783/3291/8835/2150/5359/6850/2815/2160/4883/221037/4879/3611/2149/5592/7056/4778/363/1432/4352/5155/239/710/1385/2812/18/2243/7421/7450/358/1608/83706/3998/79152/7410/340205/7980/2048/196527/5270/857/9002/8761/2162/10398/3690/8626/59341/6779/948/928/634/10391/8323/5154/51206/2814/5196/7035/112…
GOBP_SPINAL_CORD_ASSOCIATION_NEURON_DIFFERENTIATION	GOBP_SPINAL_CORD_ASSOCIATION_NEURON_DIFFERENTIATION	11	0.802243	2.20558	0.000367095	0.0186484	0.0160777	1003	tags=36%, list=6%, signal=34%	64211/3975/7471/266727
GOBP_AMINOGLYCAN_CATABOLIC_PROCESS	GOBP_AMINOGLYCAN_CATABOLIC_PROCESS	34	-0.617608	-1.81172	0.000380595	0.0191921	0.0165465	1430	tags=21%, list=9%, signal=19%	1486/2247/1117/3161/1118/1116/8993
GOBP_NEPHRON_EPITHELIUM_DEVELOPMENT	GOBP_NEPHRON_EPITHELIUM_DEVELOPMENT	116	0.360043	1.65198	0.000390177	0.019469	0.0167853	1624	tags=28%, list=10%, signal=26%	79191/9241/30812/3975/54361/2303/28514/5455/2668/7475/2737/2297/6469/282679/6943/51804/7471/3217/9653/26585/7477/7422/7482/6299/6928/7369/80000/65266/8642/153572/255743/3237/9953
GOBP_ENDOCRINE_SYSTEM_DEVELOPMENT	GOBP_ENDOCRINE_SYSTEM_DEVELOPMENT	133	0.334136	1.58176	0.000391766	0.019469	0.0167853	1456	tags=18%, list=9%, signal=17%	3172/3175/50674/2304/3651/9241/2696/54361/28514/6899/1813/2692/6469/6658/999/3200/7080/6299/23440/4760/9480/1906/10220/5080
GOBP_NEGATIVE_REGULATION_OF_AXON_EXTENSION	GOBP_NEGATIVE_REGULATION_OF_AXON_EXTENSION	44	0.49532	1.89948	0.000415842	0.0202057	0.0174204	1400	tags=32%, list=8%, signal=29%	10501/8829/57556/4099/5802/80128/999/65078/55558/8482/10500/6405/54437/4504
GOBP_VENTRAL_SPINAL_CORD_DEVELOPMENT	GOBP_VENTRAL_SPINAL_CORD_DEVELOPMENT	43	0.489631	1.88324	0.000415842	0.0202057	0.0174204	831	tags=21%, list=5%, signal=20%	6656/10215/3975/401/2737/6469/7436/10660/1639
GOMF_LIPOPOLYSACCHARIDE_BINDING	GOMF_LIPOPOLYSACCHARIDE_BINDING	33	-0.623241	-1.82202	0.000424129	0.0202057	0.0174204	2936	tags=36%, list=18%, signal=30%	5682/23643/7099/7097/6036/3146/3929/6037/6403/671/820/4057
GOBP_NEGATIVE_REGULATION_OF_HEMOPOIESIS	GOBP_NEGATIVE_REGULATION_OF_HEMOPOIESIS	103	-0.480519	-1.66819	0.000420333	0.0202057	0.0174204	3094	tags=33%, list=19%, signal=27%	9655/84959/4609/7099/3142/3566/25793/301/3313/140685/1021/9935/3146/8651/84695/10272/604/1378/3149/171392/53342/714/634/55365/28959/7130/7292/10859/2624/2213/3624/3565/8993/4057
GOCC_FICOLIN_1_RICH_GRANULE_LUMEN	GOCC_FICOLIN_1_RICH_GRANULE_LUMEN	122	-0.461015	-1.62705	0.000424267	0.0202057	0.0174204	5990	tags=55%, list=36%, signal=35%	9861/80301/9535/1938/10694/83716/2821/10213/1508/1509/55832/2992/55860/47/3326/5702/5701/5478/3312/5594/5686/56888/3101/5719/2495/5265/847/1915/26578/10549/51071/272/4048/7414/5683/178/4860/116844/1512/3417/3320/51806/5717/5553/51646/23406/5836/3310/1520/10092/10097/3146/25797/55276/427/240/1432/210/3303/2934/51719/4332/317/7130/4318/3848/3043
GOCC_TRANSFERASE_COMPLEX_TRANSFERRING_PHOSPHORUS_CONTAINING_GROUPS	GOCC_TRANSFERASE_COMPLEX_TRANSFERRING_PHOSPHORUS_CONTAINING_GROUPS	265	-0.394212	-1.47888	0.000411091	0.0202057	0.0174204	5081	tags=41%, list=31%, signal=29%	23533/29108/58490/6874/5428/5213/22863/79577/10309/5558/10621/129685/56655/8678/5613/6879/1019/30837/23085/5828/64425/84172/1026/1154/11128/2967/9646/23168/5294/219771/57018/27297/6908/5111/9519/4331/4646/5571/896/8812/23326/1147/79616/7015/10623/6872/90/2958/5207/135644/51082/5565/10714/9655/5573/5127/6875/2957/5616/146850/6873/900/51755/6877/6883/2963/85417/5291/4217/10926/8835/902/122809/901/2…
GOBP_IMMUNE_RESPONSE_REGULATING_SIGNALING_PATHWAY	GOBP_IMMUNE_RESPONSE_REGULATING_SIGNALING_PATHWAY	392	-0.370941	-1.41879	0.000432357	0.0203089	0.0175094	5118	tags=39%, list=31%, signal=28%	9698/56940/915/5142/151888/29108/933/65125/81035/64922/6885/50852/5601/1493/4068/11120/10657/55198/331/58484/5594/11027/79155/8890/148022/163486/57142/3135/146722/22861/10211/4067/89857/57402/25/3265/3125/9867/6461/5771/55601/55666/80381/89870/114609/2220/11148/149041/708/4938/7706/5599/5608/3662/2633/4940/3055/11126/64135/4208/4214/3119/4615/926/974/2357/23643/834/153090/2214/7099/1387/945/6416/…
GOBP_RNA_SPLICING	GOBP_RNA_SPLICING	404	-0.364254	-1.39211	0.000429505	0.0203089	0.0175094	6286	tags=54%, list=38%, signal=34%	4116/54715/9129/80324/25929/339487/139804/3550/285672/9295/59286/2081/10772/4154/27238/6433/64863/51759/9984/10907/54517/9716/27257/6629/23450/10569/6427/29890/6426/84967/10236/6432/143884/1655/116461/1660/84991/9588/10181/55599/55225/4691/9584/57396/93624/9967/51645/55131/91603/8487/55119/1665/23435/79042/2332/55596/27316/25940/79066/6732/3312/10657/56259/54957/10915/79833/51503/54883/5518/57187…
GOBP_LIMBIC_SYSTEM_DEVELOPMENT	GOBP_LIMBIC_SYSTEM_DEVELOPMENT	109	0.360004	1.6581	0.000435774	0.0203302	0.0175277	1087	tags=19%, list=7%, signal=18%	4142/27023/10501/64211/7545/8829/55079/5629/6343/1813/25987/2737/6658/84623/4808/55558/8941/7080/2018/23440/4760
GOBP_RESPONSE_TO_HYDROGEN_PEROXIDE	GOBP_RESPONSE_TO_HYDROGEN_PEROXIDE	120	-0.458559	-1.61329	0.000444364	0.0205909	0.0177524	3118	tags=28%, list=19%, signal=23%	3586/10276/55364/5831/9131/140885/65018/8877/301/7295/23064/6382/4217/51022/374/8989/11315/3240/3082/6546/358/8754/1545/6648/4541/11179/983/2281/2861/5074/3043/3039/3040/383
GOMF_ACTIN_BINDING	GOMF_ACTIN_BINDING	418	-0.368119	-1.40918	0.000456148	0.020995	0.0181009	4078	tags=33%, list=24%, signal=26%	2314/25/63876/4647/9087/1234/4646/120892/58529/4643/9645/4634/4648/84193/4983/10611/7136/7135/57180/2620/6641/80306/4644/85464/5034/2633/2764/283431/9275/10095/55364/11034/3688/7414/123720/199/25802/10552/23136/7456/57553/7287/5358/23500/53904/9050/375189/87/10788/10093/134549/7739/79789/221692/5581/7114/199953/10096/64127/7273/22837/54899/22998/23406/64423/2035/121512/9260/7408/55704/89/23499/24…
GOBP_NEGATIVE_REGULATION_OF_IMMUNE_EFFECTOR_PROCESS	GOBP_NEGATIVE_REGULATION_OF_IMMUNE_EFFECTOR_PROCESS	121	-0.455167	-1.60609	0.000466904	0.0213468	0.0184042	3151	tags=28%, list=19%, signal=23%	729230/3586/9655/80762/3142/56833/3566/3824/725/301/64127/5553/26060/259307/3958/3105/84695/604/710/1378/196/4179/11213/634/7042/5169/7292/10859/1379/284/2213/3565/8993/383
GOCC_SPINDLE_POLE	GOCC_SPINDLE_POLE	152	-0.439308	-1.58158	0.000472456	0.0214576	0.0184997	4262	tags=43%, list=26%, signal=33%	10210/4869/80254/10615/10274/26524/84140/808/123872/51143/115106/9585/27229/6790/25886/8379/22919/51119/79184/140609/56271/5347/134492/84902/1068/3832/11104/8502/5515/11073/9183/10129/199953/10735/51646/26586/8556/84056/11064/84722/56647/891/1780/9787/990/79848/10460/4751/81610/9212/6683/8555/1432/137886/3796/22974/91272/991/8766/84984/4085/168448/259266/80817/121441/644943
GOBP_REGULATION_OF_KIDNEY_DEVELOPMENT	GOBP_REGULATION_OF_KIDNEY_DEVELOPMENT	33	0.551339	2.00066	0.00049625	0.022133	0.019082	1031	tags=36%, list=6%, signal=34%	9241/30812/3975/54361/2668/2297/51804/3217/26585/7422/7482/6928
GOBP_TYPE_2_IMMUNE_RESPONSE	GOBP_TYPE_2_IMMUNE_RESPONSE	37	-0.609211	-1.81756	0.000491707	0.022133	0.019082	3151	tags=43%, list=19%, signal=35%	729230/3586/9655/80762/3142/3566/301/64127/1893/91543/604/384/3606/7292/3565/383
GOBP_NEGATIVE_REGULATION_OF_MITOTIC_CELL_CYCLE_PHASE_TRANSITION	GOBP_NEGATIVE_REGULATION_OF_MITOTIC_CELL_CYCLE_PHASE_TRANSITION	160	-0.432982	-1.56115	0.000497008	0.022133	0.019082	5750	tags=53%, list=35%, signal=35%	56984/55755/55143/8738/147841/51065/55055/51347/1017/5884/91607/1063/1030/5885/5311/11277/91603/79577/51322/5933/10106/348654/6154/29980/55795/678/4193/1026/1027/1843/60561/835/25959/51143/5728/7756/672/8379/90/8328/55743/51339/79184/138151/25949/5347/701/2273/9184/8883/51514/25793/900/5925/11073/9183/4303/4582/56155/3364/5932/2765/891/7272/990/4683/332/9212/10403/8555/83540/1111/7465/10457/991/5…
GOBP_POSITIVE_REGULATION_OF_MORPHOGENESIS_OF_AN_EPITHELIUM	GOBP_POSITIVE_REGULATION_OF_MORPHOGENESIS_OF_AN_EPITHELIUM	36	0.524906	1.9179	0.000515232	0.0226338	0.0195138	965	tags=28%, list=6%, signal=26%	9241/30812/3975/54361/2668/51804/3217/26585/7422/7482
GOBP_METANEPHROS_DEVELOPMENT	GOBP_METANEPHROS_DEVELOPMENT	92	0.37595	1.69724	0.000517467	0.0226338	0.0195138	1467	tags=25%, list=9%, signal=23%	79191/64321/30812/3975/54361/2303/5455/2668/2737/2297/6469/6943/51804/359/26585/7477/4824/6299/6928/7369/80000/10220/153572
GOMF_GTPASE_ACTIVITY	GOMF_GTPASE_ACTIVITY	281	-0.392818	-1.47508	0.000518156	0.0226338	0.0195138	5506	tags=44%, list=33%, signal=30%	403/1785/2775/55720/5909/389/4599/2793/4733/23560/25923/84617/5912/58528/5879/22931/166785/23551/10966/2768/54676/10287/85865/5911/381/2787/5998/10381/2782/51128/2643/6237/29889/400/3265/5868/120892/2769/85476/10672/10059/9669/1915/5873/5870/84084/64225/6001/200894/347688/11031/5861/2633/51285/4976/84932/998/58480/23433/9628/382/6016/6009/5906/5898/57826/2781/5997/4218/55207/285598/2776/10981/108…
GOMF_SH2_DOMAIN_BINDING	GOMF_SH2_DOMAIN_BINDING	40	-0.60495	-1.8294	0.000533907	0.0231742	0.0199797	2082	tags=38%, list=13%, signal=33%	285590/55704/6850/60312/3667/29760/394/79801/80230/5747/3815/59341/51701/10859/202559
GOBP_NEGATIVE_REGULATION_OF_LYMPHOCYTE_ACTIVATION	GOBP_NEGATIVE_REGULATION_OF_LYMPHOCYTE_ACTIVATION	150	-0.439072	-1.58147	0.000544687	0.0234935	0.0202549	3739	tags=31%, list=22%, signal=25%	10464/149041/10461/5728/7940/8379/3586/9655/5573/1051/80762/11146/51083/3142/64092/3566/25793/301/259307/3146/9306/3958/55024/8651/84695/57045/604/1378/3149/695/10457/4332/23495/6385/634/8654/384/56253/7292/10859/2213/5074/3624/3565/1511/8993/383
GOBP_RESPONSE_TO_OXIDATIVE_STRESS	GOBP_RESPONSE_TO_OXIDATIVE_STRESS	400	-0.370491	-1.41428	0.000550455	0.0235939	0.0203415	5353	tags=39%, list=32%, signal=27%	27035/2110/4363/9588/1612/51389/135112/50506/55270/3066/25824/2395/1909/3630/5311/11277/142/55294/55074/23411/57679/5601/8678/5478/4710/87178/468/5594/4780/655/1965/2034/4846/824/2309/84557/2643/10218/2530/25/5111/120892/5163/80777/11235/154807/4170/847/405/10549/2879/7444/1147/79752/5599/5445/4520/5034/60674/1386/79912/653361/3586/4720/2054/10276/11019/55364/4670/8876/5831/199/9131/140885/7099/7…
GOBP_CELLULAR_RESPONSE_TO_ABIOTIC_STIMULUS	GOBP_CELLULAR_RESPONSE_TO_ABIOTIC_STIMULUS	315	-0.38248	-1.44754	0.000560838	0.0238896	0.0205964	5573	tags=42%, list=33%, signal=28%	5971/5339/10010/1785/92241/7528/7520/27035/2885/7132/57192/54617/29108/5311/11277/9531/7507/142/2072/23411/7076/5481/6154/7508/468/706/3208/1965/440275/4193/1026/9181/4869/5111/3265/22890/6423/675/835/8797/54407/4055/79752/5728/5599/6872/672/84329/1958/5734/79184/64710/4214/10635/10714/4615/1642/10276/84236/3694/55364/4609/834/7099/144715/3428/1387/6416/50848/84230/9943/25896/2868/2033/26272/2302…
GOBP_CRANIAL_NERVE_MORPHOGENESIS	GOBP_CRANIAL_NERVE_MORPHOGENESIS	28	0.57305	1.97636	0.000564595	0.0239012	0.0206064	1329	tags=43%, list=8%, signal=40%	4762/8829/401/6899/2737/3211/3200/55558/2047/91584/6405/3212
GOBP_CELL_CYCLE_CHECKPOINT_SIGNALING	GOBP_CELL_CYCLE_CHECKPOINT_SIGNALING	167	-0.433402	-1.56939	0.000571205	0.0240326	0.0207198	5759	tags=52%, list=35%, signal=34%	9984/56984/55755/55143/8738/54888/147841/51065/55055/51347/1017/84072/5884/1063/11277/91603/51322/348654/6154/7508/29980/440275/55795/4193/1026/1027/80254/988/1843/675/60561/10116/835/8914/51143/7756/672/8379/1386/55743/79184/25949/5347/701/1869/144715/9184/8883/51514/25896/26272/900/11073/9183/4303/4582/56155/3364/54962/79621/65975/5932/2765/891/7272/261726/990/4683/332/8318/9212/10403/8555/5888…
GOBP_NON_MEMBRANE_BOUNDED_ORGANELLE_ASSEMBLY	GOBP_NON_MEMBRANE_BOUNDED_ORGANELLE_ASSEMBLY	355	-0.372763	-1.41452	0.000580551	0.02427	0.0209244	6878	tags=55%, list=41%, signal=33%	9851/6147/56478/4633/3936/3880/7175/6188/51154/114791/3921/7812/9525/55835/55592/56342/6232/9898/23354/92421/5119/7840/10769/5159/7139/128866/26580/51652/51441/2316/8841/5562/27243/246175/6722/79884/29901/23246/2318/55755/203068/55143/23122/55839/253943/5339/1062/51065/1017/29082/7520/9948/1465/26005/55142/653641/57472/4733/84231/80152/54617/1063/8837/6209/9908/4478/51388/10426/6047/282809/29899/…
GOBP_POSITIVE_REGULATION_OF_KINASE_ACTIVITY	GOBP_POSITIVE_REGULATION_OF_KINASE_ACTIVITY	458	-0.360424	-1.38387	0.000583924	0.02427	0.0209244	4213	tags=33%, list=25%, signal=25%	1027/81617/4869/5319/5294/4067/6556/219771/151/25/3265/4331/942/120892/11235/808/11266/388333/4919/114609/5571/896/10464/8812/9623/5903/7075/79817/8797/2621/10006/10461/253260/23118/4915/1958/94056/5608/79866/6352/5207/653361/3458/4908/998/4208/6259/5770/1839/5871/6789/148932/153090/7099/657/65018/23531/133619/6283/55012/5906/146850/3479/5515/8115/51429/7010/2045/3320/7295/9693/958/64127/5716/421…
GOBP_REGULATION_OF_BRANCHING_INVOLVED_IN_URETERIC_BUD_MORPHOGENESIS	GOBP_REGULATION_OF_BRANCHING_INVOLVED_IN_URETERIC_BUD_MORPHOGENESIS	21	0.621904	2.01916	0.00059092	0.024333	0.0209787	965	tags=43%, list=6%, signal=40%	9241/30812/3975/2668/51804/3217/26585/7422/7482
GOBP_MEMBRANE_INVAGINATION	GOBP_MEMBRANE_INVAGINATION	70	-0.506425	-1.66919	0.000596084	0.024333	0.0209787	3377	tags=39%, list=20%, signal=31%	11031/3684/998/199/115548/112574/100423062/51429/1182/2150/3689/375/9212/3495/56907/3493/2934/3543/196527/948/26228/9886/8685/54874/3673/2624/2213
GOBP_PROTEIN_FOLDING	GOBP_PROTEIN_FOLDING	200	-0.414626	-1.52065	0.000593787	0.024333	0.0209787	6183	tags=54%, list=37%, signal=34%	6905/150160/10961/8195/10598/200558/55466/5201/3329/3301/10694/9532/5202/79608/22926/10845/5824/1861/10576/9049/80331/202052/5611/6767/51645/9531/3326/3336/90624/5478/5481/3312/10963/11080/146862/80273/6902/10130/10294/27000/25822/10693/5480/3306/1047/57003/23071/2289/10465/54431/10808/10728/2280/5830/5903/10549/9601/7184/23753/5034/9218/56886/9360/134492/11328/219899/7456/51726/2923/27348/10049/…
GOMF_OLFACTORY_RECEPTOR_ACTIVITY	GOMF_OLFACTORY_RECEPTOR_ACTIVITY	115	0.33868	1.54957	0.000643754	0.0261235	0.0225224	1770	tags=26%, list=11%, signal=23%	440153/8387/390261/26493/391112/119749/219982/119774/7932/343406/144124/4992/390181/26538/81448/81472/79544/162998/219417/138804/338674/119764/81696/79339/26532/81285/26341/26716/56656/124538
GOBP_REGULATION_OF_OSTEOCLAST_DEVELOPMENT	GOBP_REGULATION_OF_OSTEOCLAST_DEVELOPMENT	11	-0.794089	-1.84517	0.000676132	0.0272582	0.0235007	260	tags=18%, list=2%, signal=18%	10859/4057
GOBP_NEGATIVE_REGULATION_OF_RESPONSE_TO_BIOTIC_STIMULUS	GOBP_NEGATIVE_REGULATION_OF_RESPONSE_TO_BIOTIC_STIMULUS	108	-0.459758	-1.60449	0.000679666	0.0272582	0.0235007	5236	tags=44%, list=31%, signal=30%	23170/10221/3630/11277/142/103/10475/3134/11027/11221/3135/5495/5771/55666/54625/708/3106/4938/9140/4940/29883/55646/3428/56833/6773/9474/3824/22900/54941/259307/3105/710/1378/25939/196/11213/9111/8780/9958/634/384/114769/5654/10859/5468/383/4057
GOBP_T_HELPER_2_CELL_CYTOKINE_PRODUCTION	GOBP_T_HELPER_2_CELL_CYTOKINE_PRODUCTION	13	-0.754143	-1.82121	0.000693436	0.0276488	0.0238374	1368	tags=23%, list=8%, signal=21%	91543/3565/383
GOMF_PATTERN_RECOGNITION_RECEPTOR_ACTIVITY	GOMF_PATTERN_RECOGNITION_RECEPTOR_ACTIVITY	26	-0.647191	-1.82054	0.000702162	0.0278348	0.0239978	2906	tags=50%, list=17%, signal=41%	23643/7099/7097/22900/64127/51311/338339/51284/948/26253/64581/8685/8993
GOBP_URETER_DEVELOPMENT	GOBP_URETER_DEVELOPMENT	17	0.674951	2.09776	0.000709835	0.0278547	0.024015	991	tags=29%, list=6%, signal=28%	64321/30812/3975/6469/2018
GOBP_NEURON_FATE_SPECIFICATION	GOBP_NEURON_FATE_SPECIFICATION	30	0.534725	1.90028	0.000747152	0.0278547	0.024015	1562	tags=23%, list=9%, signal=21%	6656/30012/28514/2737/54738/4916/64843
GOBP_RESPONSE_TO_PROTOZOAN	GOBP_RESPONSE_TO_PROTOZOAN	26	-0.646069	-1.81738	0.000736413	0.0278547	0.024015	4148	tags=58%, list=25%, signal=43%	6556/3265/3394/3662/116071/3586/4615/1667/3566/958/1130/64581/669/5196/383
GOBP_ESTABLISHMENT_OF_MITOCHONDRION_LOCALIZATION	GOBP_ESTABLISHMENT_OF_MITOCHONDRION_LOCALIZATION	27	-0.639779	-1.814	0.000724996	0.0278547	0.024015	3237	tags=52%, list=19%, signal=42%	4976/3281/4747/3091/23287/4139/6683/8936/55288/66008/51566/55638/4131/7345
GOBP_REGULATION_OF_RUFFLE_ASSEMBLY	GOBP_REGULATION_OF_RUFFLE_ASSEMBLY	30	-0.630662	-1.81283	0.000739175	0.0278547	0.024015	1696	tags=33%, list=10%, signal=30%	83478/23191/2059/857/5962/26228/23603/22871/64805/4070
GOBP_MRNA_TRANSCRIPTION	GOBP_MRNA_TRANSCRIPTION	47	-0.564327	-1.74654	0.000725804	0.0278547	0.024015	5876	tags=68%, list=35%, signal=44%	728/302/1655/7547/6874/2069/6256/129685/6879/468/2034/4686/6908/22890/6872/10114/7024/1386/6774/6875/6873/6877/6883/6281/22916/10499/6880/1385/7421/5468/7068/6884
GOBP_REGULATION_OF_COAGULATION	GOBP_REGULATION_OF_COAGULATION	72	-0.504095	-1.6703	0.000731549	0.0278547	0.024015	1938	tags=31%, list=12%, signal=27%	2150/2160/2149/5592/7056/5155/239/710/18/2243/2048/196527/5270/857/948/928/634/5154/7035/2811/5627/3848
GOBP_MITOTIC_CELL_CYCLE_CHECKPOINT_SIGNALING	GOBP_MITOTIC_CELL_CYCLE_CHECKPOINT_SIGNALING	125	-0.453787	-1.60357	0.000736011	0.0278547	0.024015	5750	tags=54%, list=35%, signal=36%	56984/55755/55143/8738/147841/51065/55055/51347/1017/5884/1063/11277/91603/51322/348654/6154/7508/29980/55795/4193/1026/1027/1843/60561/835/51143/7756/672/8379/1386/55743/79184/25949/5347/701/144715/9184/8883/51514/900/11073/9183/4303/4582/56155/3364/54962/65975/5932/2765/891/7272/990/4683/332/9212/10403/8555/83540/1111/991/51512/11130/4085/699/983/55872/57405
GOBP_REGULATION_OF_ACTIN_FILAMENT_LENGTH	GOBP_REGULATION_OF_ACTIN_FILAMENT_LENGTH	147	-0.433308	-1.55956	0.000745564	0.0278547	0.024015	4311	tags=36%, list=26%, signal=27%	9353/119/10094/6840/2314/9087/253260/9037/9873/85464/3055/10095/11034/382/25802/10552/5341/23500/53904/4690/375189/10093/23075/51429/5581/7114/23406/7408/2150/10092/56203/832/11078/1627/23191/2934/6710/2059/136319/11113/342184/5962/29766/9530/2017/93663/830/90952/140469/7111/10787/11013/6708
GOBP_ACTIN_POLYMERIZATION_OR_DEPOLYMERIZATION	GOBP_ACTIN_POLYMERIZATION_OR_DEPOLYMERIZATION	180	-0.425586	-1.54933	0.000747342	0.0278547	0.024015	4311	tags=36%, list=26%, signal=27%	9353/119/10094/6840/2314/25/9087/9645/55761/10006/253260/9037/9873/85464/3055/10095/11034/382/199/25802/10552/7456/57553/5341/23500/4690/9050/375189/10093/23075/51429/5581/7114/23406/7408/2150/10092/56203/832/11078/56907/8936/1627/23191/2934/6710/55740/2059/136319/11113/342184/5962/29766/11170/9530/2017/93663/830/90952/10810/7111/395/10787/11013/6708
GOBP_PRODUCTION_OF_MOLECULAR_MEDIATOR_OF_IMMUNE_RESPONSE	GOBP_PRODUCTION_OF_MOLECULAR_MEDIATOR_OF_IMMUNE_RESPONSE	229	-0.401912	-1.49318	0.000728741	0.0278547	0.024015	5673	tags=44%, list=34%, signal=29%	27342/6375/2821/3077/7374/7528/115352/5395/5788/3109/9466/3113/1604/10721/29108/11277/933/6885/23411/56259/3605/3122/8741/3134/4292/79004/5027/148022/163486/3135/3118/8140/79840/3125/3108/942/51010/7441/55183/11126/729230/9156/3586/3119/100141515/4615/3554/80762/7099/9341/9474/3566/9025/79915/9188/23075/51237/958/64127/5553/2150/6850/7518/29802/144811/4683/3120/3105/24145/91543/604/1378/51284/259…
GOBP_CELLULAR_RESPONSE_TO_OXIDATIVE_STRESS	GOBP_CELLULAR_RESPONSE_TO_OXIDATIVE_STRESS	261	-0.396278	-1.48568	0.000751554	0.0278603	0.0240198	5353	tags=43%, list=32%, signal=29%	27035/4363/1612/51389/135112/3066/25824/2395/1909/3630/5311/11277/142/55294/55074/23411/5601/8678/5478/87178/468/5594/4780/655/1965/2034/4846/2309/84557/2643/2530/25/5111/120892/5163/11235/154807/4170/847/405/7444/1147/79752/5599/5034/60674/1386/79912/653361/3586/2054/10276/55364/8876/5831/199/9131/140885/7099/133522/488/65018/140809/8575/8877/2353/25793/3091/301/7295/23064/94241/4217/22850/5796/…
GOBP_SPINDLE_ORGANIZATION	GOBP_SPINDLE_ORGANIZATION	178	-0.42391	-1.54018	0.000757649	0.0279352	0.0240844	7443	tags=64%, list=45%, signal=36%	152185/2801/79598/11076/9611/55125/153241/57519/26065/55201/9793/5901/7175/6188/114791/9525/55835/55592/23354/92421/5119/10769/6905/114327/128866/51652/2316/8841/27243/79884/29901/203068/55143/23122/7283/1062/3925/10540/29082/55142/653641/4733/54617/10426/6047/29899/54801/5518/4292/4627/9126/80254/10615/10274/26073/10464/27175/115106/546/7756/55559/27229/80258/6790/79866/347688/22919/51119/54930/…
GOBP_TOLL_LIKE_RECEPTOR_4_SIGNALING_PATHWAY	GOBP_TOLL_LIKE_RECEPTOR_4_SIGNALING_PATHWAY	38	-0.591001	-1.77176	0.000775157	0.028399	0.0244842	4667	tags=53%, list=28%, signal=38%	55198/11027/10211/4067/57402/114609/4938/23643/153090/7099/5581/118788/2150/26060/22841/79931/57590/9111/3929/4057
GOBP_TUMOR_NECROSIS_FACTOR_SUPERFAMILY_CYTOKINE_PRODUCTION	GOBP_TUMOR_NECROSIS_FACTOR_SUPERFAMILY_CYTOKINE_PRODUCTION	162	-0.428075	-1.54465	0.000778509	0.028399	0.0244842	3308	tags=28%, list=20%, signal=23%	4940/3458/6774/64135/729230/3586/4615/23643/140885/2214/7099/945/3479/7097/1536/64127/6363/6850/3146/11315/5795/51465/695/11213/7855/1191/10457/50856/2048/8915/3929/948/4023/4317/64581/384/5196/9590/10859/284/5004/5005/566/3565/671/4057
GOMF_OXIDOREDUCTASE_ACTIVITY_ACTING_ON_PAIRED_DONORS_WITH_INCORPORATION_OR_REDUCTION_OF_MOLECULAR_OXYGEN_REDUCED_FLAVIN_OR_FLAVOPROTEIN_AS_ONE_DONOR_AND_INCORPORATION_OF_ONE_ATOM_OF_OXYGEN	GOMF_OXIDOREDUCTASE_ACTIVITY_ACTING_ON_PAIRED_DONORS_WITH_INCORPORATION_OR_REDUCTION_OF_MOLECULAR_OXYGEN_REDUCED_FLAVIN_OR_FLAVOPROTEIN_AS_ONE_DONOR_AND_INCORPORATION_OF_ONE_ATOM_OF_OXYGEN	38	0.50304	1.8763	0.000788037	0.0285945	0.0246528	990	tags=29%, list=6%, signal=27%	1581/66002/8529/1543/1548/1571/54905/1549/1579/1577/64816
GOBP_SPINDLE_ASSEMBLY	GOBP_SPINDLE_ASSEMBLY	119	-0.449682	-1.57975	0.000796145	0.0287366	0.0247753	6790	tags=62%, list=41%, signal=37%	7175/6188/114791/9525/55835/55592/23354/92421/5119/128866/51652/2316/8841/27243/79884/29901/203068/55143/23122/29082/55142/653641/4733/54617/10426/6047/29899/54801/4292/9126/80254/10615/10274/26073/10464/115106/7756/55559/27229/6790/347688/22919/54930/26054/140609/57132/5347/3832/4605/10015/10735/440145/56647/163786/332/51510/4751/9212/9493/10403/25978/3303/79441/3796/22974/29127/56992/991/8766/8…
GOMF_PROTEIN_SERINE_THREONINE_KINASE_ACTIVATOR_ACTIVITY	GOMF_PROTEIN_SERINE_THREONINE_KINASE_ACTIVATOR_ACTIVITY	51	-0.541239	-1.70245	0.000802607	0.0288182	0.0248457	4496	tags=49%, list=27%, signal=36%	151195/5604/81617/219771/4331/808/8812/9623/253260/5608/6789/153090/657/8115/10926/9175/891/9802/51719/1164/6788/10253/55437/54757/4057
GOBP_POSITIVE_REGULATION_OF_CHROMOSOME_SEGREGATION	GOBP_POSITIVE_REGULATION_OF_CHROMOSOME_SEGREGATION	25	-0.647337	-1.79781	0.000813015	0.0290399	0.0250368	2571	tags=48%, list=15%, signal=41%	23397/10051/891/990/332/23137/9212/56852/10592/8850/54892/64151
GOBP_TRANSITION_METAL_ION_HOMEOSTASIS	GOBP_TRANSITION_METAL_ION_HOMEOSTASIS	132	-0.444163	-1.57737	0.000829441	0.0294731	0.0254102	6746	tags=54%, list=41%, signal=32%	537/4499/567/8943/475/4502/4493/4490/4891/351/28952/4496/10058/9843/51076/3162/64116/6341/54583/3077/4494/4501/64924/122416/2395/540/55240/51027/331/2034/8301/2658/6556/2495/9550/26234/6717/23479/53940/9997/55532/79901/3458/6279/4609/51218/80762/523/388962/1317/3091/28982/30061/25800/10463/375/4089/55676/10539/1318/6280/221074/6648/79689/8031/51312/26872/3934/2038/212/4057
GOBP_REGULATION_OF_AMPA_RECEPTOR_ACTIVITY	GOBP_REGULATION_OF_AMPA_RECEPTOR_ACTIVITY	24	0.598039	2.00553	0.000849706	0.0295801	0.0255025	1808	tags=54%, list=11%, signal=48%	59284/729956/254263/27091/149111/27092/59283/50488/146395/154/80863/729993/23542
GOBP_NEGATIVE_REGULATION_OF_NUCLEOCYTOPLASMIC_TRANSPORT	GOBP_NEGATIVE_REGULATION_OF_NUCLEOCYTOPLASMIC_TRANSPORT	22	-0.673747	-1.83025	0.000848679	0.0295801	0.0255025	2280	tags=45%, list=14%, signal=39%	51684/7295/5569/9478/11315/11142/51569/948/29969/284
GOBP_RUFFLE_ORGANIZATION	GOBP_RUFFLE_ORGANIZATION	55	-0.537762	-1.70864	0.000842729	0.0295801	0.0255025	2957	tags=33%, list=18%, signal=27%	5025/382/199/5341/83478/23191/2059/857/5962/26228/23603/22871/9530/11037/83543/7168/64805/4070
GOBP_CELL_CELL_ADHESION_VIA_PLASMA_MEMBRANE_ADHESION_MOLECULES	GOBP_CELL_CELL_ADHESION_VIA_PLASMA_MEMBRANE_ADHESION_MOLECULES	254	0.270786	1.402	0.00084467	0.0295801	0.0255025	1351	tags=17%, list=8%, signal=16%	53841/57863/64403/56140/64405/1364/5801/27255/91179/56108/869/1002/57549/92211/10686/91156/56971/10893/4099/5802/23562/11122/1951/999/1009/1365/114798/56130/84623/1003/1004/1830/1823/266727/56125/7216/1826/54549/1525/56113/57463/83259/7369/8642
GOBP_MESENCHYMAL_CELL_MIGRATION	GOBP_MESENCHYMAL_CELL_MIGRATION	62	0.418771	1.73326	0.000857206	0.0296905	0.0255977	1463	tags=29%, list=9%, signal=27%	10501/8829/30812/57556/6899/2668/6469/8092/3357/7162/9965/8482/10500/6405/54437/1908/1906/4902
GOBP_DETECTION_OF_STIMULUS_INVOLVED_IN_SENSORY_PERCEPTION	GOBP_DETECTION_OF_STIMULUS_INVOLVED_IN_SENSORY_PERCEPTION	218	0.281796	1.42883	0.000865469	0.0298261	0.0257146	1895	tags=22%, list=11%, signal=20%	7124/440153/8387/1258/338398/390261/26493/391112/119749/219982/259296/5284/10893/119774/7439/2986/7932/343406/144124/5304/4992/390181/2047/50832/765/26538/81448/81472/50834/94233/79544/54437/162998/219417/138804/338674/119764/81696/79339/26532/81285/26341/26716/56656/124538/785/92840/80835
GOMF_VOLTAGE_GATED_CALCIUM_CHANNEL_ACTIVITY	GOMF_VOLTAGE_GATED_CALCIUM_CHANNEL_ACTIVITY	43	0.473091	1.81962	0.000876561	0.0300104	0.0258735	2104	tags=42%, list=13%, signal=37%	777/59284/784/8911/27091/774/27092/255022/59283/23413/9254/775/783/785/782/776/7442/8912
GOBP_ADAPTIVE_IMMUNE_RESPONSE_BASED_ON_SOMATIC_RECOMBINATION_OF_IMMUNE_RECEPTORS_BUILT_FROM_IMMUNOGLOBULIN_SUPERFAMILY_DOMAINS	GOBP_ADAPTIVE_IMMUNE_RESPONSE_BASED_ON_SOMATIC_RECOMBINATION_OF_IMMUNE_RECEPTORS_BUILT_FROM_IMMUNOGLOBULIN_SUPERFAMILY_DOMAINS	289	-0.386227	-1.45312	0.00087957	0.0300104	0.0258735	4580	tags=37%, list=28%, signal=27%	3122/8741/3134/4292/5027/3570/163486/3135/911/3118/6556/89857/3265/22890/3125/3108/51010/563/6891/909/149041/708/5873/2529/3106/55183/727/3662/6774/729230/9156/4208/3586/9655/3119/100141515/4615/3554/80762/2208/712/2214/7099/3142/5321/100423062/3566/3824/9025/1512/79915/725/23075/301/958/64127/912/6363/8417/23705/51311/259307/3146/182/913/7784/4683/3120/910/3105/3495/91543/84695/3493/604/710/1378…
GOBP_RUFFLE_ASSEMBLY	GOBP_RUFFLE_ASSEMBLY	44	-0.563169	-1.72418	0.000905823	0.0307531	0.0265138	2957	tags=36%, list=18%, signal=30%	5025/382/199/83478/23191/2059/857/5962/26228/23603/22871/9530/11037/83543/64805/4070
GOBP_POSITIVE_REGULATION_OF_LEUKOCYTE_TETHERING_OR_ROLLING	GOBP_POSITIVE_REGULATION_OF_LEUKOCYTE_TETHERING_OR_ROLLING	12	-0.772142	-1.8269	0.000915558	0.0309305	0.0266668	625	tags=42%, list=4%, signal=40%	3676/2650/6403/2811/1991
GOBP_NEGATIVE_REGULATION_OF_CYTOKINE_PRODUCTION	GOBP_NEGATIVE_REGULATION_OF_CYTOKINE_PRODUCTION	263	-0.390315	-1.46422	0.000938273	0.0315425	0.0271944	3790	tags=29%, list=23%, signal=22%	91662/10464/708/2621/947/10461/7072/4938/9140/5734/2633/4940/3458/3586/9655/5966/80762/140885/7099/5552/945/2864/5045/9474/3479/22900/27020/301/7114/131450/64127/5553/225/2150/51311/54941/1445/307/3146/55353/55024/57045/604/1378/3625/3082/695/11213/7850/10457/50856/9734/2048/9111/4345/3929/634/9455/4317/7042/384/114769/7292/10859/100133941/284/2213/5004/3624/3565/671/1991/8993/383/4057
GOBP_REGULATION_OF_ICOSANOID_SECRETION	GOBP_REGULATION_OF_ICOSANOID_SECRETION	22	0.598151	1.95702	0.000954732	0.0317842	0.0274028	1986	tags=45%, list=12%, signal=40%	8529/3553/6754/50487/5020/1579/1906/8792/8398/9536
GOBP_RESPONSE_TO_SELENIUM_ION	GOBP_RESPONSE_TO_SELENIUM_ION	10	-0.79819	-1.81714	0.000953721	0.0317842	0.0274028	1332	tags=40%, list=8%, signal=37%	210/6648/4129/383
GOBP_INTRACELLULAR_ESTROGEN_RECEPTOR_SIGNALING_PATHWAY	GOBP_INTRACELLULAR_ESTROGEN_RECEPTOR_SIGNALING_PATHWAY	47	-0.554719	-1.7168	0.000965916	0.0320012	0.0275899	3655	tags=43%, list=22%, signal=33%	25959/672/3169/10521/23543/23019/55325/367/133522/1667/79876/9325/6502/2100/23376/167465/8626/51569/8031/1668
GOBP_NEGATIVE_REGULATION_OF_DEFENSE_RESPONSE	GOBP_NEGATIVE_REGULATION_OF_DEFENSE_RESPONSE	219	-0.398438	-1.47718	0.000993229	0.0327479	0.0282336	4202	tags=30%, list=25%, signal=23%	4889/4067/5495/5771/4907/55666/54625/91662/708/3949/3106/4938/9140/5734/4940/3055/29883/3586/9655/55646/5682/80762/140885/3428/56833/6773/5045/9474/3824/3479/9975/5925/7010/131450/64127/6850/54941/3105/240/1432/710/1378/25939/3082/11213/2358/9111/4345/8780/9958/634/384/5169/5654/7130/9021/55872/10859/5468/2213/58189/3848/3565/1991/8993/383
GOBP_CELL_FATE_DETERMINATION	GOBP_CELL_FATE_DETERMINATION	44	0.471668	1.80878	0.00101246	0.033116	0.028551	703	tags=20%, list=4%, signal=20%	64321/7148/4654/55079/28514/5629/7471/157848/10660
GOCC_VACUOLAR_LUMEN	GOCC_VACUOLAR_LUMEN	165	-0.426791	-1.54432	0.00101405	0.033116	0.028551	5747	tags=45%, list=35%, signal=30%	5707/203068/302/2717/3423/10576/1508/8836/5641/1509/2588/9588/2992/55860/5611/950/11240/29108/47/6948/3312/58485/5594/12/1462/1203/27163/5645/8804/175/23197/3074/5476/79980/3988/56729/53/10855/1667/8029/4758/51316/2331/3320/81567/6036/3920/6382/55313/1520/2581/10097/913/10082/9672/427/5538/6386/23604/25801/4332/6037/6385/2171/6383/5657/176/4353/5005/566/671/1511/1991/383/1668
GOCC_MICROTUBULE	GOCC_MICROTUBULE	408	-0.361474	-1.3811	0.00104951	0.0341114	0.0294092	6381	tags=50%, list=38%, signal=32%	92421/5119/127602/122060/10634/11337/801/6905/114327/128866/51652/221035/23095/27243/83593/3834/2622/374654/79884/10694/27436/9532/85462/10112/8701/55755/203068/23122/7283/83473/1062/3925/10540/10576/55055/403/1785/29082/10300/1393/10128/4130/55142/4599/9576/81565/8452/54617/84617/3799/805/29108/10426/6047/730112/344148/113457/54801/7277/331/547/27185/285753/6902/9702/55605/63971/10381/84557/9181…
GOBP_PROTEIN_DNA_COMPLEX_SUBUNIT_ORGANIZATION	GOBP_PROTEIN_DNA_COMPLEX_SUBUNIT_ORGANIZATION	183	-0.422041	-1.53931	0.00106087	0.0343183	0.0295876	5621	tags=46%, list=34%, signal=31%	55839/1062/51053/25842/51773/9349/55832/80152/1063/6874/6047/4678/9441/129685/6925/7013/6879/64425/55795/4869/55723/9440/6908/23270/6598/4171/546/6872/4674/29072/80306/64431/2958/29079/26054/55814/4609/51586/9443/23126/4675/2957/266812/9025/11177/6873/1105/5925/6877/6883/257218/51003/4673/1810/8089/6603/23421/1058/64105/3146/9787/8318/5706/4778/5888/6880/10541/3070/404672/90390/11176/54108/23569/…
GOBP_NEURON_FATE_COMMITMENT	GOBP_NEURON_FATE_COMMITMENT	64	0.422017	1.78754	0.00110212	0.0353192	0.0304505	1562	tags=25%, list=9%, signal=23%	6656/10215/30012/55079/28514/5629/2737/6469/7471/10660/54738/7080/4854/5080/4916/64843
GOBP_NEGATIVE_REGULATION_OF_ADAPTIVE_IMMUNE_RESPONSE	GOBP_NEGATIVE_REGULATION_OF_ADAPTIVE_IMMUNE_RESPONSE	62	-0.507692	-1.64626	0.00109963	0.0353192	0.0304505	2902	tags=31%, list=17%, signal=25%	80762/64092/3566/3824/725/64127/259307/84695/604/1378/196/4179/634/7292/10859/1379/2213/3565/383
GOBP_REGULATION_OF_SYSTEMIC_ARTERIAL_BLOOD_PRESSURE_MEDIATED_BY_A_CHEMICAL_SIGNAL	GOBP_REGULATION_OF_SYSTEMIC_ARTERIAL_BLOOD_PRESSURE_MEDIATED_BY_A_CHEMICAL_SIGNAL	49	-0.548789	-1.71669	0.00111776	0.0355732	0.0306695	1980	tags=29%, list=12%, signal=25%	3291/2150/1215/2149/10159/6648/1359/5972/6518/56670/5021/7168/552/1511
GOBP_MRNA_PROCESSING	GOBP_MRNA_PROCESSING	433	-0.35762	-1.36962	0.00112042	0.0355732	0.0306695	6306	tags=54%, list=38%, signal=34%	54623/4116/54715/9129/351/80324/25929/139804/3550/285672/9295/59286/2081/10772/246175/201626/9667/51585/4154/27238/6433/27037/51759/9984/10907/54517/7884/9716/27257/6629/23450/10569/22944/6427/29890/6426/29894/84967/10236/6432/143884/1655/116461/1660/84991/9588/10181/104/984/11051/55599/55225/4691/9584/1477/58490/9967/51645/26995/51692/55131/81608/91603/79577/54890/8487/55119/1665/23435/103/79042…
GOBP_PARASYMPATHETIC_NERVOUS_SYSTEM_DEVELOPMENT	GOBP_PARASYMPATHETIC_NERVOUS_SYSTEM_DEVELOPMENT	17	0.659138	2.04861	0.00113553	0.0358868	0.0309398	1329	tags=53%, list=8%, signal=49%	8829/401/6899/2668/3211/55558/91584/6405/3212
GOBP_SEMAPHORIN_PLEXIN_SIGNALING_PATHWAY	GOBP_SEMAPHORIN_PLEXIN_SIGNALING_PATHWAY	44	0.467477	1.79271	0.00114836	0.0361259	0.0311459	1408	tags=30%, list=8%, signal=27%	10501/8829/57556/2668/55558/91584/8482/10500/6405/54437/9855/4684/1906
GOBP_NEGATIVE_REGULATION_OF_COAGULATION	GOBP_NEGATIVE_REGULATION_OF_COAGULATION	52	-0.540055	-1.7024	0.00118148	0.0369021	0.0318152	1856	tags=31%, list=11%, signal=27%	2160/5592/7056/5155/239/710/18/2243/5270/928/634/5154/7035/2811/5627/3848
GOBP_NEGATIVE_REGULATION_OF_LIPID_BIOSYNTHETIC_PROCESS	GOBP_NEGATIVE_REGULATION_OF_LIPID_BIOSYNTHETIC_PROCESS	53	0.42807	1.68808	0.00118918	0.0369021	0.0318152	1044	tags=21%, list=6%, signal=20%	33/1581/150094/54361/5629/23038/8644/64410/145264/8622/9965
GOMF_IRON_ION_BINDING	GOMF_IRON_ION_BINDING	138	-0.432514	-1.54117	0.00118597	0.0369021	0.0318152	1880	tags=22%, list=11%, signal=19%	1593/5033/5475/27247/1595/2230/240/239/79152/1555/1545/126410/6307/91801/2235/23133/51302/6241/1036/84890/6622/4051/1553/9023/3934/5352/3049/3039/3040/4057
GOCC_MIDBODY	GOCC_MIDBODY	182	-0.413825	-1.50763	0.00119592	0.0369441	0.0318514	6454	tags=53%, list=39%, signal=33%	9150/2664/92421/5119/2771/1400/128866/51652/27243/79720/27436/10112/7251/23568/55143/302/1062/403/1785/29082/10300/57149/23170/1063/5885/10190/54902/5911/63971/10210/5501/10615/6840/51100/9960/26073/10659/54536/7184/221477/9585/6790/998/27309/57132/5347/201163/382/9600/2079/57553/9101/51056/11104/9025/5898/8502/4218/55207/10015/56155/129531/5291/51646/51097/26354/11064/84722/4117/2770/10640/332/5…
GOMF_HYDROLASE_ACTIVITY_ACTING_ON_CARBON_NITROGEN_BUT_NOT_PEPTIDE_BONDS_IN_LINEAR_AMIDINES	GOMF_HYDROLASE_ACTIVITY_ACTING_ON_CARBON_NITROGEN_BUT_NOT_PEPTIDE_BONDS_IN_LINEAR_AMIDINES	10	-0.791704	-1.80238	0.00123676	0.0376759	0.0324823	1833	tags=50%, list=11%, signal=45%	23564/23569/23576/384/383
GOBP_REGULATION_OF_ANGIOTENSIN_LEVELS_IN_BLOOD	GOBP_REGULATION_OF_ANGIOTENSIN_LEVELS_IN_BLOOD	10	-0.791621	-1.80219	0.00123676	0.0376759	0.0324823	1668	tags=50%, list=10%, signal=45%	1215/10159/1359/5972/1511
GOBP_AUTONOMIC_NERVOUS_SYSTEM_DEVELOPMENT	GOBP_AUTONOMIC_NERVOUS_SYSTEM_DEVELOPMENT	47	0.457595	1.78051	0.00122583	0.0376759	0.0324823	1329	tags=28%, list=8%, signal=26%	8829/30812/3196/401/6899/2668/170302/3211/55558/2676/91584/6405/3212
GOBP_REGULATION_OF_LEUKOCYTE_PROLIFERATION	GOBP_REGULATION_OF_LEUKOCYTE_PROLIFERATION	256	-0.381438	-1.42555	0.00125166	0.0376759	0.0324823	3151	tags=26%, list=19%, signal=22%	729230/4208/3586/5573/1438/4615/1051/80762/199/11146/2214/7099/51083/4860/3479/3572/4690/79915/6655/301/51237/6480/958/912/1947/6363/6850/259307/3146/3958/7784/3105/6541/4352/3568/57045/604/1378/196/4179/695/10457/5747/2048/4332/3815/23495/598/3087/6385/8654/3574/384/5169/56253/3606/7292/10859/100133941/3485/2213/10148/5074/6708/1178/3565/383
GOBP_NEPHRON_DEVELOPMENT	GOBP_NEPHRON_DEVELOPMENT	152	0.293192	1.41022	0.00125098	0.0376759	0.0324823	1471	tags=22%, list=9%, signal=21%	285/79191/9241/30812/3975/54361/2303/28514/5455/2668/7475/2737/2297/6469/282679/6943/51804/7471/3217/84623/9653/26585/7477/7422/7482/6299/6928/4854/7369/80000/65266/8642/153572/255743
GOBP_NEGATIVE_REGULATION_OF_IMMUNE_SYSTEM_PROCESS	GOBP_NEGATIVE_REGULATION_OF_IMMUNE_SYSTEM_PROCESS	404	-0.355623	-1.35912	0.00125257	0.0376759	0.0324823	3998	tags=29%, list=24%, signal=23%	942/56477/5771/1843/6370/1803/54625/10464/149041/3949/3106/10461/4938/9140/5728/7940/727/2200/5734/8379/2633/4940/3055/284021/11126/29883/729230/3586/9655/5573/55646/1051/84959/4609/5682/80762/11146/7099/51083/3428/3142/64092/56833/6773/5045/23228/9474/3566/3824/25793/725/301/3313/140685/131450/64127/55255/5553/6850/26060/1021/259307/9935/3146/9306/3958/5795/3105/55024/8651/1432/84695/10272/57045…
GOBP_REGULATION_OF_PROTEIN_STABILITY	GOBP_REGULATION_OF_PROTEIN_STABILITY	294	-0.380334	-1.43341	0.00126146	0.0377777	0.0325701	6150	tags=47%, list=37%, signal=30%	440193/54997/23011/2316/8841/5201/3329/9770/8266/10694/9532/55230/5202/728492/6737/5824/482/7320/10576/23032/54543/9349/54552/10910/89781/6400/79612/23560/8452/6659/4088/4194/29108/11277/9531/338328/55294/79577/3326/23411/55869/23435/84447/3312/10657/55602/23327/8863/5594/8818/22848/79155/252983/5828/4193/57142/4869/10211/118611/51100/9960/6135/120892/54765/11235/29116/10728/2597/23673/7015/5728/…
GOMF_SINGLE_STRANDED_DNA_BINDING	GOMF_SINGLE_STRANDED_DNA_BINDING	109	-0.454503	-1.58677	0.00128628	0.0383534	0.0330664	8228	tags=78%, list=49%, signal=40%	3192/4172/5094/4137/80169/5813/3508/57599/54840/79677/170463/51729/6118/4175/5892/4436/9401/84083/4437/3297/7014/23635/5093/5437/50485/51444/54039/3329/51567/55247/5937/7247/10128/1660/5395/5436/7156/11277/7555/2072/7013/8939/5887/7508/4292/23168/3178/675/6117/4171/6119/8880/10623/6594/7150/253714/64710/5886/10635/5965/25913/10051/6742/55388/5932/4904/7257/254394/3146/11315/23137/8318/50804/10923…
GOBP_NEGATIVE_REGULATION_OF_PLATELET_ACTIVATION	GOBP_NEGATIVE_REGULATION_OF_PLATELET_ACTIVATION	19	-0.677215	-1.77985	0.00129248	0.0383551	0.0330679	1567	tags=47%, list=9%, signal=43%	5592/7056/5155/239/18/5270/928/634/5154
GOBP_MACROAUTOPHAGY	GOBP_MACROAUTOPHAGY	292	-0.376687	-1.41893	0.00129752	0.0383551	0.0330679	7079	tags=51%, list=43%, signal=30%	5289/10533/8027/7957/9821/81876/65992/55048/5049/1020/10241/149371/9373/23557/23766/23710/79443/90410/9525/9342/79142/84971/92421/5119/8673/4534/8408/11337/801/128866/51652/65082/57533/27243/2081/5290/2548/200576/79720/3162/9927/7251/6845/10254/29082/54543/1509/529/143187/57192/987/51534/80700/51506/137492/27072/9531/26100/10193/10490/55432/22863/6885/55626/23411/51322/8678/27131/23049/292/26471/…
GOBP_NEGATIVE_REGULATION_OF_INTRACELLULAR_PROTEIN_TRANSPORT	GOBP_NEGATIVE_REGULATION_OF_INTRACELLULAR_PROTEIN_TRANSPORT	41	-0.564208	-1.72223	0.00130522	0.0384173	0.0331215	2280	tags=39%, list=14%, signal=34%	51684/160140/7295/5569/9478/3753/11315/51465/3998/11142/51569/948/9530/29969/258010/284
GOBP_NEUTROPHIL_MEDIATED_IMMUNITY	GOBP_NEUTROPHIL_MEDIATED_IMMUNITY	36	-0.598807	-1.7774	0.00131619	0.0385746	0.0332571	46	tags=28%, list=0%, signal=28%	6814/2150/6850/3689/51135/566/1511/306/1991/383
GOBP_CELLULAR_RESPIRATION	GOBP_CELLULAR_RESPIRATION	200	-0.404727	-1.48434	0.0013271	0.0387287	0.03339	6639	tags=59%, list=40%, signal=36%	2647/54539/5161/27089/11232/10105/4713/2109/3416/4535/3419/1327/50/2271/55967/10975/5290/201626/51142/4724/4725/55526/130752/5339/6390/7386/84273/1350/51079/9016/2110/1337/1351/2395/92259/11277/4708/90624/29796/63976/4710/87178/114789/26471/8604/4719/51103/125965/7384/10165/158/8801/9167/4698/4701/9650/80025/847/205327/7385/8802/23479/83943/1347/4712/9997/3458/1345/4720/4191/3421/201163/1737/1716…
GOBP_CELL_AGGREGATION	GOBP_CELL_AGGREGATION	20	-0.676455	-1.7977	0.00137847	0.0399419	0.0344359	2	tags=10%, list=0%, signal=10%	1432/4057
GOMF_RNA_POLYMERASE_II_GENERAL_TRANSCRIPTION_INITIATION_FACTOR_ACTIVITY	GOMF_RNA_POLYMERASE_II_GENERAL_TRANSCRIPTION_INITIATION_FACTOR_ACTIVITY	37	-0.58565	-1.74727	0.00138032	0.0399419	0.0344359	5040	tags=54%, list=30%, signal=38%	6874/129685/6879/2967/6908/9519/6872/2958/6875/2957/6873/6877/6883/1810/2963/902/2961/6880/6617/6884
GOBP_KILLING_OF_CELLS_OF_ANOTHER_ORGANISM	GOBP_KILLING_OF_CELLS_OF_ANOTHER_ORGANISM	40	-0.580197	-1.75455	0.00140467	0.0404759	0.0348963	3213	tags=38%, list=19%, signal=30%	3458/3151/6156/2208/1667/6283/6850/353144/3346/598/64581/1669/8993/1668/4057
GOBP_ORGANELLE_DISASSEMBLY	GOBP_ORGANELLE_DISASSEMBLY	122	-0.444755	-1.56967	0.00141667	0.0406507	0.0350471	7138	tags=63%, list=43%, signal=36%	53918/10533/9821/65992/139341/23766/23710/84340/84971/8408/2011/10226/11337/55486/5562/9927/6721/54543/51024/987/3799/51506/26100/10193/55294/22863/55626/8678/292/706/55102/55062/23192/84557/65991/84749/51368/10059/51375/10973/79752/84164/9140/28985/6790/493856/26235/27341/65018/81631/11345/9474/91137/79876/9325/25793/219402/3091/3099/64147/123/64422/8562/11315/6683/4528/5563/1939/7443/23376/7855…
GOBP_CRANIAL_NERVE_DEVELOPMENT	GOBP_CRANIAL_NERVE_DEVELOPMENT	52	0.435433	1.72511	0.00144085	0.040976	0.0353275	1329	tags=31%, list=8%, signal=28%	4762/8829/1258/401/6899/2737/51804/3211/3200/55558/2047/220202/91584/6299/6405/3212
GOBP_REGULATION_OF_NEUTROPHIL_MIGRATION	GOBP_REGULATION_OF_NEUTROPHIL_MIGRATION	43	-0.560192	-1.71209	0.00144544	0.040976	0.0353275	3901	tags=47%, list=23%, signal=36%	1803/114609/10059/708/2529/4615/3554/158747/56833/64127/4354/6363/90550/23604/3579/3929/7130/83700/7060/10562
GOBP_DETECTION_OF_CHEMICAL_STIMULUS	GOBP_DETECTION_OF_CHEMICAL_STIMULUS	193	0.280239	1.41926	0.00144593	0.040976	0.0353275	1690	tags=21%, list=10%, signal=19%	440153/3651/8387/1258/338398/390261/26493/391112/119749/219982/259296/5284/119774/7932/343406/144124/5304/2645/4992/390181/50832/765/26538/81448/81472/50834/79544/162998/219417/138804/338674/119764/949/81696/79339/26532/3170/81285/26341/26716/56656
GOBP_REGULATION_OF_CELL_CYCLE_PHASE_TRANSITION	GOBP_REGULATION_OF_CELL_CYCLE_PHASE_TRANSITION	394	-0.360402	-1.37778	0.00145376	0.0410283	0.0353726	5759	tags=46%, list=35%, signal=31%	9984/56984/4921/55755/55143/1981/8738/54888/7325/493/147841/1062/51065/55055/51347/1017/84967/84072/5884/23276/6657/91607/9510/8452/54617/1063/56257/1030/5885/5311/11277/51603/51692/91603/55294/79577/55626/3398/51322/4330/5933/10106/348654/55198/1019/6154/7508/29980/995/252983/23236/440275/55795/678/4193/1026/57520/1027/4869/80254/988/55781/5356/3306/4331/1843/6598/675/60561/896/10116/835/25959/8…
GOBP_PEPTIDE_CROSS_LINKING	GOBP_PEPTIDE_CROSS_LINKING	34	-0.578575	-1.69722	0.00151468	0.0424215	0.0365737	1169	tags=21%, list=7%, signal=19%	7052/2162/79625/3849/3848/5266/2038
GOBP_SENSORY_PERCEPTION_OF_SMELL	GOBP_SENSORY_PERCEPTION_OF_SMELL	140	0.316071	1.50855	0.0015155	0.0424215	0.0365737	1770	tags=24%, list=11%, signal=22%	440153/8387/1258/390261/26493/391112/119749/219982/1813/119774/7932/343406/144124/4992/390181/26538/81448/81472/79544/162998/219417/138804/338674/119764/10941/81696/79339/26532/81285/26341/4975/26716/56656/124538
GOBP_NEGATIVE_REGULATION_OF_TUMOR_NECROSIS_FACTOR_SUPERFAMILY_CYTOKINE_PRODUCTION	GOBP_NEGATIVE_REGULATION_OF_TUMOR_NECROSIS_FACTOR_SUPERFAMILY_CYTOKINE_PRODUCTION	58	-0.52165	-1.67061	0.00154637	0.0431097	0.037167	1053	tags=17%, list=6%, signal=16%	11213/10457/50856/3929/384/10859/5004/3565/671/4057
GOBP_PHAGOCYTOSIS	GOBP_PHAGOCYTOSIS	227	-0.398255	-1.4779	0.00156077	0.0433352	0.0373615	3671	tags=32%, list=22%, signal=25%	5873/3949/2621/3394/10461/375033/11031/3684/3055/3458/998/55646/4615/10326/3688/199/140885/7099/7287/100423062/8877/9474/7097/725/55207/301/5581/64127/1182/2150/1130/5359/6850/3689/9936/26060/64422/1445/3146/1053/22841/5795/3495/3493/4689/7052/2934/51552/695/3543/7410/5747/196527/2358/3929/3690/948/26228/23603/9886/64581/8685/5657/1089/3673/3953/2624/2213/566/306/1991/10562
GOBP_REGULATION_OF_CYTOSKELETON_ORGANIZATION	GOBP_REGULATION_OF_CYTOSKELETON_ORGANIZATION	491	-0.347535	-1.33932	0.00157863	0.0436542	0.0376365	3380	tags=27%, list=20%, signal=23%	79866/85464/5734/22919/3055/2764/2932/26054/4908/998/24139/6279/10095/23433/57132/5347/6249/56890/11034/382/23299/123720/25802/90167/10552/7082/5341/50848/3397/23500/55521/53904/10763/4690/375189/10788/10093/636/23075/51429/7010/10015/5581/7114/348235/22998/55435/23406/26586/2242/7408/55704/2150/6281/55616/11064/375/57606/10092/84722/2770/56203/4089/220134/60312/10460/163786/832/51510/6683/9620/1…
GOBP_NEGATIVE_REGULATION_OF_TYPE_2_IMMUNE_RESPONSE	GOBP_NEGATIVE_REGULATION_OF_TYPE_2_IMMUNE_RESPONSE	13	-0.728119	-1.75836	0.00161572	0.0445006	0.0383662	3151	tags=62%, list=19%, signal=50%	729230/9655/80762/3142/301/604/384/383
GOBP_REGULATION_OF_VASCULATURE_DEVELOPMENT	GOBP_REGULATION_OF_VASCULATURE_DEVELOPMENT	263	-0.38311	-1.4372	0.00164188	0.0448606	0.0386766	4370	tags=39%, list=26%, signal=29%	4846/55109/3135/140862/55810/6237/10218/2658/25/9475/6423/11235/6672/1284/10800/55333/7075/947/2523/9037/7015/672/127385/3202/727/5168/11126/1386/2969/6774/729230/3586/10553/1285/10352/641700/3688/4086/153090/7082/2549/3397/8877/146850/1870/116844/1512/23166/6915/92140/1536/3091/7010/64094/4303/3099/7122/958/5291/8091/4838/1893/1990/102/6678/4879/204851/1215/10016/6019/240/5579/3082/358/10457/224…
GOBP_MITOCHONDRION_ORGANIZATION	GOBP_MITOCHONDRION_ORGANIZATION	454	-0.352423	-1.35184	0.00163895	0.0448606	0.0386766	6905	tags=53%, list=41%, signal=32%	10899/4705/84266/728568/5516/1020/7417/139341/54209/23766/23710/10989/54539/6832/293/10939/11232/10105/4713/10452/84971/26521/5138/4534/8408/2011/11337/55486/28976/4535/578/59286/55967/28978/5562/2876/3329/91942/51142/79072/4724/4725/51547/64863/9927/6721/25915/6341/5339/8743/7386/9049/54543/51204/9520/51079/56947/115209/4082/89781/51024/4580/23408/987/7156/2395/29108/1909/79145/5428/9531/26100/1…
GOBP_MITOTIC_NUCLEAR_DIVISION	GOBP_MITOTIC_NUCLEAR_DIVISION	302	-0.375977	-1.41818	0.00169128	0.0460271	0.0396823	6155	tags=52%, list=37%, signal=34%	3550/128866/51652/221035/2316/27243/3834/79884/51547/27436/26013/56984/55755/9088/55143/23122/7283/147841/1062/23244/10540/23047/55055/29082/10300/23310/4733/81565/8452/54617/1063/5885/2069/3630/8678/348654/5518/655/995/5902/6152/55795/9126/57520/1027/10615/55781/10274/25936/1843/26073/83987/6598/54921/10464/80218/27175/51143/246184/546/9585/55968/7756/9274/6790/79866/8379/22919/146691/79980/998/…
GOBP_REGULATION_OF_SYSTEMIC_ARTERIAL_BLOOD_PRESSURE_BY_CIRCULATORY_RENIN_ANGIOTENSIN	GOBP_REGULATION_OF_SYSTEMIC_ARTERIAL_BLOOD_PRESSURE_BY_CIRCULATORY_RENIN_ANGIOTENSIN	17	-0.695447	-1.78361	0.00171774	0.0465622	0.0401437	1938	tags=47%, list=12%, signal=42%	2150/1215/2149/10159/1359/5972/56670/1511
GOBP_GOLGI_VESICLE_TRANSPORT	GOBP_GOLGI_VESICLE_TRANSPORT	280	-0.377599	-1.41884	0.00173393	0.0468162	0.0403627	5832	tags=48%, list=35%, signal=32%	9632/582/28952/4430/10434/11070/57533/8724/23760/9321/6845/27252/10466/6711/9871/84068/11018/84364/403/6396/1785/286451/553115/51026/51542/126003/143187/10066/25923/8452/55973/57222/90522/10490/9522/381/29097/58485/6643/163882/51614/23041/8615/55062/63971/583/51128/400/9276/120892/9217/11014/54536/9648/27032/23230/60561/57511/10484/5870/84084/10959/9581/57120/27095/51290/64225/64693/339005/11031/…
GOMF_N_ACYLTRANSFERASE_ACTIVITY	GOMF_N_ACYLTRANSFERASE_ACTIVITY	74	-0.480188	-1.59339	0.00176447	0.0473019	0.0407814	3875	tags=34%, list=23%, signal=26%	675/80218/23326/80155/92292/6872/1386/51126/1387/10/9/2033/11177/6871/8202/6303/6880/8520/8850/7052/157570/51471/219970/80018/212
GOBP_NEGATIVE_REGULATION_OF_PROTEIN_CONTAINING_COMPLEX_ASSEMBLY	GOBP_NEGATIVE_REGULATION_OF_PROTEIN_CONTAINING_COMPLEX_ASSEMBLY	130	-0.436978	-1.55326	0.00176572	0.0473019	0.0407814	4311	tags=35%, list=26%, signal=26%	9353/119/6840/2314/5494/9087/5830/85464/5734/22919/2932/51339/998/24139/55364/25802/2033/375189/22900/7114/329/56203/3146/11315/832/29103/11078/51185/2934/6710/1191/27124/2059/136319/8780/5962/64853/1859/29766/258010/830/83700/7111/6622/11013/6708
GOBP_POSITIVE_REGULATION_OF_TOLL_LIKE_RECEPTOR_4_SIGNALING_PATHWAY	GOBP_POSITIVE_REGULATION_OF_TOLL_LIKE_RECEPTOR_4_SIGNALING_PATHWAY	11	-0.768628	-1.78601	0.00183269	0.0488316	0.0421002	1938	tags=36%, list=12%, signal=32%	2150/57590/3929/4057
GOBP_REGULATION_OF_PROTEIN_SERINE_THREONINE_KINASE_ACTIVITY	GOBP_REGULATION_OF_PROTEIN_SERINE_THREONINE_KINASE_ACTIVITY	361	-0.364351	-1.38355	0.00183706	0.0488316	0.0421002	4496	tags=37%, list=27%, signal=27%	151195/655/995/5027/11221/5604/1026/1027/81617/5319/5294/4067/219771/57018/25/3265/4331/26524/1843/120892/6423/11235/808/388333/5571/896/8812/9623/253260/79616/5728/152559/94056/5608/10114/93649/3458/4908/4208/5573/10886/5770/10527/5347/5871/6789/153090/5570/7099/657/6547/6283/146850/25793/5997/5515/8115/900/51755/5925/9693/85417/958/64127/5291/5716/4217/8091/8536/6363/51191/10926/902/6850/901/84…
GOBP_NEGATIVE_REGULATION_OF_CELL_CYCLE_PROCESS	GOBP_NEGATIVE_REGULATION_OF_CELL_CYCLE_PROCESS	269	-0.383502	-1.43698	0.00187086	0.049538	0.0427093	5759	tags=48%, list=35%, signal=32%	9984/56984/55755/55143/8738/54888/147841/51065/55055/51347/1017/84072/5884/6657/91607/1063/1030/5885/5311/11277/51603/91603/79577/51322/7013/5933/10106/348654/6154/7508/29980/655/440275/55795/678/4193/1026/3135/1027/4869/80254/988/1843/675/60561/10116/835/25959/8914/51143/5728/546/7756/672/8379/90/8328/146691/1386/55743/51339/79184/138151/25949/5347/701/10744/56890/9232/1869/2273/153090/144715/91…
GOBP_NEGATIVE_REGULATION_OF_ORGANELLE_ORGANIZATION	GOBP_NEGATIVE_REGULATION_OF_ORGANELLE_ORGANIZATION	328	-0.3616	-1.37089	0.00188538	0.0497305	0.0428752	6607	tags=51%, list=40%, signal=32%	293/26277/652/5580/57551/10105/5756/11075/10395/8260/79142/91663/4534/10288/55486/3550/128866/578/11151/8195/28978/2876/5290/9535/84464/56984/55755/10565/55143/23122/6711/147841/3925/55055/1785/29082/10300/84072/54552/115209/1063/120/116985/5885/2395/10193/142/2072/7429/7013/8678/348654/829/292/9882/26471/114822/706/655/55795/9353/9181/119/4869/6840/2314/4331/9087/3178/1843/120892/84749/4171/5114…
GOBP_RNA_SPLICING_VIA_TRANSESTERIFICATION_REACTIONS	GOBP_RNA_SPLICING_VIA_TRANSESTERIFICATION_REACTIONS	282	-0.37534	-1.4104	0.00190071	0.0499427	0.0430581	5906	tags=53%, list=35%, signal=35%	4154/27238/6433/51759/10907/9716/27257/6629/23450/10569/6427/29890/6426/10236/6432/143884/1655/1660/84991/9588/10181/55599/55225/4691/9584/9967/51645/8487/2332/55596/27316/79066/6732/3312/10657/56259/54957/79833/51503/54883/3191/57461/22938/8161/4686/22827/6428/4869/10179/988/5356/8087/58517/79005/8899/7307/6631/10465/9879/9410/3178/11017/84811/10659/11171/3185/708/5935/57703/55192/55796/7072/849…
