# Supplementary material for: Bioinformatics gene analysis for potential biomarkers and therapeutic targets of Parkinson’s disease based on neutrophil extracellular traps
Source: Front Aging Neurosci. 2024 May 31;16:1388226. doi: 10.3389/fnagi.2024.1388226 (PMC11178047; doi:10.3389/fnagi.2024.1388226)
Supplement: Supplementary file 7 [file Table_7.XLSX]

## Sheet: Supplementary+Table+7+GPR78_GSE
Table S7. GO enrichment analysis of GPR78 gene.
ID	Description	setSize	enrichmentScore	NES	pvalue	p.adjust	qvalue	rank	leading_edge	core_enrichment
GOCC_SPECIFIC_GRANULE_LUMEN	GOCC_SPECIFIC_GRANULE_LUMEN	60	-0.750052	-2.50493	1e-10	1.17991e-07	1.06851e-07	318	tags=28%, list=2%, signal=28%	MMP8/ORM1/ORM2/HP/LCN2/BPI/CHIT1/SLPI/ELANE/PGLYRP1/CHI3L1/CAMP/TCN1/OLFM4/DEFA4/ARG1/LTF
GOBP_HYDROGEN_PEROXIDE_CATABOLIC_PROCESS	GOBP_HYDROGEN_PEROXIDE_CATABOLIC_PROCESS	29	-0.817083	-2.42131	1.20434e-10	1.17991e-07	1.06851e-07	196	tags=38%, list=1%, signal=38%	TPO/MPO/SNCA/HP/HBB/HBQ1/HBG1/HBA1/HBA2/HBD/HBM
GOCC_HEMOGLOBIN_COMPLEX	GOCC_HEMOGLOBIN_COMPLEX	11	-0.958927	-2.27608	1.19114e-10	1.17991e-07	1.06851e-07	44	tags=73%, list=0%, signal=73%	HBB/HBQ1/HBG1/HBA1/HBA2/HBD/HBM/AHSP
GOCC_SPECIFIC_GRANULE	GOCC_SPECIFIC_GRANULE	154	-0.621832	-2.26753	1e-10	1.17991e-07	1.06851e-07	3850	tags=49%, list=23%, signal=38%	FCAR/CXCL1/CLEC5A/PTX3/LYZ/GPR84/CD93/PLD1/GGH/ATP6V1D/HVCN1/ITGAM/SLC2A3/RAB27A/LRG1/CLCN3/CLEC4D/FOLR3/RAP1A/STOM/PRG3/NEU1/ITGB2/VCL/MOSPD2/CMTM6/LILRA3/RETN/CYBB/ATP11A/STXBP3/STX3/CD177/PTPRJ/ADAM10/CKAP4/OSCAR/TMEM30A/CLEC12A/ACAA1/CYFIP1/QPCT/ALDH3B1/HPSE/LAMTOR3/ANO6/FPR2/CD36/SNAP23/OLR1/CEACAM1/SLC2A5/MMP8/MMP25/ORM1/CEACAM3/PGRMC1/ORM2/HP/LCN2/BPI/MS4A3/CHIT1/ANXA3/SLPI/ELANE/PGLYRP1/C…
GOCC_HAPTOGLOBIN_HEMOGLOBIN_COMPLEX	GOCC_HAPTOGLOBIN_HEMOGLOBIN_COMPLEX	10	-0.971349	-2.25089	1e-10	1.17991e-07	1.06851e-07	74	tags=80%, list=0%, signal=80%	HP/HBB/HBQ1/HBG1/HBA1/HBA2/HBD/HBM
GOCC_TERTIARY_GRANULE	GOCC_TERTIARY_GRANULE	157	-0.578125	-2.11133	1e-10	1.17991e-07	1.06851e-07	3850	tags=46%, list=23%, signal=36%	FCAR/CXCL1/CLEC5A/CD55/SLC11A1/PTX3/LYZ/GPR84/CD93/PLD1/GGH/FPR1/ITGAM/SLC2A3/LRG1/CLEC4D/SIRPA/FOLR3/STOM/PRG3/ITGB2/CTSH/LILRA3/YPEL5/PTPRN2/RAP2C/CYBB/STX7/LAMP2/DYNLL1/ATP11A/DYNC1LI1/STXBP3/CTSS/LGALS3/CD177/IDH1/ADAM10/OSCAR/METTL7A/CLEC12A/CYFIP1/RAB14/QPCT/ASAH1/SERPINB6/LAMTOR3/ANO6/ATP6AP2/CR1/FPR2/SIGLEC5/MGAM/SVIP/SNAP23/NRAS/OLR1/CEACAM1/MMP8/PPBP/ORM1/TNFAIP6/SERPINB10/MMP9/HP/HBB/C…
GOCC_VESICLE_LUMEN	GOCC_VESICLE_LUMEN	315	-0.505137	-1.93442	1e-10	1.17991e-07	1.06851e-07	5275	tags=50%, list=32%, signal=35%	TUBB4B/CFP/TRAPPC1/PRSS2/GTPBP2/ARSB/ARMC8/ACTR10/VTI1B/ANXA2/APOB/GLB1/CDA/FGG/SERPINA4/PSMD14/PYCARD/PSMA5/CTSD/CAT/HSPA6/PSMC3/FAM3C/RNASE2/SPACA7/PSMD13/NIT2/SERPINE1/SERPINB1/PRDX6/TIMP3/HSPA8/ERP44/PSMC2/S100A11/FAF2/EPX/PDGFB/PNP/GLA/HK3/PPIA/EEF1A1/TEX264/GALNS/ACTN1/CXCL1/PTX3/AGA/LYZ/TIMP1/PRDX4/PADI2/DSN1/AGL/GGH/CCT8/PSMA2/F5/PSMD11/RAB27A/OSTF1/LRG1/DERA/ARHGAP9/HSP90AA1/LEFTY2/CTSA/…
GOCC_SECRETORY_GRANULE_MEMBRANE	GOCC_SECRETORY_GRANULE_MEMBRANE	295	-0.469232	-1.78866	8.20106e-10	7.03036e-07	6.36661e-07	3861	tags=38%, list=23%, signal=30%	RAB6A/LILRB3/FCAR/CLEC5A/CD55/CADPS/SLC11A1/GPR84/BSG/CD93/PLD1/FPR1/ATP6V1D/VAPA/GLIPR1/HYAL3/CD44/HVCN1/ITGAM/MAGT1/APLP2/SLC2A3/STXBP5/TLR2/RAB27A/RAB31/DMBT1/CLEC4D/SIRPA/TMED2/RAP1A/STOM/ITGB2/MOSPD2/CMTM6/CYB5R1/LILRA3/PTPRN2/SIRPB1/RAP2C/RAB10/ANXA7/SURF4/CYBB/SPACA1/ACRBP/LAMP2/DYNLL1/ATP11A/DYNC1LI1/STX3/LGALS3/TMEM225/CAV2/CD177/PTPRJ/RAB9B/TMX3/ADAM10/CD46/CKAP4/TMEM30A/CLEC12A/NDUFC2/…
GOBP_GAS_TRANSPORT	GOBP_GAS_TRANSPORT	21	-0.841019	-2.32536	7.99342e-09	5.04893e-06	4.57225e-06	851	tags=48%, list=5%, signal=45%	AQP1/CA2/BPGM/HBB/HBQ1/HBG1/HBA1/HBA2/HBD/HBM
GOMF_OXYGEN_CARRIER_ACTIVITY	GOMF_OXYGEN_CARRIER_ACTIVITY	13	-0.914818	-2.26038	7.74388e-09	5.04893e-06	4.57225e-06	44	tags=54%, list=0%, signal=54%	HBB/HBQ1/HBG1/HBA1/HBA2/HBD/HBM
GOBP_HYDROGEN_PEROXIDE_METABOLIC_PROCESS	GOBP_HYDROGEN_PEROXIDE_METABOLIC_PROCESS	53	-0.676996	-2.21902	8.09831e-09	5.04893e-06	4.57225e-06	433	tags=25%, list=3%, signal=24%	SOD2/TPO/MPO/MAOB/SNCA/HP/HBB/HBQ1/HBG1/HBA1/HBA2/HBD/HBM
GOMF_OXIDOREDUCTASE_ACTIVITY_ACTING_ON_PEROXIDE_AS_ACCEPTOR	GOMF_OXIDOREDUCTASE_ACTIVITY_ACTING_ON_PEROXIDE_AS_ACCEPTOR	55	-0.665332	-2.19398	1.36871e-08	7.82216e-06	7.08366e-06	1094	tags=27%, list=7%, signal=26%	TXNRD1/TXNDC17/MGST1/PTGS1/TPO/MPO/CLIC2/GSTA1/HBB/HBQ1/HBG1/HBA1/HBA2/HBD/HBM
GOCC_TERTIARY_GRANULE_LUMEN	GOCC_TERTIARY_GRANULE_LUMEN	54	-0.673856	-2.21522	2.18427e-08	1.15229e-05	1.0435e-05	1812	tags=37%, list=11%, signal=33%	CTSS/IDH1/OSCAR/METTL7A/CYFIP1/QPCT/ASAH1/MMP8/PPBP/ORM1/TNFAIP6/MMP9/HP/HBB/CHIT1/PGLYRP1/CAMP/TCN1/OLFM4/LTF
GOBP_OXYGEN_TRANSPORT	GOBP_OXYGEN_TRANSPORT	15	-0.887891	-2.27389	2.58234e-08	1.26498e-05	1.14555e-05	342	tags=53%, list=2%, signal=52%	BPGM/HBB/HBQ1/HBG1/HBA1/HBA2/HBD/HBM
GOBP_DEFENSE_RESPONSE_TO_FUNGUS	GOBP_DEFENSE_RESPONSE_TO_FUNGUS	51	-0.666324	-2.1691	4.46128e-08	2.0397e-05	1.84713e-05	1499	tags=31%, list=9%, signal=29%	DEFA1/BCL10/USP15/S100A12/CLEC4A/CLEC7A/HTN1/S100A9/CLEC4E/MPO/CTSG/ELANE/DEFA4/ARG1/DEFA3/LTF
GOCC_PLATELET_ALPHA_GRANULE	GOCC_PLATELET_ALPHA_GRANULE	88	-0.585927	-2.04396	4.80477e-08	2.05945e-05	1.86501e-05	2905	tags=50%, list=17%, signal=41%	APLP2/F5/LEFTY2/SERPINA3/SERPINA1/TMSB4X/GAS6/CYB5R1/SRGN/STXBP3/SCCPDH/SERPING1/TMX3/FERMT3/IGF1/SERPINE2/SPARC/CLU/ITGB3/HGF/PDGFA/TREML1/F13A1/APOOL/CD109/SYTL4/LY6G6F/THBS2/FGA/CD36/VWF/PF4/ITGA2B/TGFB2/CD9/PPBP/ORM1/SELP/EGF/MMRN1/ORM2/SNCA/VEGFC/PROS1
GOMF_ANTIOXIDANT_ACTIVITY	GOMF_ANTIOXIDANT_ACTIVITY	78	-0.595089	-2.05613	1.06071e-07	4.27904e-05	3.87505e-05	1206	tags=24%, list=7%, signal=23%	GSTO1/TXNRD1/TXNDC17/MGST1/S100A9/SOD2/PTGS1/TPO/MPO/CLIC2/GSTA1/HP/HBB/HBQ1/HBG1/HBA1/HBA2/HBD/HBM
GOCC_ENDOCYTIC_VESICLE_LUMEN	GOCC_ENDOCYTIC_VESICLE_LUMEN	22	-0.812695	-2.26884	1.14892e-07	4.37737e-05	3.9641e-05	129	tags=36%, list=1%, signal=36%	SPARC/MPO/HP/HBB/PGLYRP1/HBA1/HBA2/LTF
GOBP_MYELOID_CELL_DEVELOPMENT	GOBP_MYELOID_CELL_DEVELOPMENT	77	-0.595926	-2.05515	1.24953e-07	4.51015e-05	4.08434e-05	1371	tags=23%, list=8%, signal=22%	KIT/BCL6/GP1BB/PABPC4/EVI2B/GP5/MYB/TSPAN2/TMOD3/LILRB1/BPGM/GP1BA/GATA1/TRIM58/SLC4A1/EPB42/ALAS2/LTF
GOBP_RESPONSE_TO_FUNGUS	GOBP_RESPONSE_TO_FUNGUS	61	-0.625496	-2.09963	1.98425e-07	6.804e-05	6.16163e-05	3086	tags=43%, list=19%, signal=35%	IL17A/GAPDH/BTK/CLEC4D/HAMP/SYK/S100A8/ATG5/TLR4/COTL1/DEFA1/BCL10/USP15/S100A12/CLEC4A/CLEC7A/HTN1/S100A9/CLEC4E/MPO/CTSG/ELANE/DEFA4/ARG1/DEFA3/LTF
GOBP_CARBON_DIOXIDE_TRANSPORT	GOBP_CARBON_DIOXIDE_TRANSPORT	13	-0.881026	-2.17688	2.13669e-07	6.97782e-05	6.31903e-05	851	tags=54%, list=5%, signal=51%	AQP1/CA2/HBB/HBG1/HBA1/HBA2/HBD
GOBP_ANTIBACTERIAL_HUMORAL_RESPONSE	GOBP_ANTIBACTERIAL_HUMORAL_RESPONSE	49	-0.652597	-2.1152	2.84085e-07	8.85569e-05	8.01961e-05	633	tags=20%, list=4%, signal=20%	FGA/IGHA1/PI3/CTSG/SLPI/ELANE/CAMP/DEFA4/DEFA3/LTF
GOBP_HEMOGLOBIN_METABOLIC_PROCESS	GOBP_HEMOGLOBIN_METABOLIC_PROCESS	17	-0.825516	-2.15956	3.2356e-07	9.48782e-05	8.59207e-05	264	tags=35%, list=2%, signal=35%	HIF1A/INHBA/SLC25A37/AHSP/EPB42/ALAS2
GOMF_ORGANIC_ACID_BINDING	GOMF_ORGANIC_ACID_BINDING	125	-0.521864	-1.87317	3.32032e-07	9.48782e-05	8.59207e-05	1662	tags=21%, list=10%, signal=19%	P4HA1/FOLR1/GRIN2B/UGT2B4/VDR/GLDC/FABP5/S100A9/DDC/DDAH1/GRIN3A/PPARG/GLUL/SLC1A3/UGT2B17/UGT2B15/TYMS/THNSL2/HBB/PLOD2/HBQ1/HBG1/HBA1/HBA2/HBD/HBM
GOCC_AZUROPHIL_GRANULE	GOCC_AZUROPHIL_GRANULE	149	-0.499269	-1.82002	4.10297e-07	0.000112553	0.000101926	2501	tags=48%, list=15%, signal=41%	DNAJC13/TUBB4B/TRAPPC1/PRSS2/ARSB/VAMP7/HEXA/ACTR10/ANXA2/GLB1/SLCO4C1/MANBA/PYCARD/CD68/RNASE2/GAA/PRDX6/VNN1/FAF2/GLA/GALNS/AGA/LYZ/PADI2/DSN1/GGH/FPR1/CCT8/VAPA/GLIPR1/MAGT1/CTSA/SERPINA3/STOM/CMTM6/HEXB/RETN/PLAC8/SURF4/STX7/CREG1/RNASE3/LAMP2/STX3/ACTR2/CPPED1/CKAP4/TMEM30A/DEFA1/NDUFC2/TXNDC5/RAP1B/SDCBP/GCA/MNDA/FABP5/MGST1/PRTN3/SNAP23/MPO/ORM2/ABCA13/AZU1/BPI/CTSG/CEACAM6/ELANE/OLFM4/DEF…
GOBP_RESPONSE_TO_TOXIC_SUBSTANCE	GOBP_RESPONSE_TO_TOXIC_SUBSTANCE	220	-0.453227	-1.70195	4.497e-07	0.000118617	0.000107418	2056	tags=25%, list=12%, signal=22%	TXN/PDZK1/TP53INP1/PRKCG/AHR/ALAD/SRXN1/TTPA/NEFL/PARK7/AQP10/SRD5A1/SDC1/GSTM3/GSTO1/RAD51/SCFD1/TXNRD1/GUCY2C/TXNDC17/RDH11/PDZD3/INHBB/KCNC1/CYP1B1/PIM1/MGST1/SLC6A4/S100A9/DDC/CD36/SOD2/PTGS1/CDK1/CES1/SLC18A2/TPO/TYMS/TRPM6/SLC7A8/MPO/CLIC2/MAOB/GSTA1/HP/MAP1B/HBB/HBQ1/HBG1/ARG1/HBA1/HBA2/HBD/HBM
GOMF_OXYGEN_BINDING	GOMF_OXYGEN_BINDING	36	-0.712869	-2.18927	5.24855e-07	0.000129874	0.000117612	433	tags=25%, list=3%, signal=24%	SOD2/CBS/HBB/HBQ1/HBG1/HBA1/HBA2/HBD/HBM
GOBP_SPINAL_CORD_DEVELOPMENT	GOBP_SPINAL_CORD_DEVELOPMENT	91	0.426507	2.12984	5.30251e-07	0.000129874	0.000117612	597	tags=19%, list=4%, signal=18%	ZIC1/NEUROG3/SOX1/FOXB1/NOG/LHX1/ACTL6B/PHOX2A/OLIG2/GDNF/PLXDC1/VLDLR/GLI3/WNT1/DLL1/SHH/LBX1
GOBP_PLATELET_ACTIVATION	GOBP_PLATELET_ACTIVATION	129	-0.515978	-1.85829	8.33087e-07	0.000197011	0.000178411	4239	tags=50%, list=25%, signal=37%	PDGFB/P2RX1/PPIA/C1QTNF1/NOS3/FUNDC2/ACTN1/UBASH3B/PRKG1/IL6ST/GNA13/CD40/PDPN/PEAR1/GNAQ/MYL12A/PLEK/VCL/PIK3CB/F11R/SYK/PLA2G4A/GP9/TLR4/STXBP3/ILK/MAPK14/DGKB/MERTK/ALOX12/VAV2/FERMT3/ADRA2B/F2R/PLSCR1/ABAT/THBD/FZD6/GP1BB/MPL/DGKG/GP6/SERPINE2/GP5/ITGB3/PDGFA/F2RL3/TREML1/ADRA2A/P2RY1/FGA/PF4V1/VWF/PF4/CEACAM1/MYL9/CD9/SELP/GP1BA/P2RY12/GATA1/MMRN1/HBB/CTSG
GOBP_CELLULAR_OXIDANT_DETOXIFICATION	GOBP_CELLULAR_OXIDANT_DETOXIFICATION	89	-0.563845	-1.97103	9.15137e-07	0.0002092	0.000189449	1206	tags=22%, list=7%, signal=21%	GSTO1/TXNRD1/TXNDC17/MGST1/S100A9/CD36/SOD2/PTGS1/TPO/MPO/CLIC2/GSTA1/HP/HBB/HBQ1/HBG1/HBA1/HBA2/HBD/HBM
GOBP_DEFENSE_RESPONSE_TO_BACTERIUM	GOBP_DEFENSE_RESPONSE_TO_BACTERIUM	259	-0.435431	-1.64911	1.4332e-06	0.000317061	0.000287127	2684	tags=24%, list=16%, signal=20%	HAMP/WFDC9/HLA-A/DEFB123/IGHD/SYK/S100A8/FCN2/PLAC8/S100A14/TLR4/CEBPB/KRT6A/TMF1/RNASE3/NOD2/LCE3C/LYST/TREM2/DEFA1/DEFB127/RAB14/TLR5/S100A12/STAB1/FPR2/ARG2/AQP1/HMGB2/NAIP/HTN1/S100A9/FGA/IGHA1/CD36/CLEC4E/AICDA/COCH/LBP/ZG16/IGLL5/IL18/STATH/PPBP/SELP/IGLL1/PRKD1/MPO/HP/LCN2/AZU1/BPI/PI3/ANXA3/CTSG/SLPI/ELANE/PGLYRP1/CAMP/DEFA4/DEFA3/LTF
GOBP_MYELOID_CELL_HOMEOSTASIS	GOBP_MYELOID_CELL_HOMEOSTASIS	156	-0.488235	-1.7804	1.66588e-06	0.000357018	0.000323312	3075	tags=33%, list=18%, signal=27%	BMP4/DNASE2/BCL2L11/LIPA/LYAR/NCAPG2/TAL1/ABCB10/BTK/UBA5/RPS24/HAMP/PIK3CB/HMGB1/CDK6/EPAS1/BAP1/ACVR2A/HSPA9/KCNQ1/FLVCR1/ANXA1/RB1/PDE4B/MAFB/HSCB/MAPK14/MERTK/HSPA1A/KIT/UFL1/BCL6/CXCR2/HIF1A/MPL/MYB/TMOD3/HMGB2/DYRK3/KLF1/JAM3/BPGM/SMAD5/INHBA/GATA2/GATA1/TRIM58/SLC4A1/AHSP/EPB42/ALAS2
GOBP_INNATE_IMMUNE_RESPONSE_IN_MUCOSA	GOBP_INNATE_IMMUNE_RESPONSE_IN_MUCOSA	18	-0.797671	-2.1413	1.94846e-06	0.000394734	0.000357467	51	tags=44%, list=0%, signal=44%	RNASE3/NOD2/DEFA1/IL4/CAMP/DEFA4/DEFA3/LTF
GOBP_HEMOSTASIS	GOBP_HEMOSTASIS	222	-0.451844	-1.69749	1.95698e-06	0.000394734	0.000357467	2868	tags=35%, list=17%, signal=29%	PEAR1/GNAQ/JMJD1C/SERPINA1/MYL12A/FLI1/PLEK/VCL/PIK3CB/ENTPD1/GAS6/F11R/SYK/PLA2G4A/GP9/TLR4/TBXA2R/STXBP3/ILK/F10/SERPING1/MAPK14/DGKB/MERTK/ALOX12/VAV2/NFE2/FERMT3/ADRA2B/F2R/PLSCR1/ABAT/C4BPB/THBD/FZD6/GP1BB/MPL/HPSE/DGKG/GP6/PABPC4/SERPINE2/ANO6/F11/GP5/ITGB3/PDGFA/F2RL3/TREML1/ADRA2A/F13A1/P2RY1/EPHB2/FGA/CD36/TFPI2/PF4V1/TFPI/LMAN1/CAV1/VWF/PF4/CEACAM1/MYL9/CD9/ITGA2/SELP/GP1BA/AK3/P2RY12/G…
GOBP_NEUTROPHIL_MEDIATED_KILLING_OF_SYMBIONT_CELL	GOBP_NEUTROPHIL_MEDIATED_KILLING_OF_SYMBIONT_CELL	12	-0.862381	-2.10312	2.05688e-06	0.000401898	0.000363955	48	tags=33%, list=0%, signal=33%	AZU1/CTSG/ELANE/ARG1
GOBP_CELLULAR_RESPONSE_TO_TOXIC_SUBSTANCE	GOBP_CELLULAR_RESPONSE_TO_TOXIC_SUBSTANCE	108	-0.528904	-1.86983	2.1097e-06	0.000401898	0.000363955	1227	tags=21%, list=7%, signal=20%	GSTM3/GSTO1/TXNRD1/TXNDC17/RDH11/PIM1/MGST1/S100A9/CD36/SOD2/PTGS1/TPO/MPO/CLIC2/GSTA1/HP/HBB/HBQ1/HBG1/HBA1/HBA2/HBD/HBM
GOBP_ERYTHROCYTE_HOMEOSTASIS	GOBP_ERYTHROCYTE_HOMEOSTASIS	124	-0.50528	-1.81378	3.11867e-06	0.00057805	0.000523475	2399	tags=25%, list=14%, signal=22%	CDK6/EPAS1/BAP1/ACVR2A/HSPA9/KCNQ1/FLVCR1/RB1/MAFB/HSCB/MAPK14/HSPA1A/KIT/UFL1/BCL6/HIF1A/MYB/TMOD3/HMGB2/DYRK3/KLF1/BPGM/SMAD5/INHBA/GATA2/GATA1/TRIM58/SLC4A1/AHSP/EPB42/ALAS2
GOBP_INTERNEURON_MIGRATION	GOBP_INTERNEURON_MIGRATION	14	0.797057	2.55338	4.4169e-06	0.000797134	0.000721876	859	tags=50%, list=5%, signal=47%	SOX1/EVX1/NR2F2/DRD2/CCR4/FEZF2/ARX
GOBP_DEFENSE_RESPONSE_TO_GRAM_NEGATIVE_BACTERIUM	GOBP_DEFENSE_RESPONSE_TO_GRAM_NEGATIVE_BACTERIUM	77	-0.553591	-1.90915	5.1862e-06	0.000911973	0.000825872	851	tags=26%, list=5%, signal=25%	FCN2/TLR4/RNASE3/LCE3C/TREM2/DEFA1/DEFB127/AQP1/HMGB2/LBP/SELP/PRKD1/AZU1/BPI/CTSG/ELANE/CAMP/DEFA4/DEFA3/LTF
GOBP_MEMBRANE_DISRUPTION_IN_ANOTHER_ORGANISM	GOBP_MEMBRANE_DISRUPTION_IN_ANOTHER_ORGANISM	11	-0.86974	-2.06439	5.37503e-06	0.000921549	0.000834544	16	tags=36%, list=0%, signal=36%	DEFA1/DEFA4/DEFA3/LTF
GOBP_ERYTHROCYTE_DEVELOPMENT	GOBP_ERYTHROCYTE_DEVELOPMENT	34	-0.682297	-2.07227	6.04984e-06	0.00100655	0.00091152	1249	tags=24%, list=8%, signal=22%	BCL6/TMOD3/BPGM/GATA1/TRIM58/SLC4A1/EPB42/ALAS2
GOBP_ANTIMICROBIAL_HUMORAL_RESPONSE	GOBP_ANTIMICROBIAL_HUMORAL_RESPONSE	107	-0.518799	-1.8346	6.16435e-06	0.00100655	0.00091152	655	tags=17%, list=4%, signal=16%	S100A9/PRTN3/FGA/IGHA1/PF4V1/CXCL11/PF4/PPBP/AZU1/PI3/CTSG/SLPI/ELANE/PGLYRP1/CAMP/DEFA4/DEFA3/LTF
GOBP_HUMORAL_IMMUNE_RESPONSE	GOBP_HUMORAL_IMMUNE_RESPONSE	226	-0.438026	-1.64705	6.50247e-06	0.00103707	0.000939157	1652	tags=19%, list=10%, signal=18%	TREM2/SERPING1/POU2AF1/CD46/DEFA1/REG3A/DEFB127/ALOX5/C4BPB/CSMD3/S100A12/CLU/CR1/CCR6/S100A9/PRTN3/FGA/IGHA1/PF4V1/CXCL11/C1QA/C8G/C1RL/IGLL5/C1QC/IL7/PF4/PPBP/CR1L/FCGR2B/IGLL1/EBI3/C1QB/KRT1/AZU1/PI3/CTSG/SLPI/ELANE/PGLYRP1/CAMP/DEFA4/DEFA3/LTF
GOBP_ONE_CARBON_COMPOUND_TRANSPORT	GOBP_ONE_CARBON_COMPOUND_TRANSPORT	23	-0.732826	-2.06484	6.99424e-06	0.00109015	0.000987226	1564	tags=43%, list=9%, signal=39%	AQP10/AQP9/AQP1/CA2/SLC14A1/HBB/HBG1/HBA1/HBA2/HBD
GOBP_KERATINIZATION	GOBP_KERATINIZATION	72	0.438332	2.08434	9.10777e-06	0.00138802	0.00125698	1598	tags=33%, list=10%, signal=30%	LCE1C/LCE1D/KRT73/LCE3E/KRT5/SPRR1A/CDH3/KRT72/LCE5A/LCE2D/KRT7/KRT85/SFN/KRT74/EVPL/KRT8/KRT81/SPRR2E/SPRR2D/KRT3/KRT86/LCE2A/CDSN/LCE2C
GOBP_KILLING_BY_HOST_OF_SYMBIONT_CELLS	GOBP_KILLING_BY_HOST_OF_SYMBIONT_CELLS	27	-0.720076	-2.11209	9.50483e-06	0.00139101	0.00125969	408	tags=22%, list=2%, signal=22%	PF4/AZU1/CTSG/ELANE/CAMP/ARG1
GOCC_TERTIARY_GRANULE_MEMBRANE	GOCC_TERTIARY_GRANULE_MEMBRANE	69	-0.558007	-1.89959	9.53304e-06	0.00139101	0.00125969	4033	tags=51%, list=24%, signal=39%	CD33/FCAR/CLEC5A/SLC11A1/GPR84/CD93/PLD1/ITGAM/SLC2A3/CLEC4D/SIRPA/STOM/ITGB2/LILRA3/RAP2C/CYBB/DYNLL1/ATP11A/CD177/ADAM10/CLEC12A/RAB14/SERPINB6/LAMTOR3/ANO6/ATP6AP2/FPR2/SIGLEC5/MGAM/SVIP/SNAP23/NRAS/OLR1/CEACAM1/CEACAM8
GOBP_MYELOID_CELL_DIFFERENTIATION	GOBP_MYELOID_CELL_DIFFERENTIATION	368	-0.393262	-1.51562	1.2574e-05	0.00179651	0.0016269	5170	tags=38%, list=31%, signal=27%	SH2B3/TMEM14C/LTBR/FBXW7/FAM20C/ANXA2/TOB2/RBPJ/CDC73/PTK2B/RCOR1/MYC/FOS/PPP3CA/MYH9/FBN1/RNF41/LBR/TESC/IFNG/CCR1/STAT3/PTPN2/SCIN/CTR9/MT1G/TRIB1/PAFAH1B1/CSF3R/PPARGC1B/SLC25A5/TFE3/ZBTB46/ARNT/TIRAP/ACTN1/ADIPOQ/UBASH3B/LILRB3/NKAP/CLEC5A/EP300/SOCS1/BMP4/DNASE2/IL12B/CDC42/LRRC17/ABI1/RASGRP4/IL34/LYAR/NCAPG2/DHRS7B/TLR2/NDFIP1/IL17A/TAL1/ABCB10/IFI16/MEF2C/MEIS1/SNX10/UBA5/LOX/FLI1/CCL19/C…
GOBP_WOUND_HEALING	GOBP_WOUND_HEALING	416	-0.386007	-1.49315	1.32687e-05	0.00185708	0.00168175	3073	tags=31%, list=18%, signal=26%	RAB27A/PDPN/LRG1/CD151/WNT5B/ITGB1/PTEN/PEAR1/GNAQ/JMJD1C/DUOX2/SERPINA1/LOX/ARL8B/SMAD4/MYL12A/AHNAK/PLEK/MAP3K5/VCL/PIK3CB/ENTPD1/GAS6/FZD7/F11R/MACF1/SYK/CLDN19/MCAM/S100A8/PLA2G4A/GP9/TLR4/MYOF/KRT6A/TBXA2R/MYOZ1/ANXA1/STXBP3/YAP1/ILK/MYLK/F10/S100A10/ELK3/MIA3/PPL/SERPING1/MAPK14/ARHGAP24/DGKB/MERTK/ALOX12/CHMP5/PTK2/REG3A/VAV2/PRKCE/FERMT3/ADRA2B/ALOX5/SDC1/F2R/PLSCR1/ABAT/C4BPB/THBD/FZD6/C…
GOMF_TETRAPYRROLE_BINDING	GOMF_TETRAPYRROLE_BINDING	136	-0.479751	-1.73323	1.38793e-05	0.00190369	0.00172396	996	tags=17%, list=6%, signal=16%	CYP2B6/SDHC/FLVCR2/CYP1B1/CYP27A1/PTGS1/FA2H/STEAP4/CYP4F22/TPO/MPO/PGRMC1/CYP2A13/CYP4F3/CBS/HBB/HBQ1/HBG1/TCN1/HBA1/HBA2/HBD/HBM
GOCC_BLOOD_MICROPARTICLE	GOCC_BLOOD_MICROPARTICLE	110	-0.502386	-1.77734	1.48259e-05	0.00199365	0.00180542	1274	tags=20%, list=8%, signal=19%	KDM4D/SDCBP/CLU/F13A1/FGA/IGHA1/C8G/C1RL/C1QC/ITGA2B/ORM1/ORM2/C1QB/KRT1/PROS1/HP/HPR/HBB/SLC4A1/HBA1/HBA2/HBD
GOBP_MODULATION_OF_PROCESS_OF_ANOTHER_ORGANISM	GOBP_MODULATION_OF_PROCESS_OF_ANOTHER_ORGANISM	25	-0.720683	-2.07574	1.56627e-05	0.00206567	0.00187065	1499	tags=36%, list=9%, signal=33%	DEFA1/REG3A/BCL2L1/CLEC7A/S100A9/SLPI/DEFA4/DEFA3/LTF
GOCC_SPINDLE	GOCC_SPINDLE	382	-0.388373	-1.49732	1.99665e-05	0.00258359	0.00233967	6141	tags=48%, list=37%, signal=31%	SAC3D1/KATNB1/CHMP3/PLK2/XIAP/KIF14/CHMP4A/CLTCL1/CEP63/CALM1/MBIP/KIF3A/CKAP2L/TUBG2/TERF1/ARHGEF2/CHMP2A/MAP9/EFHC1/HAUS2/HAUS6/SPAG5/CDC7/CALM2/INO80/KIF18A/TUBB4B/CDCA8/NR3C1/MAP2K5/NPM1/IQCB1/PKD2/ACOT13/MTUS1/WDR5/ARL2BP/HNF4G/TADA2A/CENPF/BRCC3/ARL3/CDC14A/POC1B/MYH9/TTLL12/STAG1/RAD21/KATNAL2/RIF1/CALM3/AURKA/FAM83D/MAD1L1/CEP89/FAM161A/TPPP/TOPBP1/EFHC2/GPSM2/PAFAH1B1/CHMP1B/MAK/CUL3/BEX…
GOMF_MOLECULAR_CARRIER_ACTIVITY	GOMF_MOLECULAR_CARRIER_ACTIVITY	70	-0.559124	-1.90764	2.12396e-05	0.00269743	0.00244276	922	tags=14%, list=6%, signal=14%	CLU/ANP32E/SPTY2D1/HBB/HBQ1/HBG1/HBA1/HBA2/HBD/HBM
GOCC_FICOLIN_1_RICH_GRANULE	GOCC_FICOLIN_1_RICH_GRANULE	180	-0.448802	-1.65771	2.18604e-05	0.00272579	0.00246844	5223	tags=49%, list=31%, signal=34%	PKP1/ARSB/ACTR10/CTSB/CD58/GLB1/CDA/LILRB2/STBD1/PSMD14/LTA4H/PSMA5/RAC1/CTSD/CAT/PRG2/HSPA6/PSMC3/GAA/PSMD13/KCMF1/HSPA8/PSMC2/PNP/HK3/PPIA/FTH1/EEF1A1/FCAR/CD55/SLC11A1/PRDX4/CD93/AGL/FPR1/CCT8/PSMA2/SLC2A3/PSMD11/OSTF1/LRG1/DERA/HSP90AA1/CLEC4D/SIRPA/SERPINA1/AMPD3/CRISPLD2/ITGB2/VCL/CTSH/LILRA3/HMGB1/YPEL5/PTPRN2/GSN/LAMP2/DYNLL1/DYNC1LI1/COTL1/ARPC5/ALAD/CTSS/ACTR2/PYGL/LGALS3/IDH1/MAPK14/HS…
GOCC_SPECIFIC_GRANULE_MEMBRANE	GOCC_SPECIFIC_GRANULE_MEMBRANE	87	-0.531906	-1.84908	2.38054e-05	0.00291531	0.00264007	4233	tags=47%, list=25%, signal=35%	P2RX1/PLAUR/CD33/FCAR/CLEC5A/GPR84/CD93/PLD1/ATP6V1D/HVCN1/ITGAM/SLC2A3/CLEC4D/RAP1A/STOM/ITGB2/MOSPD2/CMTM6/LILRA3/CYBB/ATP11A/CD177/PTPRJ/ADAM10/CKAP4/TMEM30A/CLEC12A/ALDH3B1/LAMTOR3/ANO6/FPR2/CD36/SNAP23/OLR1/CEACAM1/SLC2A5/MMP25/CEACAM3/PGRMC1/MS4A3/CEACAM8
GOCC_MITOTIC_SPINDLE	GOCC_MITOTIC_SPINDLE	162	-0.449794	-1.64816	2.53475e-05	0.0030497	0.00276177	5547	tags=49%, list=33%, signal=33%	MAP9/EFHC1/HAUS2/HAUS6/SPAG5/CDC7/KIF18A/TUBB4B/IQCB1/PKD2/WDR5/HNF4G/TADA2A/CDC14A/STAG1/AURKA/FAM83D/MAD1L1/FAM161A/TPPP/EFHC2/GPSM2/MAK/CUL3/CENPE/HECW2/POLDIP2/ZZZ3/DYNLT3/HAUS4/TUBB3/CDC42/PLK1/MAPRE1/HAUS1/CNTRL/PKP4/KATNA1/EPB41/KIF11/NUDCD2/HAUS7/TBL1XR1/STAG2/TUBB8/KIF20B/CKAP2/FLCN/TACC3/YPEL5/YEATS2/CDC14B/TUBB2A/DR1/DYNLL1/TAF1D/BCCIP/TPX2/HAUS3/CDC6/CXCR2/KAT2B/CDC14C/AURKB/SKA1/KIF2…
GOBP_REACTIVE_OXYGEN_SPECIES_METABOLIC_PROCESS	GOBP_REACTIVE_OXYGEN_SPECIES_METABOLIC_PROCESS	211	-0.43164	-1.61294	2.69648e-05	0.00318835	0.00288733	3297	tags=30%, list=20%, signal=24%	AGT/HVCN1/ITGAM/BRCA1/RAB27A/SLC30A10/NOX1/CLCN3/TSPO/DUOX2/SH3PXD2B/PRG3/ITGB2/LRRK2/NNT/NCF1/SYK/ATG5/BMP7/PLIN5/TLR4/CYBB/BIRC2/ACOX1/DUOXA1/FOXM1/CD177/ABCD2/PARK7/MAPK14/GNAI3/ALOX12/NDUFC2/HK2/ALOX5/HIF1A/ARF4/RFK/PMAIP1/GADD45A/FPR2/ARG2/NCF4/CLEC7A/CBR1/CYP1B1/CD36/SOD2/MMP8/SLC18A2/TPO/MPO/MAOB/SNCA/HP/CBS/HBB/HBQ1/HBG1/HBA1/HBA2/HBD/HBM
GOBP_HOMEOSTASIS_OF_NUMBER_OF_CELLS	GOBP_HOMEOSTASIS_OF_NUMBER_OF_CELLS	275	-0.409956	-1.55653	2.84007e-05	0.00330122	0.00298955	3075	tags=29%, list=18%, signal=24%	NOS3/SLC39A3/SLC25A5/RC3H1/ARNT/GPAM/CAMLG/ZNF251/BMP4/DNASE2/BCL2L11/LIPA/LYAR/NCAPG2/DOCK11/TAL1/ABCB10/ST6GALNAC1/SLC40A1/BTK/MEF2C/UBA5/RPS24/HAMP/LRRC19/SOS2/PIK3CB/HMGB1/CDK6/EPAS1/BAP1/ACVR2A/HSPA9/PPP2R3C/KCNQ1/FLVCR1/ANXA1/RB1/PDE4B/MAFB/ARMCX1/HSCB/MAPK14/MERTK/HSPA1A/KIT/BCL10/UFL1/F2R/BCL6/CXCR2/HIF1A/FSTL1/MPL/SKIL/PMAIP1/MYB/TMOD3/HMGB2/DYRK3/KLF1/FAS/JAM3/IL7/CCNB2/BPGM/SMAD5/POLB/…
GOBP_NEUTROPHIL_MEDIATED_CYTOTOXICITY	GOBP_NEUTROPHIL_MEDIATED_CYTOTOXICITY	14	-0.799951	-2.00577	3.1039e-05	0.0034896	0.00316014	48	tags=29%, list=0%, signal=29%	AZU1/CTSG/ELANE/ARG1
GOCC_ENDOCYTIC_VESICLE	GOCC_ENDOCYTIC_VESICLE	329	-0.39434	-1.51285	3.05889e-05	0.0034896	0.00316014	4365	tags=35%, list=26%, signal=26%	ACTG1/HBEGF/FZD4/SCARB2/PLA2G5/DPP4/CSF3R/STX12/NOS3/STAB2/ATG14/MSR1/HLA-DPA1/SRGAP2/WASL/AREG/TIRAP/PDIA3/SLC11A1/PICK1/CDC42/GRIA4/ATG12/ARF6/PLD1/HSP90B1/HSPH1/MYO6/RALA/RPS27A/HVCN1/OCRL/MCOLN1/HLA-DQA2/APPL1/TLR2/LMBRD1/CLTA/EHD3/WNT5B/VAMP3/SH3KBP1/RAB31/TGOLN2/HSP90AA1/DMBT1/CLCN3/ATP6V0B/CUBN/LPAR1/CD3G/SLC18A3/AMELX/HLA-A/SEC22B/NCF1/LDLR/SYK/TLR7/AP2S1/RIN2/ATG5/CHRM2/RAB10/CYBB/STX7/R…
GOCC_VACUOLAR_LUMEN	GOCC_VACUOLAR_LUMEN	165	-0.458166	-1.67881	3.16883e-05	0.00350514	0.00317421	5294	tags=48%, list=32%, signal=33%	ACAN/TUBB4B/TRAPPC1/PRSS2/ARSB/HEXA/ACTR10/CTSB/ANXA2/APOB/GLB1/CLN5/MANBA/PYCARD/TPP1/CTSD/RNASE2/SPACA7/GAA/PRDX6/ACP2/HSPA8/SCARB2/FAF2/GLA/VCAN/LUM/GALNS/AGA/LYZ/GPC5/PADI2/DSN1/GGH/LIPA/CCT8/NAAA/TCN2/HSP90AA1/CD1E/CTSA/CUBN/SERPINA3/NEU1/HEXB/RETN/FMOD/PLAC8/CREG1/RNASE3/LAMP2/CTSS/ACTR2/CPPED1/DAPK2/DEFA1/SDC3/SDC1/TXNDC5/PPT1/HPSE/ASAH1/SDCBP/SDC4/GPC6/GALC/GCA/MNDA/FABP5/PRTN3/SDC2/MPO/O…
GOBP_DETOXIFICATION	GOBP_DETOXIFICATION	127	-0.482798	-1.73687	3.70528e-05	0.00403346	0.00365266	1227	tags=55%, list=7%, signal=51%	GPX3/GPX1/PXDN/ATP7B/NQO1/SLC47A2/AKR1B10/PXDNL/HBZ/NFE2L2/MT1F/ESD/SESN1/PRDX5/GCH1/ABCB6/PRDX2/CAT/SLC22A5/PRDX6/EPX/MT1G/TXNL1/FBLN5/NOS3/TXNDC2/MT1E/MT1M/MGST2/PRDX4/MT1H/MT1B/MT1X/SLC30A10/ABCG2/ALDH1A1/GPX4/MT2A/DUOX2/IPCEF1/NXN/BMP7/TXN/PDZK1/TP53INP1/SRXN1/PARK7/GSTM3/GSTO1/TXNRD1/TXNDC17/RDH11/PIM1/MGST1/S100A9/CD36/SOD2/PTGS1/TPO/MPO/CLIC2/GSTA1/HP/HBB/HBQ1/HBG1/HBA1/HBA2/HBD/HBM
GOCC_PLATELET_ALPHA_GRANULE_MEMBRANE	GOCC_PLATELET_ALPHA_GRANULE_MEMBRANE	17	-0.752929	-1.96967	4.21717e-05	0.00451896	0.00409232	1573	tags=65%, list=9%, signal=59%	TMX3/SPARC/ITGB3/CD109/SYTL4/LY6G6F/CD36/ITGA2B/CD9/SELP/SNCA
GOBP_CELLULAR_RESPONSE_TO_BIOTIC_STIMULUS	GOBP_CELLULAR_RESPONSE_TO_BIOTIC_STIMULUS	229	-0.41503	-1.56108	5.43243e-05	0.00573164	0.0051905	3894	tags=32%, list=23%, signal=25%	TIRAP/CXCL1/HMGCS2/CD55/MYD88/IL12B/SASH1/CD86/BCL2L11/DEFB114/PABPN1/CCR5/GSK3B/TNIP2/CXCL9/TLR2/HCK/MTDH/BTK/MEF2C/TSPO/SIRPA/MAPK8/CARD8/TNIP3/HAMP/HMGB1/LY96/CASP1/SYK/TLR4/CEBPB/TBXA2R/PDE4B/NOD2/PLSCR4/EDNRB/CEBPE/TREM2/EIF2AK3/MAPK14/DEFA1/EFNB2/CHMP5/PRKCE/BCL10/ADAM9/FZD5/APAF1/HMGB2/CLEC7A/EPHB2/STAP1/CD36/PF4V1/CXCL11/AICDA/LBP/CARD16/PF4/TNFSF4/IL18/LILRB1/MRC1/PPBP/FCGR2B/GATA1/BPI/C…
GOBP_ANTIMICROBIAL_HUMORAL_IMMUNE_RESPONSE_MEDIATED_BY_ANTIMICROBIAL_PEPTIDE	GOBP_ANTIMICROBIAL_HUMORAL_IMMUNE_RESPONSE_MEDIATED_BY_ANTIMICROBIAL_PEPTIDE	69	-0.531523	-1.80943	6.06002e-05	0.00629691	0.00570241	2437	tags=29%, list=15%, signal=25%	CXCL14/REG1B/KRT6A/RNASE3/NOD2/DEFA1/REG3A/DEFB127/S100A12/S100A9/PF4V1/CXCL11/PF4/PPBP/ELANE/PGLYRP1/CAMP/DEFA4/DEFA3/LTF
GOBP_CELL_KILLING	GOBP_CELL_KILLING	178	-0.439225	-1.62033	6.22259e-05	0.00636933	0.005768	1189	tags=29%, list=7%, signal=27%	CD55/MYD88/LYZ/FCGR3A/IL12B/MUC7/RPL30/KLRD1/ITGAM/RAB27A/GAPDH/CD1C/CD1E/MAPK8/ARL8B/HAMP/HLA-A/CTSH/SYK/PIK3R6/CD1A/STX7/CD1D/CADM1/LCE3C/LYST/DEFA1/S100A12/CD1B/HPRT1/SERPINB4/BCL2L1/CLEC7A/HTN1/STAP1/IL18/CEACAM1/LILRB1/TGFB2/CD226/CR1L/FCGR2B/CRTAM/IL4/AZU1/CTSG/ELANE/PGLYRP1/DEFA4/ARG1/DEFA3/LTF
GOBP_ORGAN_OR_TISSUE_SPECIFIC_IMMUNE_RESPONSE	GOBP_ORGAN_OR_TISSUE_SPECIFIC_IMMUNE_RESPONSE	31	-0.659507	-1.9736	6.42733e-05	0.00648215	0.00587016	51	tags=32%, list=0%, signal=32%	C17orf99/RNASE3/NOD2/DEFA1/GP2/IL4/CAMP/DEFA4/DEFA3/LTF
GOCC_CHROMOSOME_CENTROMERIC_REGION	GOCC_CHROMOSOME_CENTROMERIC_REGION	207	-0.425036	-1.58548	7.33466e-05	0.00729001	0.00660175	5479	tags=48%, list=33%, signal=32%	NUP133/NCAPD3/FMR1/SPAG5/DCTN2/KIF18A/PMF1/CDCA8/PHF6/NSL1/SEC13/DYNC1LI2/NUP37/UHRF2/PPP2R1A/CENPF/PDS5A/PPP2R5A/STAG1/RAD21/CENPN/PPP1CC/MAD1L1/PAFAH1B1/CHMP1B/SYCP2L/ATRX/CENPE/KDM4C/DYNLT3/ZNF207/SMARCB1/CBX3/ZNF330/DSCC1/DSN1/NUP43/CENPL/CHMP4C/BUB1B/PLK1/CBX1/BUB3/SEH1L/NUDCD2/BAZ1A/STAG2/CLIP1/ZW10/SMARCD2/PPP2CA/CFDP1/SMC4/NUF2/PPP1R12A/SKA2/CEBPB/ESCO2/CENPK/DYNLL1/DYNC1LI1/ITGB3BP/NDC80…
GOBP_RESPONSE_TO_MOLECULE_OF_BACTERIAL_ORIGIN	GOBP_RESPONSE_TO_MOLECULE_OF_BACTERIAL_ORIGIN	325	-0.39779	-1.52556	7.50165e-05	0.00734947	0.0066556	3840	tags=30%, list=23%, signal=23%	CXCL1/HMGCS2/CD55/MYD88/SLC11A1/IL12B/SASH1/CD86/DEFB114/PABPN1/LIAS/CCR5/TNIP2/RPS6KB1/CXCL9/PTGFR/TLR2/HCK/MTDH/BTK/MEF2C/DMBT1/TSPO/SIRPA/MAPK8/CARD8/TNIP3/PTGIR/HAMP/CYP27B1/HMGB1/LY96/CASP1/S100A8/S100A14/TLR4/CEBPB/TBXA2R/PDE4B/IRF5/ALAD/NOD2/PLSCR4/EDNRB/CEBPE/TREM2/MAPK14/DEFA1/EFNB2/CHMP5/PRKCE/BCL10/PCSK1/F2R/THBD/IRAK3/ADAM9/FZD5/AKAP12/HMGB2/EPHB2/STAP1/S100A9/REN/CD36/PF4V1/CXCL11/AI…
GOBP_ESTABLISHMENT_OF_ORGANELLE_LOCALIZATION	GOBP_ESTABLISHMENT_OF_ORGANELLE_LOCALIZATION	393	-0.374033	-1.44325	0.000150774	0.0145635	0.0131885	4340	tags=34%, list=26%, signal=26%	WIPI1/MCPH1/FAM83D/MYO5A/PDCD10/MAD1L1/MYO1D/GPSM2/PAFAH1B1/CHMP1B/MLH1/OPA1/FAM91A1/TRAPPC3/CUL3/EXOC6/BLOC1S2/TRAPPC8/CENPE/LTV1/WASL/RIOK2/PARD3B/RAB6A/SAR1B/MAP4K2/CDC42/STARD3/MYO7A/HSBP1/GJA1/CHMP4C/STARD3NL/MYO6/MILR1/RAB1A/PLK1/MAPRE1/AP1M2/KIF25/BICD2/IL4R/HOOK3/SEH1L/RAB27A/VAMP3/BTK/KIF13A/BICD1/ITGB1/RRS1/AP1AR/TRAPPC6B/TMED2/ATP9A/EXOC5/LSG1/ZW10/LRRK2/PDCD6IP/NMD3/TRAPPC10/SYK/WDR11…
GOCC_PLATELET_ALPHA_GRANULE_LUMEN	GOCC_PLATELET_ALPHA_GRANULE_LUMEN	64	-0.536292	-1.80675	0.000160217	0.0150542	0.0136329	2905	tags=42%, list=17%, signal=35%	LEFTY2/SERPINA3/SERPINA1/TMSB4X/GAS6/SRGN/SCCPDH/SERPING1/FERMT3/IGF1/SPARC/CLU/HGF/PDGFA/F13A1/APOOL/FGA/VWF/PF4/TGFB2/PPBP/ORM1/EGF/MMRN1/ORM2/VEGFC/PROS1
GOBP_IRON_ION_HOMEOSTASIS	GOBP_IRON_ION_HOMEOSTASIS	80	-0.510049	-1.76618	0.000160245	0.0150542	0.0136329	3222	tags=30%, list=19%, signal=24%	BOLA3/GDF2/CYBRD1/NDFIP1/SLC40A1/FTHL17/SMAD4/HAMP/STEAP3/GLRX5/EPAS1/ATP6V1A/FLVCR1/GLRX3/NCOA4/HIF1A/SOD2/STEAP4/STEAP1/SLC25A37/LCN2/EPB42/ALAS2/LTF
GOCC_KERATIN_FILAMENT	GOCC_KERATIN_FILAMENT	67	0.396755	1.86095	0.000176898	0.0162662	0.0147305	677	tags=22%, list=4%, signal=22%	KRTAP4-1/KRT73/KRT5/KRTAP1-3/KRTAP2-4/KRT72/KRTAP5-8/KRT14/KRT7/KRT85/KRT74/KRTAP9-3/KRT8/KRT81/FBF1
GOBP_TRANSITION_METAL_ION_HOMEOSTASIS	GOBP_TRANSITION_METAL_ION_HOMEOSTASIS	132	-0.453284	-1.63345	0.000177889	0.0162662	0.0147305	3965	tags=34%, list=24%, signal=26%	ATP6V1G1/MT1E/MT1M/SLC11A1/MT1H/MT1B/FBXL5/MT1X/ANKRD9/BOLA3/GDF2/SLC39A6/CYBRD1/NDFIP1/SLC30A10/SLC40A1/SLC30A6/FTHL17/MT2A/SMAD4/SLC31A2/HAMP/SLC31A1/STEAP3/GLRX5/EPAS1/S100A8/ATP6V1A/SLC30A9/FLVCR1/SCO2/ARF1/GLRX3/NCOA4/HIF1A/S100A9/SLC39A12/SOD2/STEAP4/STEAP1/SLC25A37/LCN2/EPB42/ALAS2/LTF
GOBP_REGULATION_OF_OSTEOCLAST_DEVELOPMENT	GOBP_REGULATION_OF_OSTEOCLAST_DEVELOPMENT	11	-0.805918	-1.9129	0.00019703	0.0177793	0.0161008	363	tags=18%, list=2%, signal=18%	LILRB1/LTF
GOBP_NEPHRON_TUBULE_FORMATION	GOBP_NEPHRON_TUBULE_FORMATION	20	0.611409	2.16663	0.00021337	0.0190038	0.0172096	1228	tags=40%, list=7%, signal=37%	IRX3/NOG/SOX8/GDNF/WNT6/HS2ST1/HNF1B/GREM1
GOBP_RESPONSE_TO_OXIDATIVE_STRESS	GOBP_RESPONSE_TO_OXIDATIVE_STRESS	400	-0.370722	-1.43095	0.000216524	0.0190374	0.0172401	5515	tags=42%, list=33%, signal=29%	NUDT15/FOXO3/HDAC2/NDUFA12/ABCD1/JUN/MAPK9/PXDNL/NFE2L2/PARP1/IL10/FUT8/SIRT1/SESN1/PNPT1/RWDD1/FBXW7/PRDX5/GCH1/MMP2/PKD2/UCP2/EIF2S1/PTK2B/CHUK/MTF1/CD38/NDUFB4/FOS/FOSL1/PINK1/PRDX2/ERN1/ABL1/NET1/CAT/FXN/PRDX6/WNT16/ABCB11/ATF4/PDLIM1/PON2/VNN1/PDCD10/EPX/CAPN2/MAP1LC3A/ATF2/PPIA/CA3/PPARGC1B/FBLN5/NOS3/GAS5/ARNT/ETV5/STX2/AREG/ADIPOQ/VKORC1L1/VRK2/DAPK1/MET/ADNP2/PRDX4/MCL1/LIAS/NR4A2/OXSR1/…
GOBP_PHAGOCYTOSIS	GOBP_PHAGOCYTOSIS	227	-0.40237	-1.51256	0.000240442	0.0208728	0.0189022	3797	tags=35%, list=23%, signal=27%	MYD88/SLC11A1/PTX3/MET/CD93/CDC42/MYO7A/LYAR/ITGAM/APPL1/TLR2/HCK/RAB27A/GULP1/BTK/RAB31/CLCN3/ITGB1/PEAR1/SIRPA/ARL8B/AIF1/ITGB2/RAB11FIP2/GAS6/CD300LF/IGHD/HMGB1/LDLR/SYK/SIRPB1/ATG5/CSK/FCN2/TLR4/GSN/PRKCG/ANXA1/ATG3/NOD2/LYST/SPHK1/PTPRJ/CEBPE/TREM2/CD302/MERTK/PTK2/VAV2/PRKCE/RAB14/PLSCR1/C4BPB/DOCK1/ANO6/RHOBTB1/ITGB3/FPR2/NCF4/CLEC7A/STAP1/PRTN3/IGHA1/CORO1C/CD36/TGM2/LBP/IGLL5/MARCO/ITGA2…
GOBP_PLATELET_AGGREGATION	GOBP_PLATELET_AGGREGATION	69	-0.503691	-1.71469	0.000259343	0.0222322	0.0201332	4148	tags=48%, list=25%, signal=36%	PPIA/C1QTNF1/ACTN1/UBASH3B/PRKG1/IL6ST/PDPN/PEAR1/MYL12A/PLEK/VCL/PIK3CB/F11R/SYK/STXBP3/ILK/ALOX12/FERMT3/ABAT/MPL/GP6/SERPINE2/ITGB3/FGA/CEACAM1/MYL9/CD9/GP1BA/P2RY12/GATA1/MMRN1/HBB/CTSG
GOCC_AZUROPHIL_GRANULE_LUMEN	GOCC_AZUROPHIL_GRANULE_LUMEN	86	-0.508007	-1.7659	0.000268744	0.0226765	0.0205355	5275	tags=50%, list=32%, signal=34%	TUBB4B/TRAPPC1/PRSS2/ARSB/ACTR10/ANXA2/GLB1/PYCARD/RNASE2/PRDX6/FAF2/GLA/GALNS/AGA/LYZ/PADI2/DSN1/GGH/CCT8/CTSA/SERPINA3/HEXB/RETN/PLAC8/CREG1/RNASE3/ACTR2/CPPED1/DEFA1/TXNDC5/SDCBP/GCA/MNDA/FABP5/PRTN3/MPO/ORM2/AZU1/BPI/CTSG/ELANE/ARG1/DEFA3
GOCC_CHROMOSOMAL_REGION	GOCC_CHROMOSOMAL_REGION	325	-0.387442	-1.48588	0.000271139	0.0226765	0.0205355	5584	tags=44%, list=34%, signal=30%	CHMP2A/XRCC5/THOC5/NUP133/HDAC2/NCAPD3/DCLRE1B/FMR1/PARP1/THOC2/SPAG5/DCTN2/KIF18A/PMF1/CDCA8/WRAP53/PHF6/NSL1/SEC13/DYNC1LI2/NUP37/UHRF2/PPP2R1A/CDC73/ZBTB48/TEP1/TERT/NSMCE1/CENPF/PDS5A/PPP2R5A/STAG1/RAD21/RIF1/CENPN/THOC6/PPP1CC/DDB1/MAD1L1/ORC4/PAFAH1B1/CHMP1B/SYCP2L/SP100/PTGES3/SMCHD1/ATRX/CENPE/MCM2/KDM4C/DYNLT3/ZNF207/SMARCB1/CBX3/ZNF330/DSCC1/DSN1/NUP43/CENPL/CHMP4C/BUB1B/KDM1A/PLK1/WRNI…
GOMF_LIPOPOLYSACCHARIDE_BINDING	GOMF_LIPOPOLYSACCHARIDE_BINDING	33	-0.612289	-1.8518	0.000279544	0.0230977	0.020917	2719	tags=33%, list=16%, signal=28%	PSMA1/HMGB1/LY96/TLR4/RNASE3/TREM2/LBP/SELP/BPI/CAMP/LTF
GOBP_KILLING_OF_CELLS_OF_ANOTHER_ORGANISM	GOBP_KILLING_OF_CELLS_OF_ANOTHER_ORGANISM	40	-0.580723	-1.81204	0.000289579	0.023364	0.0211581	1818	tags=25%, list=11%, signal=22%	LCE3C/DEFA1/S100A12/BCL2L1/CLEC7A/HTN1/PGLYRP1/DEFA4/DEFA3/LTF
GOBP_REGULATION_OF_PLATELET_ACTIVATION	GOBP_REGULATION_OF_PLATELET_ACTIVATION	50	-0.558285	-1.80796	0.000286653	0.023364	0.0211581	4239	tags=58%, list=25%, signal=43%	PDGFB/C1QTNF1/NOS3/FUNDC2/UBASH3B/PRKG1/IL6ST/PDPN/GNAQ/PLEK/F11R/SYK/PLA2G4A/GP9/TLR4/ALOX12/ABAT/THBD/GP1BB/GP6/SERPINE2/GP5/PDGFA/CEACAM1/CD9/SELP/GP1BA/MMRN1/CTSG
GOCC_SPINDLE_POLE	GOCC_SPINDLE_POLE	152	-0.436172	-1.59047	0.000299001	0.0238436	0.0215925	4829	tags=45%, list=29%, signal=32%	CENPF/BRCC3/CDC14A/POC1B/STAG1/RAD21/KATNAL2/CALM3/AURKA/FAM83D/MAD1L1/CEP89/FAM161A/TOPBP1/GPSM2/CUL3/BEX4/NEK7/SBDS/TUBGCP4/PLK1/MAPRE1/HAUS1/CNTRL/PKP4/KATNA1/KIF11/NUDCD2/LATS2/STAG2/CSPP1/POC1A/KIF20B/CKAP2/ZW10/PPP2CA/TACC3/YPEL5/KATNAL1/CDC14B/FRY/TMEM201/BCCIP/DYNC1LI1/DNAAF1/CCNB1/KIF2A/MAPK14/PSRC1/DYNC1I1/NEK2/BOD1/CETN1/TPX2/CDC6/SPAST/CEP19/UBXN2B/CDC14C/AURKB/RAB11A/CDC20/MAD2L1/DLG…
GOCC_PHAGOCYTIC_VESICLE	GOCC_PHAGOCYTIC_VESICLE	134	-0.444127	-1.60219	0.000315473	0.0248679	0.0225201	4092	tags=34%, list=25%, signal=26%	STX12/ATG14/SRGAP2/PDIA3/SLC11A1/CDC42/ATG12/HVCN1/OCRL/MCOLN1/APPL1/TLR2/VAMP3/RAB31/DMBT1/CLCN3/ATP6V0B/HLA-A/SEC22B/NCF1/SYK/TLR7/ATG5/RAB10/CYBB/ATP6V0E2/GSN/LAMP2/RAB32/STXBP3/NOD2/CTSS/RAB9B/RAB14/ITGB5/RAB11A/NCF4/CD36/SNAP23/CLEC4E/RAB22A/MPO/ANXA3/ELANE/PGLYRP1/LTF
GOBP_MICROTUBULE_CYTOSKELETON_ORGANIZATION_INVOLVED_IN_MITOSIS	GOBP_MICROTUBULE_CYTOSKELETON_ORGANIZATION_INVOLVED_IN_MITOSIS	147	-0.435133	-1.58642	0.000335064	0.0258188	0.0233812	4511	tags=40%, list=27%, signal=30%	AURKA/PIBF1/MCPH1/EFHC2/GPSM2/PAFAH1B1/CHMP1B/CENPE/POLDIP2/ZNF207/SBDS/GJA1/CHMP4C/PLK1/MAPRE1/KIF11/BORA/SASS6/MYBL2/ITGB1/STAG2/ZW10/PDCD6IP/TACC3/GNAI1/NUF2/MZT1/BCCIP/SPRY2/NDC80/CCNB1/KIF2A/PSRC1/KIF15/HSPA1A/NEK2/CHMP5/TPX2/TTK/SPAST/CHMP2B/UBXN2B/AURKB/BIRC5/RAB11A/KIF23/RACGAP1/NUDC/ESPL1/CDC20/CENPH/MAD2L1/SPRY1/DLGAP5/NUSAP1/KIFC1/KIF4A/SPC25/CENPA
GOCC_CELL_SUBSTRATE_JUNCTION	GOCC_CELL_SUBSTRATE_JUNCTION	421	-0.354021	-1.36872	0.000334935	0.0258188	0.0233812	4416	tags=35%, list=27%, signal=27%	PDLIM1/RPL6/ARPC3/HSPA8/ACTG1/YWHAB/PPP1CC/SCARB2/CAPN2/DPP4/SNTB1/CAV3/PPIA/TADA1/PLAUR/STARD8/RPL22/MAP4K4/FLOT1/PDIA3/ACTN1/ALCAM/HNRNPK/BSG/ARHGAP31/MAP2K1/FLII/CDC42/GNA13/PALLD/ARF6/RPL37A/NHS/SRCIN1/LAP3/HSP90B1/GJA1/RPL30/FHL1/BCAR3/RALA/MAPRE1/L1CAM/CD44/KLF11/ANXA5/CNN1/ALOX15B/ARPC1B/HCK/RPL7/P4HB/NRAP/CD151/EHD3/SH3KBP1/VASP/ITGB1/CSRP2/MPZL1/ACTN3/AHNAK/ACTR3/ITGB2/VCL/PDCD6IP/YWHAE/…
GOBP_MITOTIC_NUCLEAR_DIVISION	GOBP_MITOTIC_NUCLEAR_DIVISION	302	-0.383266	-1.46402	0.000357719	0.0272582	0.0246847	4829	tags=41%, list=29%, signal=30%	CENPF/PDS5A/RPL24/CDC14A/STAG1/RAD21/POGZ/AURKA/TOM1L2/PIBF1/CDC26/MAD1L1/PDGFB/PCID2/CHMP1B/PTTG2/CUL3/ATRX/CENPE/PKMYT1/HECW2/POLDIP2/RIOK2/ZNF207/SMARCB1/BMP4/DSCC1/CDC42/BCL7C/DSN1/NAA50/CHMP4C/BUB1B/PLK1/MAPRE1/KIF25/ANAPC7/NCAPG2/BUB3/SEH1L/BCL7B/KIF11/BORA/PTTG1/SMARCA2/ANKLE2/MYBL2/RRS1/STAG2/EPS8/KIF20B/DUSP1/NCAPH/ZW10/SMARCD2/PDCD6IP/GEN1/TACC3/CDC25C/DPF3/SMC4/NUF2/BMP7/CDC14B/CCDC8/T…
GOBP_REGULATION_OF_CHROMOSOME_SEGREGATION	GOBP_REGULATION_OF_CHROMOSOME_SEGREGATION	125	-0.448906	-1.61129	0.000389851	0.0293802	0.0266063	4388	tags=46%, list=26%, signal=34%	CDC26/MAD1L1/PCID2/CHFR/PTTG2/CUL3/CENPE/HECW2/RIOK2/ZNF207/SMARCB1/BCL7C/BUB1B/PLK1/ANAPC7/NCAPG2/BUB3/BCL7B/PTTG1/SMARCA2/DUSP1/NCAPH/ZW10/SMARCD2/GEN1/TACC3/DPF3/SMC4/NUF2/RMI2/DYNC1LI1/RB1/NDC80/CCNB1/RAD18/SMC5/TTK/CDC6/PLSCR1/KAT2B/SMC2/KIF2C/AURKB/BIRC5/PBRM1/ESPL1/CDC20/CDCA2/MAD2L1/ZWINT/DLGAP5/NCAPG/MKI67/BUB1/TEX14/UBE2C/SPC25
GOBP_ESTABLISHMENT_OF_MITOCHONDRION_LOCALIZATION	GOBP_ESTABLISHMENT_OF_MITOCHONDRION_LOCALIZATION	27	-0.655675	-1.92319	0.000412985	0.0307854	0.0278789	2251	tags=44%, list=14%, signal=38%	AGTPBP1/NEFL/SPAST/HIF1A/TRAK2/WASF1/RHOT1/MARK1/ARMCX3/SYBU/MAP1B/UCHL1
GOBP_REGULATION_OF_SYSTEMIC_ARTERIAL_BLOOD_PRESSURE_BY_CIRCULATORY_RENIN_ANGIOTENSIN	GOBP_REGULATION_OF_SYSTEMIC_ARTERIAL_BLOOD_PRESSURE_BY_CIRCULATORY_RENIN_ANGIOTENSIN	17	-0.702125	-1.83677	0.000444264	0.0327609	0.0296679	1661	tags=47%, list=10%, signal=42%	EDNRB/F2R/ATP6AP2/CMA1/CPA3/REN/SUCNR1/CTSG
GOBP_NEUTROPHIL_MEDIATED_IMMUNITY	GOBP_NEUTROPHIL_MEDIATED_IMMUNITY	36	-0.597446	-1.8348	0.000461302	0.0336247	0.0304502	48	tags=28%, list=0%, signal=28%	ITGB2/SYK/STXBP3/IRAK4/CD177/AZU1/ANXA3/CTSG/ELANE/ARG1
GOBP_NEGATIVE_REGULATION_OF_CELL_ACTIVATION	GOBP_NEGATIVE_REGULATION_OF_CELL_ACTIVATION	199	-0.409131	-1.52357	0.000465785	0.0336247	0.0304502	4407	tags=35%, list=26%, signal=26%	PIBF1/PTPN2/MAD1L1/PDGFB/DUSP22/C1QTNF1/NOS3/ZBTB46/RC3H1/CCR2/UBASH3B/PRKG1/SOCS1/BMP4/CD86/MILR1/SOCS5/GLMN/IL4I1/PRKAR1A/NDFIP1/IL4R/GAL/BTK/LST1/PTEN/CD300LF/HMGB1/LDLR/CD200/BANK1/FBXO7/CEBPB/SAMSN1/GCLC/ANXA1/LGALS3/TREM2/SOCS6/PDE5A/MERTK/ALOX12/TWSG1/HMGB3/BCL6/ABAT/THBD/SDC4/SERPINE2/LOXL3/CR1/ARG2/PDGFA/MNDA/TNFSF18/GPNMB/TNFSF4/ENPP3/CEACAM1/LILRB1/CD9/FCGR2B/INHBA/CRTAM/PAWR/IL4/BPI/C…
GOBP_HEMOGLOBIN_BIOSYNTHETIC_PROCESS	GOBP_HEMOGLOBIN_BIOSYNTHETIC_PROCESS	13	-0.745836	-1.84285	0.000502635	0.035907	0.0325169	1163	tags=31%, list=7%, signal=29%	HIF1A/INHBA/SLC25A37/ALAS2
GOMF_KINASE_REGULATOR_ACTIVITY	GOMF_KINASE_REGULATOR_ACTIVITY	224	-0.397731	-1.49499	0.000521124	0.036844	0.0333655	5415	tags=43%, list=33%, signal=29%	CDKN1B/SOCS7/CCNY/CDK4/CALM2/CCNJL/GPRC5A/NPM1/MOB3C/CCND3/CCNK/STK4/PRKAG1/TESC/CAB39L/CALM3/BMP2/CCL5/YWHAB/HBEGF/PRKAR1B/RICTOR/CDKN1A/TRIB1/SOCS4/IBTK/AREG/CCNL1/KIDINS220/SOCS1/MNAT1/MAP2K1/NRG1/CCNYL1/ABI1/BMPR1A/SOCS5/GMFB/NCAPG2/CCNG1/PRKAR1A/NCK1/ANGPT4/MAP2K6/MOB3B/GAS6/PIK3R6/DBF4/SOCS2/BCCIP/SPRY2/CCNH/YWHAG/CCNB1/TREM2/SOCS6/MOB1A/CCNG2/HEXIM2/DAZAP2/MAP3K13/TPX2/PKIB/BCL10/PKIA/CCNJ…
GOBP_DETECTION_OF_BIOTIC_STIMULUS	GOBP_DETECTION_OF_BIOTIC_STIMULUS	36	-0.590898	-1.81469	0.000564589	0.0395097	0.0357795	3120	tags=47%, list=19%, signal=38%	TLR2/DMBT1/TSPO/HLA-A/LY96/TLR4/CD1D/YAP1/NOD2/PTPRJ/TREM2/DACH1/CLEC7A/NAIP/LBP/CRTAM/PGLYRP1
GOCC_FICOLIN_1_RICH_GRANULE_LUMEN	GOCC_FICOLIN_1_RICH_GRANULE_LUMEN	122	-0.446296	-1.60113	0.00057652	0.0398194	0.03606	5192	tags=49%, list=31%, signal=34%	ARSB/ACTR10/CTSB/GLB1/CDA/PSMD14/LTA4H/PSMA5/CTSD/CAT/PRG2/HSPA6/PSMC3/PSMD13/KCMF1/HSPA8/PSMC2/PNP/HK3/PPIA/FTH1/EEF1A1/PRDX4/AGL/CCT8/PSMA2/PSMD11/OSTF1/LRG1/DERA/HSP90AA1/SERPINA1/AMPD3/CRISPLD2/VCL/CTSH/HMGB1/YPEL5/GSN/COTL1/ARPC5/ALAD/CTSS/ACTR2/PYGL/IDH1/MAPK14/HSPA1A/PGM2/ALOX5/QPCT/ASAH1/CALML5/APAF1/CAB39/MNDA/TNFAIP6/KRT1/MMP9/HBB
GOBP_POSITIVE_REGULATION_OF_EPITHELIAL_CELL_MIGRATION	GOBP_POSITIVE_REGULATION_OF_EPITHELIAL_CELL_MIGRATION	142	-0.428986	-1.5571	0.00059224	0.0398194	0.03606	5447	tags=46%, list=33%, signal=32%	JUN/GPI/NFE2L2/MAP2K3/SIRT1/ROCK2/PTK2B/NUS1/RREB1/RAC1/ABL1/RHOJ/IFNG/IRS2/FUT1/RRAS/RTN4/HBEGF/CAPN7/VIL1/PDGFB/NRP2/NOS3/MAP4K4/MET/BMP4/PPM1F/SASH1/ARF6/DOCK5/CD40/AGT/SMOC2/P2RX4/ANGPT4/PIK3C2A/TMSB4X/PIK3CB/CTSH/HMGB1/RIN2/ATOH8/ANXA1/PDCD6/MAPK14/HDAC9/PTK2/PRKCE/FGFR1/HIF1A/TEK/DOCK1/ADAM9/RAB11A/SPARC/ITGB3/FGF2/TGFB2/ANGPT1/ITGA2/PRKD1/EGF/GATA2/VEGFC/MMP9/ANXA3
GOMF_HEPARIN_BINDING	GOMF_HEPARIN_BINDING	153	-0.424006	-1.54647	0.000591638	0.0398194	0.03606	1481	tags=20%, list=9%, signal=18%	HSD17B12/CCL7/ZNF146/TWSG1/ECM2/FGFR1/FSTL1/SERPINE2/F11/NDNF/LIPC/PCSK6/PTPRF/THBS2/THBS4/PF4V1/CXCL11/GPNMB/PF4/FGF2/IMPG1/LIPH/SELP/LPL/MPO/AZU1/PCOLCE2/CTSG/ELANE/LTF
GOBP_MITOTIC_CELL_CYCLE_PHASE_TRANSITION	GOBP_MITOTIC_CELL_CYCLE_PHASE_TRANSITION	421	-0.3491	-1.34969	0.000590749	0.0398194	0.03606	5584	tags=43%, list=34%, signal=29%	CHMP2A/DACT1/CCNO/ARPP19/RPL26/AMBRA1/PLRG1/DNM2/MDM2/NASP/EIF4G1/CDKN1B/ATAD5/CDK5/CCNY/CDK4/CDC7/CALM2/CCNJL/INO80/CDCA8/CDK18/WAC/PKD2/NPM2/CCND3/CDC73/MYC/TERT/BACH1/EIF4EBP1/CENPF/BRCC3/PPP3CA/RPL24/CDC14A/UBE2E2/CDC34/RAD21/BCAT1/CALM3/CTDSP2/AURKA/CDC26/DDB1/MAD1L1/CASP2/CDKN1A/TOPBP1/RRM1/PCID2/CHFR/DONSON/CUL3/KLHL18/CENPE/PKMYT1/HECW2/RIOK2/ZNF207/SMARCB1/FBXL22/MNAT1/BCL7C/FHL1/CHMP4C/…
GOBP_POSITIVE_REGULATION_OF_LEUKOCYTE_TETHERING_OR_ROLLING	GOBP_POSITIVE_REGULATION_OF_LEUKOCYTE_TETHERING_OR_ROLLING	12	-0.758218	-1.8491	0.000599946	0.0399459	0.0361746	1914	tags=42%, list=11%, signal=37%	ITGA4/GCNT1/SELP/GP1BA/ELANE
GOBP_MITOTIC_SPINDLE_ELONGATION	GOBP_MITOTIC_SPINDLE_ELONGATION	10	-0.790123	-1.83094	0.00061963	0.0408598	0.0370022	1102	tags=50%, list=7%, signal=47%	AURKB/BIRC5/KIF23/RACGAP1/KIF4A
GOCC_CATENIN_COMPLEX	GOCC_CATENIN_COMPLEX	31	0.499183	1.97045	0.000636672	0.0415838	0.0376578	1013	tags=23%, list=6%, signal=21%	CDH24/CDH22/APC2/CDH3/CDH4/CDH5/CDH1
GOBP_SISTER_CHROMATID_SEGREGATION	GOBP_SISTER_CHROMATID_SEGREGATION	219	-0.402771	-1.51237	0.000668023	0.0432198	0.0391394	4407	tags=40%, list=26%, signal=30%	PIBF1/CDC26/MAD1L1/PCID2/CHMP1B/CHFR/PTTG2/CUL3/ATRX/CENPE/HECW2/RIOK2/ZNF207/SMARCB1/DSCC1/BCL7C/DSN1/NAA50/CHMP4C/BUB1B/PLK1/MAPRE1/KIF25/ANAPC7/NCAPG2/BUB3/SEH1L/BCL7B/KIF11/PTTG1/SMARCA2/RRS1/STAG2/DUSP1/NCAPH/ZW10/SMARCD2/PDCD6IP/GEN1/TACC3/DPF3/SMC4/NUF2/SFPQ/TTN/ESCO2/CENPK/RMI2/DYNC1LI1/RB1/NDC80/CCNB1/PSRC1/NEK2/CHMP5/MCMBP/SMC5/BOD1/TTK/CDC6/CHMP2B/KAT2B/SMC2/KIF2C/AURKB/BIRC5/RAB11A/KI…
GOBP_ACTIN_NUCLEATION	GOBP_ACTIN_NUCLEATION	46	-0.55564	-1.77899	0.000684561	0.0434696	0.0393656	5862	tags=72%, list=35%, signal=47%	ABI2/CORO1B/WHAMM/CORO1A/CTNNA2/GMFG/IQGAP2/ARPC3/SCIN/VIL1/WASL/PICK1/FCHSD2/GMFB/ARPC1A/ARFIP1/ARPC1B/AP1AR/ACTR3/LMOD1/ARPC4/WHAMMP3/GSN/ARPC5/ARF1/ACTR2/LMOD3/SPIRE1/CYFIP1/WASF1/FMN1/NCKAP1/WASF3
GOBP_RESPONSE_TO_HYDROGEN_PEROXIDE	GOBP_RESPONSE_TO_HYDROGEN_PEROXIDE	120	-0.451704	-1.62056	0.000678248	0.0434696	0.0393656	3001	tags=28%, list=18%, signal=23%	IMPACT/SETX/RNF112/SIRPA/MAP3K5/LRRK2/AIFM1/TXN/ANXA1/SLC8A1/SPHK1/GLRX2/PARK7/SDC1/PYCR1/ADAM9/TRPA1/AQP1/HGF/ND6/CYP1B1/DDR2/FKBP1B/ZNF277/SOD2/CDK1/GPR37/PAWR/HP/HBB/ARG1/HBA1/HBA2
GOMF_PATTERN_RECOGNITION_RECEPTOR_ACTIVITY	GOMF_PATTERN_RECOGNITION_RECEPTOR_ACTIVITY	26	-0.640882	-1.8643	0.000702348	0.0441899	0.0400179	3120	tags=54%, list=19%, signal=44%	TLR2/DMBT1/CLEC4D/CARD8/LY96/TLR7/TLR4/NOD2/TLR8/CLEC7A/CD36/CLEC4E/MARCO/PGLYRP1
GOBP_INTERCELLULAR_TRANSPORT	GOBP_INTERCELLULAR_TRANSPORT	10	-0.7875	-1.82486	0.00071588	0.0444052	0.0402128	703	tags=40%, list=4%, signal=38%	EPHB2/ARC/GJA8/PEG10
GOMF_KINASE_ACTIVATOR_ACTIVITY	GOMF_KINASE_ACTIVATOR_ACTIVITY	115	-0.447279	-1.5915	0.000738144	0.0444052	0.0402128	4584	tags=38%, list=28%, signal=28%	CAB39L/CALM3/BMP2/CCL5/HBEGF/RICTOR/CDKN1A/AREG/MNAT1/MAP2K1/NRG1/CCNYL1/ABI1/BMPR1A/ANGPT4/MAP2K6/MOB3B/GAS6/DBF4/SPRY2/CCNB1/TREM2/MOB1A/DAZAP2/MAP3K13/TPX2/BCL10/LAMTOR3/CKS2/MOB1B/CAB39/NRG3/STK3/EREG/STAP1/GRM5/FGF13/GPRC5D/DUSP19/FAM20A/CD24/STRADB/EGF/LTF
GOMF_IRON_ION_BINDING	GOMF_IRON_ION_BINDING	138	-0.430274	-1.55721	0.000735128	0.0444052	0.0402128	1771	tags=20%, list=11%, signal=18%	FDX1/MSMO1/CYP51A1/P4HA1/ALOX12/ALOX5/CYP2B6/PPEF1/FECH/CYP1B1/CDO1/CYP27A1/PHF8/ADO/RRM2/FA2H/CYP4F22/CH25H/CYP2A13/SNCA/CYP4F3/LCN2/PLOD2/HBQ1/HBA1/HBA2/LTF
GOBP_CELLULAR_RESPONSE_TO_OXIDATIVE_STRESS	GOBP_CELLULAR_RESPONSE_TO_OXIDATIVE_STRESS	261	-0.381252	-1.44402	0.000730319	0.0444052	0.0402128	6231	tags=49%, list=37%, signal=31%	TREX1/GATA4/CCS/OXR1/PAX2/PRKAA1/PENK/NCOA7/BECN1/NR4A3/GPX1/NQO1/PDK1/CHCHD2/FOXO3/HDAC2/ABCD1/JUN/MAPK9/NFE2L2/PARP1/IL10/FUT8/SIRT1/PNPT1/RWDD1/FBXW7/PRDX5/GCH1/MMP2/PKD2/EIF2S1/CHUK/FOS/PINK1/PRDX2/ERN1/ABL1/NET1/CAT/FXN/WNT16/ATF4/VNN1/PDCD10/MAP1LC3A/ATF2/PPIA/PPARGC1B/FBLN5/NOS3/GAS5/ARNT/ETV5/STX2/VKORC1L1/VRK2/DAPK1/MET/ADNP2/MCL1/NR4A2/PCNA/GPR37L1/ZFAND1/P4HB/IMPACT/BTK/SETX/NOX1/RNF11…
GOCC_COLLAGEN_CONTAINING_EXTRACELLULAR_MATRIX	GOCC_COLLAGEN_CONTAINING_EXTRACELLULAR_MATRIX	411	-0.36067	-1.39428	0.00072813	0.0444052	0.0402128	3305	tags=27%, list=20%, signal=23%	ZP3/AGT/ANGPTL4/COL4A3/ANXA5/HNRNPM/NTNG2/SMOC2/MUC17/NTNG1/ANGPT4/MEGF9/CD151/WNT5B/HSP90AA1/LEFTY2/NAV2/COL6A5/SERPINA3/SERPINA1/LOX/AMELX/S100A6/PRG3/COL4A5/CTSH/S100A8/FMOD/BMP7/FCN2/POSTN/ANXA7/ATRNL1/ANGPTL7/MATN3/HDGF/CLEC14A/ANXA1/GDF15/S100A10/CTSS/LGALS3/COL8A2/COL4A6/SERPING1/COL4A4/ANXA4/DEFA1/TNR/SDC3/PLSCR1/ECM2/FLG/ADAMTSL4/KAZALD1/SERPINB6/GPC6/SERPINE2/SPARC/LOXL3/ADAMTS2/LAMC1/C…
GOBP_TUMOR_NECROSIS_FACTOR_SUPERFAMILY_CYTOKINE_PRODUCTION	GOBP_TUMOR_NECROSIS_FACTOR_SUPERFAMILY_CYTOKINE_PRODUCTION	162	-0.416358	-1.52564	0.000747747	0.0445917	0.0403817	4051	tags=34%, list=24%, signal=26%	CD34/CD33/CCR2/IFNGR1/TIRAP/LILRA5/ADIPOQ/MYD88/FCGR3A/IL12B/CD86/DEFB114/OAS1/TLR2/IL17A/BTK/TSPO/SIRPA/CCL19/LRRK2/GAS6/HMGB1/LY96/SYK/TLR4/CYBB/NOD2/PTPRJ/TREM2/PARK7/BCL10/IGF1/IRAK3/UBE2J1/FZD5/CLU/AKAP12/ARG2/CLEC4A/CLEC7A/EPHB2/CD36/LBP/GPNMB/PF4/LILRB1/MMP8/ANGPT1/ORM1/LPL/ORM2/IL4/AZU1/BPI/LTF
GOMF_PROTEIN_HETERODIMERIZATION_ACTIVITY	GOMF_PROTEIN_HETERODIMERIZATION_ACTIVITY	231	-0.394126	-1.48242	0.000757878	0.0448062	0.040576	5014	tags=41%, list=30%, signal=29%	EXT2/PPP2R1A/ATF3/CHUK/SNX2/TAF1/SRI/TAF4/VAPB/AURKA/ATF4/GPHA2/NOLC1/ADD2/FZD4/NR4A1/MAX/PDGFB/PAFAH1B1/ATF2/UBA2/ARNT/TFAP2B/IL12B/PSMF1/MCL1/FXR1/ABCG5/FZD9/NR4A2/BCL2L10/VAPA/MEF2A/POLE4/GTF2A2/MAPK6/KATNA1/ATP1B1/IL17A/P4HB/MEF2C/NAE1/ITGB1/QTRT1/JDP2/SOS2/YWHAE/PPP2CA/TAF12/EPAS1/NEUROD1/FBXO7/UBA3/TLR4/CEBPB/CYBB/DR1/MICU1/BCL2L2/ALG2/AHR/LSM6/SYT10/TPM4/CAV2/LSM5/ABCD2/PDSS1/CHRAC1/SIM1/T…
GOBP_CHONDROCYTE_PROLIFERATION	GOBP_CHONDROCYTE_PROLIFERATION	20	-0.665724	-1.80936	0.000777997	0.0456026	0.0412972	1516	tags=20%, list=9%, signal=18%	MMP14/HMGA2/DDR2/LTF
GOBP_REGULATION_OF_ANGIOTENSIN_LEVELS_IN_BLOOD	GOBP_REGULATION_OF_ANGIOTENSIN_LEVELS_IN_BLOOD	10	-0.785087	-1.81927	0.000788068	0.0458014	0.0414773	944	tags=50%, list=6%, signal=47%	ATP6AP2/CMA1/CPA3/REN/CTSG
GOCC_ACTIN_CYTOSKELETON	GOCC_ACTIN_CYTOSKELETON	470	-0.35143	-1.36289	0.000810559	0.0467127	0.0423025	4416	tags=34%, list=27%, signal=26%	PDLIM1/ARPC3/ACTG1/ADD2/MYL3/SCIN/MYO5A/VIL1/CAPN2/MYO1D/TOPBP1/PDLIM5/CAPZA1/STK38L/DUSP22/EEF1A1/VCAM1/WASL/FLOT1/ACTN1/TAF5/PSTPIP2/DAPK1/HNRNPK/MED28/FLII/MYO7A/PALLD/TNNT2/SRCIN1/MYO6/SNX9/DIAPH3/LIMCH1/ACACA/WIPF1/ARPC1A/FHDC1/ARPC1B/MYH11/MYL6/HCK/CALB1/ROR1/TNNI2/USH1G/VASP/SWAP70/ACTN3/MYL12A/SH3PXD2B/AHNAK/KALRN/DSTN/SMTN/ACTR3/AIF1/VCL/PDCD6IP/LMOD1/XIRP2/ARPC4/CLDN5/MACF1/OPHN1/SHROOM…
GOBP_HUMORAL_IMMUNE_RESPONSE_MEDIATED_BY_CIRCULATING_IMMUNOGLOBULIN	GOBP_HUMORAL_IMMUNE_RESPONSE_MEDIATED_BY_CIRCULATING_IMMUNOGLOBULIN	49	-0.538923	-1.74676	0.00083391	0.047658	0.0431585	1967	tags=39%, list=12%, signal=34%	EXO1/NOD2/TREM2/SERPING1/CD46/C4BPB/CSMD3/CLU/CR1/IGHA1/C1QA/C8G/C1RL/IGLL5/C1QC/CR1L/FCGR2B/IGLL1/C1QB
GOBP_MEMBRANE_INVAGINATION	GOBP_MEMBRANE_INVAGINATION	70	-0.503271	-1.71708	0.000842756	0.0477655	0.0432559	3650	tags=41%, list=22%, signal=32%	CDC42/SNX9/ITGAM/GULP1/RAB31/CLCN3/AIF1/ITGB2/IGHD/GSN/ARF1/FCHO2/TREM2/SPIRE1/SNX18/DOCK1/AURKB/ANO6/RHOBTB1/FNBP1L/STAP1/IGHA1/CD36/IGLL5/MARCO/ITGA2/FCGR2B/IGLL1/GATA2
