# Supplementary material for: Bioinformatics gene analysis for potential biomarkers and therapeutic targets of Parkinson’s disease based on neutrophil extracellular traps
Source: Front Aging Neurosci. 2024 May 31;16:1388226. doi: 10.3389/fnagi.2024.1388226 (PMC11178047; doi:10.3389/fnagi.2024.1388226)
Supplement: Supplementary file 8 [file Table_8.XLSX]

## Sheet: Supplementary+Table+8+CACNA1E_G
Table S8. KEGG enrichment analysis of CACNA1E gene.
ID	Description	setSize	enrichmentScore	NES	pvalue	p.adjust	qvalue	rank	leading_edge	core_enrichment
KEGG_MATURITY_ONSET_DIABETES_OF_THE_YOUNG	KEGG_MATURITY_ONSET_DIABETES_OF_THE_YOUNG	25	0.635306	2.41814	3.33975e-05	0.00611174	0.00520298	1062	tags=44%, list=6%, signal=41%	NEUROG3/ONECUT1/PDX1/HNF4A/PAX4/IAPP/MAFA/HNF1A/GCK/HNF1B/FOXA2
KEGG_GLYCINE_SERINE_AND_THREONINE_METABOLISM	KEGG_GLYCINE_SERINE_AND_THREONINE_METABOLISM	31	-0.654963	-1.97385	8.05648e-05	0.00737168	0.00627558	573	tags=23%, list=3%, signal=22%	MAOA/PHGDH/GATM/AOC3/CBS/MAOB/ALAS2
KEGG_HEMATOPOIETIC_CELL_LINEAGE	KEGG_HEMATOPOIETIC_CELL_LINEAGE	86	-0.506861	-1.78582	0.000240708	0.0146832	0.0124999	3551	tags=45%, list=21%, signal=36%	CD33/CD1E/CD1C/IL4R/CSF3R/IL9R/CD1B/IL1R1/ITGA4/HLA-DRA/HLA-DRB3/MS4A1/CD3G/CD1D/CSF2RA/EPOR/IL5RA/CR1/CD34/GP9/KIT/FLT3/CD19/FCER2/GP1BB/IL1R2/CD22/CD36/IL7/GYPA/ITGA2B/ITGB3/CD9/ITGA2/GP5/TPO/GP1BA/IL4/MME
KEGG_ECM_RECEPTOR_INTERACTION	KEGG_ECM_RECEPTOR_INTERACTION	84	-0.482489	-1.6948	0.000383699	0.0175542	0.0149441	1986	tags=29%, list=12%, signal=25%	ITGB8/COL4A6/LAMA5/ITGA8/GP9/THBS2/ITGA10/COL4A4/VWF/GP1BB/THBS4/SDC3/HMMR/ITGB5/SDC2/SDC4/CD36/ITGA2B/ITGB3/LAMC1/GP6/ITGA2/GP5/GP1BA
KEGG_CELL_CYCLE	KEGG_CELL_CYCLE	123	-0.436944	-1.6035	0.000962453	0.0352258	0.029988	5566	tags=53%, list=33%, signal=35%	ANAPC5/CDK2/MDM2/PCNA/PLK1/MYC/PTTG2/CDKN2A/CDC26/ORC4/CDK4/TGFB1/ABL1/SMAD2/YWHAB/PTTG1/E2F1/BUB3/SMAD4/STAG2/CCNH/DBF4/E2F2/MAD1L1/GSK3B/CREBBP/CHEK1/MCM2/CCND3/CDC25C/E2F5/EP300/CDC6/YWHAG/CCNB1/CDC14A/RB1/SKP1/CDC45/CCNB3/CDK6/ORC1/E2F3/E2F4/SKP2/MCM4/CCNA2/YWHAE/CDC14B/TTK/ANAPC7/ESPL1/RBX1/WEE1/CDK1/MAD2L1/CDC20/GADD45G/GADD45A/CCNA1/CCNB2/BUB1/YWHAH/CDKN2D/TGFB2
KEGG_PATHOGENIC_ESCHERICHIA_COLI_INFECTION	KEGG_PATHOGENIC_ESCHERICHIA_COLI_INFECTION	54	-0.518925	-1.7243	0.00136457	0.0416193	0.0354309	4968	tags=61%, list=30%, signal=43%	ACTG1/NCL/NCK1/CDC42/ABL1/ROCK2/LY96/WASL/TUBA3D/TUBA4A/TUBB6/TUBB3/ARPC1A/TLR4/TUBB8/ARPC5/ITGB1/TUBA1B/ARHGEF2/TUBB2A/ARPC4/TUBA1A/TUBB4A/TUBA1C/ARPC1B/TLR5/ROCK1/TUBAL3/TUBB1/TUBA8/TUBA3C/CTTN/OCLN
KEGG_NITROGEN_METABOLISM	KEGG_NITROGEN_METABOLISM	23	-0.627837	-1.79127	0.00209149	0.042527	0.0362036	1229	tags=26%, list=7%, signal=24%	CA13/HAL/GLUL/CA2/CA4/CA1
KEGG_PORPHYRIN_AND_CHLOROPHYLL_METABOLISM	KEGG_PORPHYRIN_AND_CHLOROPHYLL_METABOLISM	33	-0.577264	-1.77301	0.00188594	0.042527	0.0362036	2469	tags=30%, list=15%, signal=26%	BLVRB/UGT1A6/UGT2B11/UGT2B10/UGT2B4/FECH/ALAD/UGT2B15/UGT2B17/ALAS2
KEGG_GAP_JUNCTION	KEGG_GAP_JUNCTION	86	-0.476426	-1.67859	0.00166552	0.042527	0.0362036	3700	tags=44%, list=22%, signal=35%	PDGFRB/ADCY5/TUBA3D/MAP2K5/ADCY8/HRAS/MAP2K1/GNAQ/TUBA4A/TUBB6/TUBB3/EGFR/LPAR1/TUBB8/TUBA1B/ADCY3/TUBB2A/GNAI3/TUBA1A/PRKG1/TJP1/PRKCB/TUBB4A/TUBA1C/CDK1/PDGFB/GNAI1/PDGFC/GRM5/NRAS/PDGFA/HTR2A/TUBAL3/TUBB1/TUBA8/TUBA3C/ADCY6/EGF
KEGG_SYSTEMIC_LUPUS_ERYTHEMATOSUS	KEGG_SYSTEMIC_LUPUS_ERYTHEMATOSUS	54	-0.504366	-1.67592	0.00242231	0.0443283	0.0377371	2964	tags=41%, list=18%, signal=34%	C5/HLA-DPA1/FCGR3A/ACTN1/HLA-DPB1/HLA-DRA/HLA-DRB3/ACTN3/HLA-DMA/HLA-DQB1/FCGR3B/GRIN2B/CD40/FCGR2A/C1QA/C8G/C1QC/C1QB/HLA-DQA1/FCGR2B/CTSG/ELANE
