# Supplementary material for: Bioinformatics gene analysis for potential biomarkers and therapeutic targets of Parkinson’s disease based on neutrophil extracellular traps
Source: Front Aging Neurosci. 2024 May 31;16:1388226. doi: 10.3389/fnagi.2024.1388226 (PMC11178047; doi:10.3389/fnagi.2024.1388226)
Supplement: Supplementary file 9 [file Table_9.XLSX]

## Sheet: Supplementary+Table+9+CADM3_GSE
Table S9. KEGG enrichment analysis of CADM3 gene.
ID	Description	setSize	enrichmentScore	NES	pvalue	p.adjust	qvalue	rank	leading_edge	core_enrichment
KEGG_MATURITY_ONSET_DIABETES_OF_THE_YOUNG	KEGG_MATURITY_ONSET_DIABETES_OF_THE_YOUNG	25	0.693647	2.35114	2.64579e-05	0.00179156	0.00150456	1587	tags=52%, list=10%, signal=47%	HNF4A/ONECUT1/NEUROG3/PDX1/PAX4/MAFA/IAPP/GCK/HNF1A/HNF1B/NEUROD1/PAX6/FOXA2
KEGG_GLYCINE_SERINE_AND_THREONINE_METABOLISM	KEGG_GLYCINE_SERINE_AND_THREONINE_METABOLISM	31	-0.683693	-1.9792	2.64836e-05	0.00179156	0.00150456	937	tags=26%, list=6%, signal=24%	DLD/GLDC/GATM/AOC3/MAOA/MAOB/CBS/ALAS2
KEGG_CELL_CYCLE	KEGG_CELL_CYCLE	123	-0.491793	-1.73564	2.93698e-05	0.00179156	0.00150456	5174	tags=57%, list=31%, signal=40%	SMAD3/CDKN2B/HDAC2/RAD21/RBL1/CDK4/ORC4/CDC25C/SMC3/MDM2/ANAPC10/CDKN1A/CDKN1B/STAG1/ABL1/PCNA/SMAD2/YWHAB/MCM2/CCND3/CDC26/MAD1L1/GSK3B/PLK1/BUB1B/PTTG2/MYC/PTTG1/E2F1/BUB3/CREBBP/E2F2/EP300/RB1/ANAPC7/STAG2/CCNB3/E2F4/DBF4/CDC14A/CCNH/SKP1/YWHAE/SMAD4/CCNB1/CDK6/YWHAG/TTK/CDC6/CDC45/CDC14B/SKP2/GADD45G/E2F3/CHEK1/CCNA1/WEE1/MCM4/RBX1/ESPL1/GADD45A/CDC20/CCNA2/MAD2L1/CDKN2D/YWHAH/BUB1/CDK1/TGFB2…
KEGG_TYPE_II_DIABETES_MELLITUS	KEGG_TYPE_II_DIABETES_MELLITUS	46	0.450069	1.80803	0.00250882	0.0494191	0.0415024	743	tags=22%, list=4%, signal=21%	CACNA1E/SLC2A4/TNF/PDX1/PIK3R3/MAFA/IRS4/CACNA1B/ABCC8/GCK
KEGG_PHENYLALANINE_METABOLISM	KEGG_PHENYLALANINE_METABOLISM	17	-0.678522	-1.74528	0.00227994	0.0494191	0.0415024	1707	tags=35%, list=10%, signal=32%	IL4I1/ALDH3B1/DDC/AOC3/MAOA/MAOB
KEGG_BASAL_TRANSCRIPTION_FACTORS	KEGG_BASAL_TRANSCRIPTION_FACTORS	32	-0.594221	-1.72939	0.00188095	0.0494191	0.0415024	5040	tags=59%, list=30%, signal=41%	TAF4/TAF7/GTF2H3/TBP/TBPL1/TAF1/GTF2A2/GTF2I/TAF4B/GTF2A1/TAF2/TAF5/TAF12/GTF2F2/GTF2E2/TAF5L/TAF9/STON1/TAF13
KEGG_PORPHYRIN_AND_CHLOROPHYLL_METABOLISM	KEGG_PORPHYRIN_AND_CHLOROPHYLL_METABOLISM	33	-0.55791	-1.63057	0.0027005	0.0494191	0.0415024	1750	tags=21%, list=11%, signal=19%	UGT2B4/UGT1A6/ALAD/FECH/UGT2B17/UGT2B15/ALAS2
KEGG_SPLICEOSOME	KEGG_SPLICEOSOME	121	-0.447375	-1.57599	0.00115653	0.0494191	0.0415024	5759	tags=60%, list=35%, signal=40%	THOC1/TXNL4A/AQR/SNRPB2/SF3B3/SLU7/SRSF2/SRSF1/SRSF7/DDX42/DDX5/RBM17/PPIL1/PRPF38B/DHX15/RBMX/HSPA8/CTNNBL1/TCERG1/CWC15/THOC2/ISY1/SNW1/NCBP1/PUF60/SRSF3/CDC5L/PLRG1/HSPA2/RBM25/U2AF1/SNRPC/PPIH/DDX46/SNRNP40/HNRNPA1/SNRNP27/PRPF38A/SRSF5/SNRPD1/THOC3/SMNDC1/HNRNPK/RBM22/SYF2/SRSF9/SNRPB/CDC40/EIF4A3/PRPF18/HNRNPM/SNRPG/SRSF8/HNRNPA3/PRPF40A/SNRPD3/SRSF4/HSPA6/MAGOHB/LSM3/NCBP2/HNRNPA1L2/BCAS2/…
KEGG_GAP_JUNCTION	KEGG_GAP_JUNCTION	86	-0.460692	-1.56048	0.00190933	0.0494191	0.0415024	6721	tags=62%, list=40%, signal=37%	TUBB4A/PLCB2/TUBB4B/KRAS/GJA1/PDGFRB/GNAI2/GNAS/ITPR1/ADCY9/PRKCA/TUBB/RAF1/PRKACB/ADCY7/GRB2/TUBB6/TUBA3D/MAP2K5/PRKX/TUBA4A/MAPK1/PLCB1/MAP2K1/TUBB3/HRAS/TUBB8/ADCY3/TJP1/TUBA1A/SOS2/GNAQ/TUBA1B/GNAI1/TUBB2A/TUBA1C/PRKG1/PDGFB/GNAI3/PRKCB/GRM5/LPAR1/HTR2A/PDGFA/TUBB1/PDGFC/TUBAL3/TUBA8/TUBA3C/CDK1/NRAS/ADCY6/EGF
KEGG_HEMATOPOIETIC_CELL_LINEAGE	KEGG_HEMATOPOIETIC_CELL_LINEAGE	86	-0.456473	-1.54619	0.00237563	0.0494191	0.0415024	4014	tags=43%, list=24%, signal=33%	ITGA1/HLA-DRB3/CD1A/CD34/CD44/ITGAM/CSF2RA/IL1R1/CD8B/FCER2/CD33/IL4R/EPOR/CD1D/ITGA4/GP9/CD1E/CD1B/IL5RA/CR1/GP1BB/CD3G/IL1R2/KIT/ITGA2B/ITGB3/CD36/CD9/IL7/FLT3/GYPA/GP5/ITGA2/TPO/GP1BA/MME/IL4
