# Supplementary material for: Bioinformatics gene analysis for potential biomarkers and therapeutic targets of Parkinson’s disease based on neutrophil extracellular traps
Source: Front Aging Neurosci. 2024 May 31;16:1388226. doi: 10.3389/fnagi.2024.1388226 (PMC11178047; doi:10.3389/fnagi.2024.1388226)
Supplement: Supplementary file 10 [file Table_10.XLSX]

## Sheet: Supplementary+Table+10+GPR78_GS
Table S10. KEGG enrichment analysis of GPR78 gene.
ID	Description	setSize	enrichmentScore	NES	pvalue	p.adjust	qvalue	rank	leading_edge	core_enrichment
KEGG_GLYCINE_SERINE_AND_THREONINE_METABOLISM	KEGG_GLYCINE_SERINE_AND_THREONINE_METABOLISM	31	-0.710186	-2.12337	1.05015e-06	0.000193227	0.00017134	1197	tags=32%, list=7%, signal=30%	PSAT1/DLD/GLDC/PHGDH/GATM/AOC3/MAOB/MAOA/CBS/ALAS2
KEGG_MATURITY_ONSET_DIABETES_OF_THE_YOUNG	KEGG_MATURITY_ONSET_DIABETES_OF_THE_YOUNG	25	0.615862	2.25792	9.60055e-05	0.00883251	0.00783203	991	tags=44%, list=6%, signal=41%	NEUROG3/PDX1/ONECUT1/HNF4A/PAX4/MAFA/IAPP/GCK/FOXA2/HNF1A/HNF1B
KEGG_HISTIDINE_METABOLISM	KEGG_HISTIDINE_METABOLISM	27	-0.636286	-1.86337	0.000261176	0.0120141	0.0106532	2177	tags=37%, list=13%, signal=32%	CNDP1/ALDH2/HNMT/HAL/ALDH3B1/DDC/HDC/ALDH1A3/MAOB/MAOA
KEGG_CELL_CYCLE	KEGG_CELL_CYCLE	123	-0.461906	-1.64154	0.00023458	0.0120141	0.0106532	5477	tags=55%, list=33%, signal=37%	ANAPC10/MDM2/HDAC2/CDKN1B/CDK4/CDC7/CCND3/MYC/CDC14A/ABL1/STAG1/RAD21/CDC26/YWHAB/MAD1L1/CDKN1A/ORC4/PTTG2/MCM2/SMAD2/PKMYT1/EP300/BUB1B/GSK3B/PLK1/PCNA/ANAPC7/BUB3/PTTG1/STAG2/SMAD4/CREBBP/YWHAE/CDC25C/CDK6/E2F4/CDC14B/DBF4/E2F1/SKP1/E2F2/RB1/CCNH/WEE1/YWHAG/CCNB1/RBX1/SKP2/TTK/E2F3/CDC6/MCM4/CDC45/GADD45G/CHEK1/YWHAH/GADD45A/ESPL1/CDC20/MAD2L1/CCNA1/CDKN2D/CCNA2/BUB1/CCNB2/CDK1/TGFB2/CDKN2B
KEGG_HEMATOPOIETIC_CELL_LINEAGE	KEGG_HEMATOPOIETIC_CELL_LINEAGE	86	-0.469182	-1.61852	0.000690221	0.0254001	0.022523	4179	tags=44%, list=25%, signal=33%	CSF3R/CSF2RA/CD34/CD33/CD55/CD8A/CD44/ITGAM/IL4R/CD1C/CD1E/CD3G/CD8B/EPOR/GP9/CD1A/CD1D/ITGA4/KIT/GP1BB/CD1B/IL1R1/GP5/CR1/ITGB3/IL5RA/CD36/IL1R2/IL7/ITGA2B/CD9/ITGA2/FLT3/GP1BA/TPO/GYPA/IL4/MME
