# Supplementary material for: Bioinformatics gene analysis for potential biomarkers and therapeutic targets of Parkinson’s disease based on neutrophil extracellular traps
Source: Front Aging Neurosci. 2024 May 31;16:1388226. doi: 10.3389/fnagi.2024.1388226 (PMC11178047; doi:10.3389/fnagi.2024.1388226)
Supplement: Supplementary file 11 [file Table_11.XLSX]

## Sheet: Sheet3
Table S11.Classical pathway analysis of key DEGs by IPA analysis.
Ingenuity Canonical Pathways	-log(p-value)	Ratio	z-score	Molecules
Agranulocyte Adhesion and Diapedesis	7.44E00	1.24E-01	NaN	AOC3,CCL13,CCL3,CCL4,CCR3,CCR6,CLDN4,CXCL11,CXCR1,IL18,JAM3,MMP1,MMP17,MMP24,MMP25,MMP8,MMP9,MYH1,MYH14,MYL4,PF4,PPBP,SELP,TNF
Granulocyte Adhesion and Diapedesis	7E00	1.26E-01	NaN	CCL13,CCL3,CCL4,CCR3,CCR6,CLDN4,CXCL11,CXCR1,IL18,JAM3,MMP1,MMP17,MMP24,MMP25,MMP8,MMP9,PF4,PPBP,SDC2,SELP,THY1,TNF
S100 Family Signaling Pathway	6.53E00	7.08E-02	-1.511	ADGRD1,ADGRG3,ADRA2A,AVPR1A,CACNA1E,CACNG6,CACNG7,CCL3,CCL4,CCR3,CCR6,CD36,CRHR2,CXCR1,DEFA1 (includes others),DEFA4,EGF,FCGR2B,GALR3,GIPR,GPR150,GPR37,GPR78,GPRC5D,IL18,KISS1R,KLK3,LPAR4,MMP1,MMP17,MMP24,MMP25,MMP8,MMP9,NPBWR1,NPBWR2,OCLN,OXTR,P2RY1,P2RY12,PLA2G4C,PLCH1,PRKAR2B,PRKD1,RYR2,S100P,SMAD5,SUCNR1,TGFB2,TNF,TPM1,UTS2R,VEGFC
Airway Pathology in Chronic Obstructive Pulmonary Disease	5.23E00	1.33E-01	NaN	CTSG,ELANE,IL18,IL4,LCN2,MMP1,MMP8,MMP9,MPO,ORM1,ORM2,PRTN3,TGFB2,TNF,TNFSF4
Gustation Pathway	4.84E00	1E-01	-1.147	ADCY6,CACNA1E,CACNG6,CACNG7,CD36,GABRD,GABRE,GABRP,GPR37,GUCY1B1,LIPH,LPL,P2RX3,P2RY1,P2RY12,PKD2L1,PRKAR2B,SLC2A4,TAS2R60,TRPM5
Atherosclerosis Signaling	3.98E00	1.09E-01	NaN	CCR3,CD36,COL10A1,IL18,LPL,MMP1,MMP9,ORM1,ORM2,PLA2G4C,PLAAT1,PLAAT2,SELP,TNF
CREB Signaling in Neurons	3.89E00	6.39E-02	-1.859	ADCY6,ADGRD1,ADGRG3,ADRA2A,AVPR1A,CACNA1E,CACNG6,CACNG7,CCR3,CCR6,CRHR2,CXCR1,EGF,GALR3,GIPR,GNB5,GNG11,GPR150,GPR37,GPR78,GPRC5D,GRIN2D,GUCY1B1,KISS1R,LPAR4,NPBWR1,NPBWR2,NRAS,NTRK1,OXTR,P2RY1,P2RY12,PLCH1,PRKAR2B,PRKD1,SUCNR1,TGFB2,UTS2R
Inhibition of Matrix Metalloproteases	3.62E00	1.84E-01	0.816	MMP1,MMP17,MMP24,MMP25,MMP8,MMP9,SDC2
Tumor Microenvironment Pathway	3.46E00	8.99E-02	-1.5	ARG1,EGF,FAS,IL4,LEPR,MMP1,MMP17,MMP24,MMP25,MMP8,MMP9,NRAS,SLC2A4,TGFB2,TNF,VEGFC
Neutrophil Extracellular Trap Signaling Pathway	3.36E00	6.82E-02	-2.887	BPI,C1QB,C1QC,CAMP,COL10A1,COL17A1,COL19A1,CTSG,DEFA1 (includes others),DEFA4,ELANE,GP1BA,H4C8,ITGA2,LTF,MMP9,MPO,PF4,PLA2G4C,PLAAT1,PLAAT2,PLCH1,PRKD1,PRTN3,SDHC,SELP,TNF
Hepatic Fibrosis / Hepatic Stellate Cell Activation	3.15E00	8.42E-02	NaN	BAMBI,COL10A1,COL17A1,COL19A1,EGF,FAS,IL4,LEPR,MMP1,MMP9,MYH1,MYH14,MYL4,TGFB2,TNF,VEGFC
Superpathway of Melatonin Degradation	3.12E00	1.36E-01	-2.121	CYP1A1,MAOA,MAOB,MPO,SULT1B1,SULT1C4,UGT2B15,UGT2B17
α-tocopherol Degradation	2.92E00	4.29E-01	NaN	CYP4F12,CYP4F2,CYP4F3
Neurovascular Coupling Signaling Pathway	2.91E00	7.76E-02	-2.668	CACNA1E,CACNG6,CACNG7,GABRD,GABRE,GABRP,GRIN2D,GUCY1B1,P2RY1,PLA2G4C,PLAAT1,PLAAT2,PRKAR2B,RYR2,SLC1A3,SMARCC2,TRPV4
Phagosome Formation	2.89E00	5.66E-02	-2.596	ADGRD1,ADGRG3,ADRA2A,AVPR1A,CCR3,CCR6,CD36,CRHR2,CXCR1,FCGR2B,GALR3,GIPR,GPR150,GPR37,GPR78,GPRC5D,ITGA2,KISS1R,LIMK2,LPAR4,MARCO,MRC1,MYH1,MYH14,MYL4,NPBWR1,NPBWR2,NRAS,OXTR,P2RY1,P2RY12,PIP5K1C,PLA2G4C,PLAAT1,PLAAT2,PRKD1,SUCNR1,UTS2R
Breast Cancer Regulation by Stathmin1	2.84E00	5.82E-02	-1.567	ADGRD1,ADGRG3,ADRA2A,AVPR1A,CCR3,CCR6,CRHR2,CXCR1,EGF,GALR3,GIPR,GNB5,GNG11,GPR150,GPR37,GPR78,GPRC5D,KISS1R,LPAR4,MMP9,NPBWR1,NPBWR2,NRAS,OXTR,P2RY1,P2RY12,PPP1R14C,PRKAR2B,PRKD1,SUCNR1,TGFB2,TUBA3C/TUBA3D,UTS2R,VEGFC
Role Of Osteoblasts In Rheumatoid Arthritis Signaling Pathway	2.72E00	7.46E-02	-1.213	ALPL,APC2,CTSG,IL18,IL4,MMP1,MMP17,MMP24,MMP25,MMP8,MMP9,SFRP5,SMAD5,TGFB2,TNF,TNFSF4,VEGFC
White Adipose Tissue Browning Pathway	2.64E00	8.76E-02	-1.155	ADCY6,ANGPT2,CACNA1E,CACNG6,CACNG7,CAMP,GUCY1B1,MS4A2,PPARG,PRKAG3,PRKAR2B,THRB
Estrogen Receptor Signaling	2.62E00	6.23E-02	-2.683	ADCY6,CACNA1E,CACNG6,CACNG7,CAV1,EGF,GNB5,GNG11,GUCY1B1,LEPR,LIMK2,MMP1,MMP17,MMP24,MMP25,MMP8,MMP9,MYL4,NRAS,PLCH1,PRKAG3,PRKAR2B,PRKD1,SDHC,VEGFC
Oxytocin Signaling Pathway	2.61E00	6.93E-02	-2.065	CACNA1E,CACNG6,CACNG7,CD36,GNB5,GNG11,GUCY1B1,LPL,MYH1,MYH14,MYL4,NRAS,OXTR,PLA2G4C,PPARG,PRKAG3,PRKAR2B,PRKD1,SMARCC2
Xenobiotic Metabolism PXR Signaling Pathway	2.59E00	7.95E-02	-2.673	CES1,GSTA1,GSTA2,GSTA5,HS3ST1,MAOA,MAOB,PPP1R14C,PRKAR2B,PRKD1,SULT1B1,SULT1C4,UGT2B15,UGT2B17
Pathogenesis of Multiple Sclerosis	2.56E00	3.33E-01	NaN	CCL3,CCL4,CXCL11
Pulmonary Healing Signaling Pathway	2.55E00	7.61E-02	-1.807	EGF,ELANE,MMP1,MMP17,MMP24,MMP25,MMP8,MMP9,NRAS,PRKAG3,PRKD1,SMAD5,TGFB2,TNF,VEGFC
GABA Receptor Signaling	2.35E00	8.46E-02	NaN	ADCY6,CACNA1E,CACNG6,CACNG7,GABRD,GABRE,GABRP,GNB5,GNG11,GPR37,GUCY1B1
Erythropoietin Signaling Pathway	2.34E00	7.74E-02	-1.387	GATA1,HBA1/HBA2,HBB,HBD,HBG1,HBQ1,IL18,IL4,NRAS,PRKD1,TGFB2,TNF,TNFSF4
IL-12 Signaling and Production in Macrophages	2.32E00	6.99E-02	0	ADRA2A,CEBPA,COL10A1,EBI3,FCGR2B,IL18,IL4,KLF1,ORM1,ORM2,PPARG,PRKAG3,PRKD1,SELP,TGFB2,TNF
Dilated Cardiomyopathy Signaling Pathway	2.32E00	8E-02	-0.707	ADCY6,CACNA1E,CACNG6,CACNG7,DSC2,GUCY1B1,MYH1,MYH14,MYL4,PRKAR2B,RYR2,TPM1
Dopamine Receptor Signaling	2.30E00	1.01E-01	NaN	ADCY6,GUCY1B1,MAOA,MAOB,PPP1R14C,PRKAR2B,SLC18A2,TH
SNARE Signaling Pathway	2.30E00	8.33E-02	-1.508	ADCY6,GUCY1B1,MYH1,MYH14,MYL4,PRKAR2B,SNAP23,SNCA,SNCB,SYN1,SYT3
Multiple Sclerosis Signaling Pathway	2.29E00	7.14E-02	-1.807	C1QB,C1QC,CAPN11,CAPN6,FAS,GRIN2D,IL18,IL4,MMP9,MPO,PPARG,SLC4A1,TGFB2,TNF,TNFSF4
PXR/RXR Activation	2.29E00	1.11E-01	-1.89	ABCB9,CYP7A1,GSTA1,GSTA2,HNF4A,PRKAR2B,TNF
Pathogen Induced Cytokine Storm Signaling Pathway	2.24E00	6.18E-02	-2.4	CCL13,CCL3,CCL4,CCR3,CCR6,COL10A1,COL17A1,COL19A1,CXCL11,CXCR1,IL18,IL4,PF4,PPBP,RYR2,SLC2A4,SLC2A5,TGFB2,TNF,TNFSF4,VEGFC
GPCR-Mediated Nutrient Sensing in Enteroendocrine Cells	2.21E00	8.55E-02	-1	ADCY6,CACNA1E,CACNG6,CACNG7,GNG11,GUCY1B1,PLCH1,PRKAR2B,PRKD1,TRPM5
Melatonin Degradation II	2.19E00	5E-01	NaN	MAOA,MAOB
Differential Regulation of Cytokine Production in Intestinal Epithelial Cells by IL-17A and IL-17F	2.17E00	1.74E-01	1	CCL3,CCL4,LCN2,TNF
Wound Healing Signaling Pathway	2.16E00	6.72E-02	-3	COL10A1,COL17A1,COL19A1,EGF,IL18,IL4,LAMC1,MMP1,MMP8,MMP9,NRAS,PF4,TGFB2,TNF,TNFSF4,VEGFC
Role Of Chondrocytes In Rheumatoid Arthritis Signaling Pathway	2.11E00	7.86E-02	-0.302	CEBPA,IL18,MMP1,MMP17,MMP24,MMP25,MMP8,MMP9,PRKAG3,TNF,VEGFC
Dopamine Degradation	2.1E00	1.67E-01	-2	MAOA,MAOB,SULT1B1,SULT1C4
Cellular Effects of Sildenafil (Viagra)	2.04E00	7.69E-02	NaN	ADCY6,CACNA1E,CACNG6,CACNG7,GPR37,GUCY1B1,MYH1,MYH14,MYL4,PLCH1,PRKAR2B
HIF1α Signaling	2.03E00	6.86E-02	-2.138	ADM,EGF,MMP1,MMP17,MMP24,MMP25,MMP8,MMP9,NRAS,PRKD1,SLC2A4,SLC2A5,TGFB2,VEGFC
Leukocyte Extravasation Signaling	1.93E00	6.88E-02	-0.632	ARHGAP6,CLDN4,CTTN,ITGA2,JAM3,MMP1,MMP17,MMP24,MMP25,MMP8,MMP9,PRKD1,THY1
Serotonin Degradation	1.92E00	1.05E-01	-2.449	MAOA,MAOB,SULT1B1,SULT1C4,UGT2B15,UGT2B17
Neuroprotective Role of THOP1 in Alzheimer's Disease	1.88E00	8.04E-02	0	CTSG,HTRA1,HTRA3,KLK3,MME,MMP9,PRKAR2B,PRTN3,TPSG1
Macrophage Alternative Activation Signaling Pathway	1.86E00	6.74E-02	-3.051	ARG1,CD36,FCGR2B,H4C8,IL18,IL4,LPL,MARCO,MRC1,PF4,PPARG,TGFB2,TNF
P2Y Purigenic Receptor Signaling Pathway	1.86E00	7.58E-02	-2.121	ADCY6,GNB5,GNG11,GUCY1B1,NRAS,P2RY1,P2RY12,PLCH1,PRKAR2B,PRKD1
Iron homeostasis signaling pathway	1.86E00	7.58E-02	NaN	ALAS2,EGF,HBA1/HBA2,HBB,HBD,HBG1,HBQ1,HP,SLC25A37,SMAD5
Nitric Oxide Signaling in the Cardiovascular System	1.85E00	7.96E-02	-0.816	CACNA1E,CACNG6,CACNG7,CAV1,GUCY1B1,PRKAR2B,PRKD1,RYR2,VEGFC
Bladder Cancer Signaling	1.83E00	7.89E-02	NaN	EGF,MMP1,MMP17,MMP24,MMP25,MMP8,MMP9,NRAS,VEGFC
Parkinson's Signaling	1.82E00	1.88E-01	NaN	GPR37,SNCA,UCHL1
Serotonin Receptor Signaling	1.81E00	1.14E-01	NaN	ADCY6,GUCY1B1,MAOA,MAOB,SLC18A2
Axonal Guidance Signaling	1.8E00	5.28E-02	NaN	ABLIM3,ADAMDEC1,EFNB3,EGF,GNB5,GNG11,ITGA2,LIMK2,MMP1,MMP17,MMP24,MMP25,MMP8,MMP9,MYL4,MYSM1,NRAS,NTRK1,PLCH1,PRKAR2B,PRKD1,SDC2,SEMA6B,SRGAP1,TUBA3C/TUBA3D,VEGFC
Circadian Rhythm Signaling	1.78E00	6.08E-02	NaN	ADCY6,CACNA1E,CACNG6,CACNG7,GNB5,GNG11,GRIN2D,GUCY1B1,KLK3,NRAS,PLCH1,PRKAG3,PRKAR2B,PRKD1,RYR2,SMARCC2
Colorectal Cancer Metastasis Signaling	1.76E00	6.06E-02	-1.941	ADCY6,EGF,GNB5,GNG11,GUCY1B1,MMP1,MMP17,MMP24,MMP25,MMP8,MMP9,NRAS,PRKAR2B,TGFB2,TNF,VEGFC
Tight Junction Signaling	1.76E00	6.74E-02	NaN	CEBPA,CLDN4,CNKSR3,JAM3,MYH1,MYH14,MYL4,OCLN,PRKAR2B,RAB13,TGFB2,TNF
Differential Regulation of Cytokine Production in Macrophages and T Helper Cells by IL-17A and IL-17F	1.67E00	1.67E-01	NaN	CCL3,CCL4,TNF
Oxytocin In Spinal Neurons Signaling Pathway	1.67E00	1.25E-01	-1	AVPR1A,GUCY1B1,OXTR,SMARCC2
Inhibition of Angiogenesis by TSP1	1.67E00	1.25E-01	NaN	CD36,GUCY1B1,MMP9,SDC2
IL-8 Signaling	1.65E00	6.31E-02	-2.887	ANGPT1,ANGPT2,AZU1,CXCR1,DEFA1 (includes others),GNB5,GNG11,LIMK2,MMP9,MPO,NRAS,PRKD1,VEGFC
LXR/RXR Activation	1.64E00	7.32E-02	-0.707	CD36,CYP7A1,HPR,IL18,LPL,MMP9,ORM1,ORM2,TNF
Airway Inflammation in Asthma	1.62E00	1.21E-01	NaN	ELANE,IL4,MMP9,TGFB2
Thyroid Hormone Metabolism II (via Conjugation and/or Degradation)	1.62E00	1.21E-01	-2	SULT1B1,SULT1C4,UGT2B15,UGT2B17
Opioid Signaling Pathway	1.62E00	5.82E-02	0.535	ADCY6,CACNA1E,CACNG6,CACNG7,GNB5,GNG11,GRIN2D,GUCY1B1,NPBWR1,NPBWR2,NRAS,PRKAR2B,PRKD1,RGS16,RYR2,TH
FXR/RXR Activation	1.6E00	7.2E-02	NaN	CYP7A1,HNF4A,HPR,IL18,LPL,ORM1,ORM2,PPARG,TNF
Apelin Adipocyte Signaling Pathway	1.59E00	8.14E-02	0	ADCY6,CLIC2,GSTA1,GSTA5,GUCY1B1,PRKAG3,PRKAR2B
α-Adrenergic Signaling	1.58E00	7.55E-02	NaN	ADCY6,ADRA2A,GNB5,GNG11,GUCY1B1,NRAS,PRKAR2B,PRKD1
G-Protein Coupled Receptor Signaling	1.57E00	4.79E-02	-1.915	ADCY6,ADGRD1,ADGRG3,ADRA2A,AVPR1A,CCR3,CCR6,CNGB1,CRHR2,CXCR1,GALR3,GIPR,GNB5,GNG11,GPR150,GPR37,GPR78,GPRC5D,GUCY1B1,HCN4,KISS1R,LPAR4,MYL4,NPBWR1,NPBWR2,NRAS,OXTR,P2RY1,P2RY12,PRKAR2B,RGS16,SUCNR1,UTS2R
Endocannabinoid Neuronal Synapse Pathway	1.55E00	6.76E-02	0.707	ADCY6,CACNA1E,CACNG6,CACNG7,GNB5,GNG11,GRIN2D,GUCY1B1,PLCH1,PRKAR2B
Synaptic Long Term Depression	1.55E00	6.28E-02	-1.667	CACNA1E,CACNG6,CACNG7,GUCY1B1,NRAS,PLA2G4C,PLAAT1,PLAAT2,PLCH1,PRKD1,RYR2,SMARCC2
G Beta Gamma Signaling	1.52E00	6.98E-02	-1.414	CACNA1E,CACNG6,CACNG7,CAV1,GNB5,GNG11,NRAS,PRKAR2B,PRKD1
Mitochondrial Dysfunction	1.51E00	5.45E-02	-0.471	ACADL,BACE2,CACNA1E,CACNG6,CACNG7,CAPN11,CAPN6,CLIC2,COX6A2,GSTA1,GSTA5,MAOA,MAOB,PPARG,PRKAG3,PRKAR2B,SDHC,SNCA
Neuroinflammation Signaling Pathway	1.51E00	5.54E-02	0.302	BACE2,CCL3,FAS,GABRD,GABRE,GABRP,GLUL,GRIN2D,IL18,IL4,KLK3,MMP9,PLA2G4C,SLC1A3,SNCA,TGFB2,TNF
Oxytocin In Brain Signaling Pathway	1.5E00	6.19E-02	-2.309	CACNA1E,CACNG6,CACNG7,GNB5,GNG11,NRAS,OXTR,PLA2G4C,PLAAT1,PLAAT2,PRKD1,TNF
Gap Junction Signaling	1.5E00	6.19E-02	NaN	ADCY6,CAV1,CCN3,EGF,GJA4,GUCY1B1,NRAS,PLCH1,PRKAR2B,PRKD1,SMARCC2,TUBA3C/TUBA3D
Type II Diabetes Mellitus Signaling	1.5E00	6.62E-02	-0.816	CACNA1E,CACNG6,CACNG7,CD36,PDX1,PPARG,PRKAG3,PRKD1,SLC2A4,TNF
Chondroitin Sulfate Biosynthesis	1.49E00	9.43E-02	-1.342	B3GAT2,CHST9,HS3ST1,SULT1B1,SULT1C4
Melatonin Degradation III	1.47E00	1E00	NaN	MPO
Glutamine Biosynthesis I	1.47E00	1E00	NaN	GLUL
Histamine Biosynthesis	1.47E00	1E00	NaN	HDC
Netrin Signaling	1.47E00	8.33E-02	-0.816	ABLIM3,CACNA1E,CACNG6,CACNG7,PRKAR2B,RYR2
Transcriptional Regulatory Network in Embryonic Stem Cells	1.46E00	9.26E-02	NaN	H4C8,HESX1,HNF4A,NEUROG1,SET
Melatonin Degradation I	1.46E00	9.26E-02	-1.342	CYP1A1,SULT1B1,SULT1C4,UGT2B15,UGT2B17
Salvage Pathways of Pyrimidine Deoxyribonucleotides	1.46E00	2.22E-01	NaN	AICDA,APOBEC3A
Mineralocorticoid Biosynthesis	1.46E00	2.22E-01	NaN	GSTA1,GSTA5
Human Embryonic Stem Cell Pluripotency	1.46E00	6.09E-02	-2.309	APC2,INHBA,KLK3,LEFTY1,NOG,NRAS,NTRK1,PRKD1,SMAD5,TBX3,TGFB2,UTF1
LPS/IL-1 Mediated Inhibition of RXR Function	1.44E00	5.88E-02	0	ABCB9,ABCC4,CYP7A1,GSTA1,GSTA2,GSTA5,HS3ST1,IL18,MAOA,MAOB,SULT1B1,SULT1C4,TNF
Cardiac β-adrenergic Signaling	1.43E00	6.21E-02	-1	ADCY6,AKAP12,CACNA1E,CACNG6,CACNG7,GNB5,GNG11,GUCY1B1,PPP1R14C,PRKAR2B,RYR2
Amyotrophic Lateral Sclerosis Signaling	1.41E00	7.02E-02	0	CACNA1E,CACNG6,CACNG7,CAPN11,CAPN6,GLUL,GRIN2D,VEGFC
Role Of Osteoclasts In Rheumatoid Arthritis Signaling Pathway	1.41E00	5.48E-02	-1	COL10A1,COL17A1,COL19A1,FCGR2B,IL18,IL4,IL7,MMP1,MMP17,MMP24,MMP25,MMP8,MMP9,NRAS,SFRP5,TNF
Hepatic Fibrosis Signaling Pathway	1.39E00	5.08E-02	-0.728	APC2,BAMBI,CACNA1E,CACNG6,CACNG7,CCL3,COL10A1,IL18,ITGA2,LEPR,MMP1,MYL4,NRAS,PPARG,PRKAR2B,PRKD1,SDHC,SUCNR1,TGFB2,TNF,VEGFC
Pyrimidine Deoxyribonucleotides De Novo Biosynthesis I	1.39E00	1.3E-01	NaN	RRM2,RRM2B,TYMS
Apelin Cardiac Fibroblast Signaling Pathway	1.39E00	1.3E-01	NaN	ANGPT2,PRKAG3,TGFB2
Dopamine-DARPP32 Feedback in cAMP Signaling	1.39E00	6.11E-02	-1.414	ADCY6,CACNA1E,CACNG6,CACNG7,GRIN2D,GUCY1B1,PAWR,PLCH1,PPP1R14C,PRKAR2B,PRKD1
Adipogenesis pathway	1.38E00	6.57E-02	-1	CEBPA,KLF5,LPL,NR2F2,PPARG,SAP30,SLC2A4,SMAD5,TNF
Xenobiotic Metabolism Signaling	1.37E00	5.51E-02	NaN	CES1,CYP1A1,GSTA1,GSTA2,GSTA5,HS3ST1,MAOA,MAOB,NRAS,PRKD1,SULT1B1,SULT1C4,TNF,UGT2B15,UGT2B17
Glucocorticoid Biosynthesis	1.37E00	2E-01	NaN	GSTA1,GSTA5
Glutathione Redox Reactions I	1.34E00	1.25E-01	NaN	CLIC2,GSTA1,GSTA5
Gαi Signaling	1.33E00	6.43E-02	-0.816	ADCY6,ADRA2A,CAV1,GNB5,GNG11,GUCY1B1,NRAS,P2RY12,PRKAR2B
Hepatic Cholestasis	1.31E00	5.95E-02	NaN	ADCY6,CYP7A1,GUCY1B1,HNF4A,IL18,IL4,PRKAR2B,PRKD1,TGFB2,TNF,TNFSF4
Apelin Liver Signaling Pathway	1.26E00	1.15E-01	NaN	COL10A1,FAS,TNF
Synaptogenesis Signaling Pathway	1.23E00	5.18E-02	-0.535	ADCY6,CDH22,CDH24,CNTNAP2,EFNB3,GRIN2D,GUCY1B1,MAP1B,NLGN1,NRAS,PRKAR2B,SNCA,SNCB,SYN1,SYT3,THBS4
Hematopoiesis from Multipotent Stem Cells	1.22E00	1.67E-01	NaN	IL4,IL7
Corticotropin Releasing Hormone Signaling	1.22E00	6.12E-02	-1.414	ADCY6,CACNA1E,CACNG6,CACNG7,CRHR2,GUCY1B1,PRKAR2B,PRKD1,SMARCC2
Glutathione-mediated Detoxification	1.22E00	1.11E-01	NaN	GSTA1,GSTA2,GSTA5
Adrenomedullin signaling pathway	1.21E00	5.7E-02	-2.53	ADCY6,ADM,GPR37,GUCY1B1,IL18,NRAS,PLCH1,PPARG,PRKAR2B,SMARCC2,TNF
eNOS Signaling	1.2E00	6.08E-02	-1.89	ADCY6,CAV1,CNGB1,GUCY1B1,LPAR4,PRKAG3,PRKAR2B,PRKD1,VEGFC
nNOS Signaling in Neurons	1.2E00	8.89E-02	NaN	CAPN11,CAPN6,GRIN2D,PRKD1
Phospholipases	1.2E00	7.81E-02	NaN	LPL,PLA2G4C,PLAAT1,PLAAT2,PLCH1
Chondroitin Sulfate Biosynthesis (Late Stages)	1.2E00	8.89E-02	-2	CHST9,HS3ST1,SULT1B1,SULT1C4
Glutamate Receptor Signaling	1.2E00	7.81E-02	NaN	GLUL,GNB5,GNG11,GRIN2D,SLC1A3
Xenobiotic Metabolism CAR Signaling Pathway	1.18E00	5.81E-02	-1.897	CYP1A1,GSTA1,GSTA2,GSTA5,HS3ST1,PRKD1,SULT1B1,SULT1C4,UGT2B15,UGT2B17
Epoxysqualene Biosynthesis	1.18E00	5E-01	NaN	SQLE
GDP-L-fucose Biosynthesis II (from L-fucose)	1.18E00	5E-01	NaN	FPGT
Thyroid Hormone Biosynthesis	1.18E00	5E-01	NaN	TPO
Cysteine Biosynthesis/Homocysteine Degradation	1.18E00	5E-01	NaN	CBS/LOC102724560
nNOS Signaling in Skeletal Muscle Cells	1.17E00	8.7E-02	NaN	CACNA1E,CACNG6,CACNG7,RYR2
Role of NFAT in Cardiac Hypertrophy	1.16E00	5.45E-02	-1.897	ADCY6,CACNA1E,CACNG6,CACNG7,GNB5,GNG11,GUCY1B1,NRAS,PLCH1,PRKAR2B,PRKD1,TGFB2
Acyl-CoA Hydrolysis	1.16E00	1.54E-01	NaN	HNF4A,THEM5
Cholesterol Biosynthesis I	1.16E00	1.54E-01	NaN	DHCR24,SQLE
Cholesterol Biosynthesis II (via 24,25-dihydrolanosterol)	1.16E00	1.54E-01	NaN	DHCR24,SQLE
Cholesterol Biosynthesis III (via Desmosterol)	1.16E00	1.54E-01	NaN	DHCR24,SQLE
Glucocorticoid Receptor Signaling	1.16E00	4.61E-02	NaN	ACTL6B,CAV1,CCL13,CCL3,CEBPA,CXCR1,EGF,GABPA,HP,IL4,KRT23,KRT32,MMP1,MMP8,MMP9,NRAS,PLA2G4C,PPARG,PRKAG3,SDHC,SLPI,SMARCC2,TAF13,TGFB2,TNF
Antioxidant Action of Vitamin C	1.13E00	6.42E-02	NaN	PLA2G4C,PLAAT1,PLAAT2,PLCH1,SLC2A4,SLC2A5,TNF
Regulation of Cellular Mechanics by Calpain Protease	1.12E00	6.82E-02	-1.342	CAPN11,CAPN6,CNGB1,EGF,ITGA2,NRAS
Apelin Muscle Signaling Pathway	1.11E00	8.33E-02	NaN	GNB5,GNG11,PRKAG3,SLC2A4
Ephrin Receptor Signaling	1.11E00	5.47E-02	-1.89	ANGPT1,EFNB3,EGF,GNB5,GNG11,GRIN2D,ITGA2,LIMK2,NRAS,SDC2,VEGFC
Heparan Sulfate Biosynthesis	1.11E00	7.35E-02	-1	B3GAT2,HS3ST1,SULT1B1,SULT1C4,TNFAIP6
Phenylalanine Degradation IV (Mammalian, via Side Chain)	1.1E00	1.43E-01	NaN	MAOA,MAOB
IL-17 Signaling	1.09E00	5.59E-02	-2.53	IL18,IL4,LCN2,MMP9,NRAS,RGS16,TGFB2,TNF,TNFSF4,VEGFC
Amyloid Processing	1.06E00	8E-02	NaN	BACE2,CAPN11,CAPN6,PRKAR2B
Cardiac Hypertrophy Signaling	1.05E00	5.12E-02	-2.333	ADCY6,ADRA2A,CACNA1E,CACNG6,CACNG7,GNB5,GNG11,GUCY1B1,MYL4,NRAS,PLCH1,PRKAR2B,TGFB2
Androgen Biosynthesis	1.05E00	1.33E-01	NaN	GSTA1,GSTA5
CDK5 Signaling	1.05E00	6.14E-02	-2.236	ADCY6,GUCY1B1,ITGA2,LAMC1,NRAS,PPP1R14C,PRKAR2B
PPARα/RXRα Activation	1.04E00	5.46E-02	-0.378	ACADL,ADCY6,CD36,GUCY1B1,LPL,NRAS,PLCH1,PRKAG3,PRKAR2B,TGFB2
TREM1 Signaling	1.02E00	6.94E-02	-0.447	CCL3,FCGR2B,IL18,MPO,TNF
Apelin Endothelial Signaling Pathway	1.01E00	5.76E-02	-1	ADCY6,ANGPT1,GNB5,GNG11,GUCY1B1,NRAS,PRKAG3,PRKD1
Extrinsic Prothrombin Activation Pathway	1E00	1.25E-01	NaN	PROS1,TFPI
Phototransduction Pathway	9.91E-01	7.55E-02	NaN	CNGB1,GNB5,GUCY1B1,PRKAR2B
GNRH Signaling	9.87E-01	5.32E-02	-2.236	ADCY6,CACNA1E,CACNG6,CACNG7,GNB5,GNG11,GUCY1B1,NRAS,PRKAR2B,PRKD1
Antiproliferative Role of Somatostatin Receptor 2	9.87E-01	6.76E-02	NaN	GNB5,GNG11,GUCY1B1,NRAS,SMARCC2
GPCR-Mediated Integration of Enteroendocrine Signaling Exemplified by an L Cell	9.87E-01	6.76E-02	0	ADCY6,GIPR,GUCY1B1,PLCH1,PRKAR2B
TGF-β Signaling	9.79E-01	6.25E-02	-0.816	HNF4A,INHBA,NRAS,SMAD5,TGFB2,TLX2
Leptin Signaling in Obesity	9.67E-01	6.67E-02	NaN	ADCY6,GUCY1B1,LEPR,PLCH1,PRKAR2B
Putrescine Degradation III	9.59E-01	1.18E-01	NaN	MAOA,MAOB
Dermatan Sulfate Biosynthesis	9.47E-01	7.27E-02	-1	B3GAT2,HS3ST1,SULT1B1,SULT1C4
Semaphorin Neuronal Repulsive Signaling Pathway	9.36E-01	5.52E-02	0.707	DPYSL3,GUCY1B1,ITGA2,LIMK2,MYL4,PIP5K1C,PRKAR2B,SEMA6B
Maturity Onset Diabetes of Young (MODY) Signaling	9.32E-01	6.49E-02	NaN	CACNA1E,CACNG6,CACNG7,HNF4A,PDX1
Chemokine Signaling	9.32E-01	6.49E-02	-0.447	CCL13,CCL4,CCR3,LIMK2,NRAS
Insulin Secretion Signaling Pathway	9.32E-01	4.87E-02	-0.632	ADCY6,CACNA1E,CACNG6,CACNG7,GIPR,GUCY1B1,PDX1,PLCH1,PRKAR2B,PRKD1,RYR2,SLC2A4,SLC2A5
Protein Kinase A Signaling	9.28E-01	4.57E-02	-0.577	ADCY6,AKAP12,CDKN3,CNGB1,EBI3,GNB5,GNG11,GUCY1B1,MYL4,PLCH1,PPP1R14C,PRKAR2B,PRKD1,PTPN12,PTPRH,RYR2,TGFB2,TH
RHOGDI Signaling	9.24E-01	5.05E-02	0.378	ARHGAP6,CDH22,CDH24,GNB5,GNG11,ITGA2,LIMK2,MYH1,MYH14,MYL4,PIP5K1C
Role of Pattern Recognition Receptors in Recognition of Bacteria and Viruses	9.21E-01	5.48E-02	-1	C1QB,C1QC,IL18,IL4,PRKD1,TGFB2,TNF,TNFSF4
Aryl Hydrocarbon Receptor Signaling	9.10E-01	5.44E-02	1	CYP1A1,FAS,GSTA1,GSTA2,GSTA5,NFIB,TGFB2,TNF
WNT/β-catenin Signaling	9.10E-01	5.26E-02	-0.707	APC2,KREMEN1,NLK,SFRP5,SOX1,SOX17,SOX18,SOX8,TGFB2
Thrombin Signaling	9.07E-01	5E-02	-1.89	ADCY6,EGF,GATA1,GATA2,GNB5,GNG11,GUCY1B1,MYL4,NRAS,PLCH1,PRKD1
Gαs Signaling	9.03E-01	5.65E-02	-2	ADCY6,CNGB1,GNB5,GNG11,GUCY1B1,PRKAR2B,RYR2
Sperm Motility	9.03E-01	4.9E-02	-2.236	CNGB1,DYRK3,GNB5,GNG11,GUCY1B1,NTRK1,PLA2G4C,PLAAT1,PLAAT2,PLCH1,PRKAR2B,PRKD1
RAR Activation	9E-01	5.1E-02	NaN	ACTL6B,ADCY6,GUCY1B1,MMP1,NR2F2,PRKAR2B,PRKD1,SMAD5,SMARCC2,TGFB2
Xenobiotic Metabolism AHR Signaling Pathway	8.96E-01	6.33E-02	-0.447	CYP1A1,GSTA1,GSTA2,GSTA5,TNF
Catecholamine Biosynthesis	8.93E-01	2.5E-01	NaN	TH
Phenylethylamine Degradation I	8.93E-01	2.5E-01	NaN	AOC3
Arginine Degradation I (Arginase Pathway)	8.93E-01	2.5E-01	NaN	ARG1
Tryptophan Degradation X (Mammalian, via Tryptamine)	8.76E-01	1.05E-01	NaN	MAOA,MAOB
Role of MAPK Signaling in the Pathogenesis of Influenza	8.63E-01	6.17E-02	NaN	NRAS,PLA2G4C,PLAAT1,PLAAT2,TNF
ID1 Signaling Pathway	8.6E-01	5E-02	-3.162	BHLHE23,CAV1,EGF,MMP9,NRAS,SMAD5,TGFB2,TNF,TYMS,VEGFC
Sertoli Cell-Sertoli Cell Junction Signaling	8.42E-01	4.95E-02	NaN	CLDN4,GUCY1B1,ITGA2,JAM3,NRAS,OCLN,PRKAR2B,SPTA1,TNF,TUBA3C/TUBA3D
CCR3 Signaling in Eosinophils	8.27E-01	5.38E-02	-2	CCR3,GNB5,GNG11,LIMK2,NRAS,PLA2G4C,PRKD1
Heparan Sulfate Biosynthesis (Late Stages)	8.27E-01	6.56E-02	NaN	HS3ST1,SULT1B1,SULT1C4,TNFAIP6
Macrophage Classical Activation Signaling Pathway	8.12E-01	5E-02	-0.333	BPI,CXCL11,IL18,IL4,PPARG,SDHC,TGFB2,TNF,TNFSF4
Creatine-phosphate Biosynthesis	8.04E-01	2E-01	NaN	CKB
Tetrapyrrole Biosynthesis II	8.04E-01	2E-01	NaN	ALAS2
CMP-N-acetylneuraminate Biosynthesis I (Eukaryotes)	8.04E-01	2E-01	NaN	CMAS
Rapoport-Luebering Glycolytic Shunt	8.04E-01	2E-01	NaN	BPGM
dTMP De Novo Biosynthesis	8.04E-01	2E-01	NaN	TYMS
Intrinsic Prothrombin Activation Pathway	7.99E-01	7.32E-02	NaN	COL10A1,KLK3,PROS1
Osteoarthritis Pathway	7.96E-01	4.74E-02	-1.897	ALPL,COL10A1,HTRA1,ITGA2,MMP1,MMP9,PPARG,PRKAG3,SMAD5,TNF,VEGFC
Dermatan Sulfate Biosynthesis (Late Stages)	7.77E-01	7.14E-02	NaN	HS3ST1,SULT1B1,SULT1C4
Oncostatin M Signaling	7.57E-01	6.98E-02	NaN	CHI3L1,MMP1,NRAS
Calcium Signaling	7.57E-01	4.74E-02	0	CACNA1E,CACNG6,CACNG7,GRIN2D,MYH1,MYH14,MYL4,PRKAR2B,RYR2,TPM1
FAK Signaling	7.54E-01	3.99E-02	-1.915	ADGRD1,ADGRG3,ADRA2A,AVPR1A,CAPN11,CAPN6,CCR3,CCR6,COL10A1,CRHR2,CXCR1,EFNB3,EGF,GALR3,GIPR,GPR150,GPR37,GPR78,GPRC5D,ITGA2,KISS1R,LPAR4,MMP9,NPBWR1,NPBWR2,NRAS,OXTR,P2RY1,P2RY12,PTPN12,SUCNR1,TGFB2,UTS2R
BMP signaling pathway	7.45E-01	5.62E-02	-1.342	NOG,NRAS,PRKAR2B,SMAD5,TLX2
Xenobiotic Metabolism General Signaling Pathway	7.38E-01	5.07E-02	-2.646	GSTA1,GSTA2,GSTA5,NRAS,PRKD1,UGT2B15,UGT2B17
Triacylglycerol Degradation	7.35E-01	6.82E-02	NaN	CES1,LPL,TNFAIP6
Urea Cycle	7.3E-01	1.67E-01	NaN	ARG1
Arginine Degradation VI (Arginase 2 Pathway)	7.3E-01	1.67E-01	NaN	ARG1
AMPK Signaling	7.21E-01	4.56E-02	-1	ACTL6B,ADRA2A,AK3,GNB5,GNG11,HNF4A,PPM1E,PRKAG3,PRKAR2B,SLC2A4,SMARCC2
IL-13 Signaling Pathway	7.19E-01	5.22E-02	-2.449	ARG1,CD36,CHI3L1,IL4,MAOA,TGFB2
Crosstalk between Dendritic Cells and Natural Killer Cells	7.17E-01	5.49E-02	-1.342	CD226,FAS,IL18,IL4,TNF
Agrin Interactions at Neuromuscular Junction	7.1E-01	5.88E-02	NaN	CTTN,GABPA,LAMC1,NRAS
D-myo-inositol-5-phosphate Metabolism	7.1E-01	4.71E-02	-2.828	ALPL,DUSP13,PAWR,PLCH1,PPFIA4,PPP1R14C,PTPN12,PTPRH,SET
Pulmonary Fibrosis Idiopathic Signaling Pathway	7.03E-01	4.35E-02	-2.138	CAV1,COL10A1,COL17A1,COL19A1,IL4,ITGA2,MMP1,MMP17,MMP24,MMP25,MMP8,MMP9,NRAS,TGFB2
Regulation Of The Epithelial Mesenchymal Transition By Growth Factors Pathway	7.01E-01	4.69E-02	-1.667	EGF,MMP1,MMP9,NRAS,OCLN,PARD6G,TGFB2,TNF,TNFSF4
Androgen Signaling	6.97E-01	4.79E-02	-0.447	CACNA1E,CACNG6,CACNG7,GNB5,GNG11,PRKAR2B,PRKD1,TAF13
Melatonin Signaling	6.95E-01	5.8E-02	NaN	PLCH1,PRKAR2B,PRKD1,SLC2A4
Fc Epsilon RI Signaling	6.84E-01	5.08E-02	-2	IL4,MS4A2,NRAS,PLA2G4C,PRKD1,TNF
CDX Gastrointestinal Cancer Signaling Pathway	6.76E-01	4.62E-02	1	CA1,CDHR5,HNF4A,IL18,IL4,KLF5,TGFB2,TNF,TNFSF4
Glycoaminoglycan-protein Linkage Region Biosynthesis	6.72E-01	1.43E-01	NaN	B3GAT2
Role of Osteoblasts, Osteoclasts and Chondrocytes in Rheumatoid Arthritis	6.68E-01	4.5E-02	NaN	ALPL,APC2,IL18,IL4,IL7,MMP1,MMP8,SFRP5,SMAD5,TNF
IL-17A Signaling in Gastric Cells	6.64E-01	7.69E-02	NaN	CXCL11,TNF
D-myo-inositol (1,4,5)-Trisphosphate Biosynthesis	6.64E-01	7.69E-02	NaN	PIP5K1C,PLCH1
IL-1 Signaling	6.54E-01	5.21E-02	NaN	ADCY6,GNB5,GNG11,GUCY1B1,PRKAR2B
Renin-Angiotensin Signaling	6.52E-01	4.96E-02	-1	ADCY6,GUCY1B1,NRAS,PRKAR2B,PRKD1,TNF
MYC Mediated Apoptosis Signaling	6.27E-01	6E-02	NaN	FAS,PRKAR2B,TNF
Nicotine Degradation III	6.27E-01	6E-02	NaN	CYP1A1,UGT2B15,UGT2B17
3-phosphoinositide Biosynthesis	6.27E-01	4.48E-02	-2.121	ALPL,DUSP13,PAWR,PIP5K1C,PPFIA4,PPP1R14C,PTPN12,PTPRH,SET
FAT10 Cancer Signaling Pathway	6.27E-01	6E-02	NaN	HOXB9,TGFB2,TNF
D-myo-inositol (1,4,5,6)-Tetrakisphosphate Biosynthesis	6.25E-01	4.57E-02	-2.646	ALPL,DUSP13,PAWR,PPFIA4,PPP1R14C,PTPN12,PTPRH,SET
D-myo-inositol (3,4,5,6)-tetrakisphosphate Biosynthesis	6.25E-01	4.57E-02	-2.646	ALPL,DUSP13,PAWR,PPFIA4,PPP1R14C,PTPN12,PTPRH,SET
Superpathway of Cholesterol Biosynthesis	6.16E-01	7.14E-02	NaN	DHCR24,SQLE
Superpathway of Inositol Phosphate Compounds	6.14E-01	4.37E-02	-2.333	ALPL,DUSP13,PAWR,PIP5K1C,PLCH1,PPFIA4,PPP1R14C,PTPN12,PTPRH,SET
Caveolar-mediated Endocytosis Signaling	6.11E-01	5.33E-02	NaN	CAV1,DYRK3,EGF,ITGA2
Primary Immunodeficiency Signaling	6.11E-01	5.88E-02	NaN	AICDA,IGHD,IGLL1/IGLL5
IL-33 Signaling Pathway	6.09E-01	4.52E-02	-1.414	CTSG,ELANE,IL18,IL4,MMP9,PRKAR2B,TNF,TPSG1
Neuropathic Pain Signaling In Dorsal Horn Neurons	6.09E-01	5E-02	-1.342	GPR37,GRIN2D,PLCH1,PRKAR2B,PRKD1
Relaxin Signaling	6.09E-01	4.64E-02	-2.236	ADCY6,GNB5,GNG11,GUCY1B1,MMP9,PRKAR2B,SMARCC2
14-3-3-mediated Signaling	6.02E-01	4.76E-02	-0.447	NRAS,PLCH1,PRKD1,SNCA,TNF,TUBA3C/TUBA3D
Macropinocytosis Signaling	5.99E-01	5.26E-02	NaN	EGF,MRC1,NRAS,PRKD1
Role of MAPK Signaling in Inhibiting the Pathogenesis of Influenza	5.99E-01	5.26E-02	-1	PLA2G4C,PLAAT1,PLAAT2,TNF
Role of Cytokines in Mediating Communication between Immune Cells	5.95E-01	5.77E-02	NaN	IL18,IL4,TNF
Endocannabinoid Developing Neuron Pathway	5.92E-01	4.72E-02	NaN	ADCY6,GNB5,GNG11,GUCY1B1,NRAS,PRKAR2B
Apoptosis Signaling	5.87E-01	4.9E-02	0.447	CAPN11,CAPN6,FAS,NRAS,TNF
VDR/RXR Activation	5.85E-01	5.19E-02	NaN	CAMP,CEBPA,PRKD1,TGFB2
Synaptic Long Term Potentiation	5.83E-01	4.69E-02	-1.633	GRIN2D,NRAS,PLCH1,PPP1R14C,PRKAR2B,PRKD1
Citrulline Biosynthesis	5.77E-01	1.11E-01	NaN	ARG1
Heme Biosynthesis II	5.77E-01	1.11E-01	NaN	ALAS2
Noradrenaline and Adrenaline Degradation	5.73E-01	6.67E-02	NaN	MAOA,MAOB
Epithelial Adherens Junction Signaling	5.65E-01	4.49E-02	0.378	EGF,LIMK2,NRAS,PRKAG3,TGFB2,TNS1,WWC1
IGF-1 Signaling	5.56E-01	4.76E-02	NaN	CCN3,GRB10,IGFBP2,NRAS,PRKAR2B
Acute Phase Response Signaling	5.54E-01	4.35E-02	-1	C1QB,C1QC,HP,IL18,NRAS,ORM1,ORM2,TNF
Sonic Hedgehog Signaling	5.53E-01	6.45E-02	NaN	CCNB2,PRKAR2B
Role of Hypercytokinemia/hyperchemokinemia in the Pathogenesis of Influenza	5.5E-01	5E-02	1	CCL3,CCL4,IL18,TNF
Nicotine Degradation II	5.5E-01	5.45E-02	NaN	CYP1A1,UGT2B15,UGT2B17
SPINK1 Pancreatic Cancer Pathway	5.5E-01	5.45E-02	NaN	CPA3,ELANE,KLK3
Actin Cytoskeleton Signaling	5.39E-01	4.17E-02	-0.707	APC2,EGF,ITGA2,LIMK2,MYH1,MYH14,MYL4,NCKAP1,NRAS,PIP5K1C
Kinetochore Metaphase Signaling Pathway	5.36E-01	4.67E-02	NaN	CENPU,CENPW,PPP1R14C,SKA3,SPC25
3-phosphoinositide Degradation	5.32E-01	4.28E-02	-2.646	ALPL,DUSP13,PAWR,PPFIA4,PPP1R14C,PTPN12,PTPRH,SET
Endothelin-1 Signaling	5.24E-01	4.26E-02	-0.816	ADCY6,GUCY1B1,NRAS,PLA2G4C,PLAAT1,PLAAT2,PLCH1,PRKD1
VEGF Family Ligand-Receptor Interactions	5.04E-01	4.76E-02	-2	NRAS,PLA2G4C,PRKD1,VEGFC
PEDF Signaling	5.04E-01	4.76E-02	-1	DOCK3,FAS,NRAS,PPARG
RAC Signaling	5.03E-01	4.38E-02	-1.342	ANK1,ITGA2,LIMK2,NCKAP1,NRAS,PIP5K1C
Assembly of RNA Polymerase I Complex	5.03E-01	9.09E-02	NaN	TAF1B
CXCR4 Signaling	4.88E-01	4.22E-02	-1.342	ADCY6,GNB5,GNG11,GUCY1B1,MYL4,NRAS,PRKD1
Cardiac Hypertrophy Signaling (Enhanced)	4.85E-01	3.78E-02	-2.84	ADCY6,ADRA2A,CACNA1E,CACNG6,CACNG7,CXCR1,GNB5,GNG11,GUCY1B1,IL18,IL4,ITGA2,NRAS,PLCH1,PRKAR2B,PRKD1,RYR2,TGFB2,TNF,TNFSF4
Coagulation System	4.81E-01	5.71E-02	NaN	PROS1,TFPI
ILK Signaling	4.7E-01	4.08E-02	-0.447	FBLIM1,LIMS1,MMP9,MYH1,MYH14,MYL4,TNF,VEGFC
Complement System	4.66E-01	5.56E-02	NaN	C1QB,C1QC
Stearate Biosynthesis I (Animals)	4.6E-01	4.84E-02	NaN	DHCR24,HNF4A,THEM5
PAK Signaling	4.46E-01	4.27E-02	-1.342	ITGA2,LIMK2,MYL4,NRAS,TNF
Assembly of RNA Polymerase III Complex	4.45E-01	7.69E-02	NaN	SF3A2
Bile Acid Biosynthesis, Neutral Pathway	4.45E-01	7.69E-02	NaN	CYP7A1
Guanosine Nucleotides Degradation III	4.45E-01	7.69E-02	NaN	NT5C3A
IL-17A Signaling in Fibroblasts	4.35E-01	5.26E-02	NaN	LCN2,MMP1
p38 MAPK Signaling	4.23E-01	4.17E-02	-1.342	FAS,IL18,PLA2G4C,TGFB2,TNF
NOD1/2 Signaling Pathway	4.2E-01	3.98E-02	-1.89	DEFA1 (includes others),DEFA4,IL18,IL4,TGFB2,TNF,TNFSF4
Urate Biosynthesis/Inosine 5'-phosphate Degradation	4.19E-01	7.14E-02	NaN	NT5C3A
Role of Macrophages, Fibroblasts and Endothelial Cells in Rheumatoid Arthritis	4.17E-01	3.77E-02	NaN	APC2,CEBPA,IL18,IL7,MMP1,NLK,NRAS,PLCH1,PRKD1,SFRP5,TNF,VEGFC
Factors Promoting Cardiogenesis in Vertebrates	4.13E-01	4.03E-02	-2.236	APC2,NOG,PLCH1,PRKD1,SMAD5,TGFB2
RHOA Signaling	4.08E-01	4.1E-02	-0.447	ARHGAP6,LIMK2,LPAR4,MYL4,PIP5K1C
Role of JAK1 and JAK3 in γc Cytokine Signaling	4.06E-01	4.48E-02	NaN	IL4,IL7,NRAS
Eicosanoid Signaling	4.06E-01	4.48E-02	NaN	PLA2G4C,PLAAT1,PLAAT2
GP6 Signaling Pathway	4E-01	4.07E-02	-2.236	COL10A1,COL17A1,COL19A1,LAMC1,PRKD1
Superpathway of Citrulline Metabolism	3.97E-01	6.67E-02	NaN	ARG1
Necroptosis Signaling Pathway	3.87E-01	3.92E-02	-0.816	CAPN11,CAPN6,FAS,GLUL,PLA2G4C,TNF
Retinol Biosynthesis	3.82E-01	4.76E-02	NaN	CES1,LPL
Coronavirus Replication Pathway	3.82E-01	4.76E-02	NaN	IFITM5,TUBA3C/TUBA3D
NRF2-mediated Oxidative Stress Response	3.81E-01	3.79E-02	NaN	ABCC4,CYP1A1,DNAJC5B,GSTA1,GSTA2,GSTA5,NRAS,PRKD1
Melanocyte Development and Pigmentation Signaling	3.77E-01	4.08E-02	NaN	ADCY6,GUCY1B1,NRAS,PRKAR2B
Adenosine Nucleotides Degradation II	3.75E-01	6.25E-02	NaN	NT5C3A
Growth Hormone Signaling	3.68E-01	4.23E-02	NaN	CEBPA,PRKD1,SLC2A4
Glioma Invasiveness Signaling	3.68E-01	4.23E-02	NaN	HMMR,MMP9,NRAS
Ephrin B Signaling	3.59E-01	4.17E-02	NaN	EFNB3,GNB5,GNG11
HMGB1 Signaling	3.51E-01	3.77E-02	-1.342	IL18,IL4,NRAS,TGFB2,TNF,TNFSF4
Production of Nitric Oxide and Reactive Oxygen Species in Macrophages	3.51E-01	3.72E-02	-1.342	IL4,MPO,ORM1,ORM2,PPP1R14C,PRKD1,TNF
HOTAIR Regulatory Pathway	3.51E-01	3.77E-02	-0.816	MMP1,MMP17,MMP24,MMP25,MMP8,MMP9
Role of OCT4 in Mammalian Embryonic Stem Cell Pluripotency	3.47E-01	4.44E-02	NaN	NR2F2,UTF1
Apelin Pancreas Signaling Pathway	3.47E-01	4.44E-02	NaN	PRKAG3,PRKAR2B
ERK5 Signaling	3.42E-01	4.05E-02	NaN	EGF,NRAS,NTRK1
DNA damage-induced 14-3-3σ Signaling	3.36E-01	4.35E-02	NaN	CCNB2,RAD1
Gα12/13 Signaling	3.33E-01	3.76E-02	-2.236	CDH22,CDH24,LPAR4,MYL4,NRAS
PPAR Signaling	3.33E-01	3.85E-02	0	IL18,NRAS,PPARG,TNF
Natural Killer Cell Signaling	3.25E-01	3.63E-02	-0.378	CD226,COL10A1,IL18,LILRB1,LIMK2,NRAS,ULBP2
Angiopoietin Signaling	3.25E-01	3.95E-02	NaN	ANGPT1,ANGPT2,NRAS
STAT3 Pathway	3.21E-01	3.7E-02	-2	CXCR1,EGF,NRAS,NTRK1,TGFB2
Glutaryl-CoA Degradation	3.21E-01	5.26E-02	NaN	CA1
Purine Nucleotides Degradation II (Aerobic)	3.21E-01	5.26E-02	NaN	NT5C3A
Thyroid Cancer Signaling	3.17E-01	3.9E-02	NaN	KLK3,NRAS,NTRK1
Role of JAK family kinases in IL-6-type Cytokine Signaling	3.17E-01	3.9E-02	NaN	MMP1,TGFB2,VEGFC
PFKFB4 Signaling Pathway	3.16E-01	4.17E-02	NaN	PRKAR2B,TGFB2
Insulin Receptor Signaling	3.15E-01	3.68E-02	0	GRB10,NRAS,PPP1R14C,PRKAR2B,SLC2A4
Germ Cell-Sertoli Cell Junction Signaling	3.12E-01	3.61E-02	NaN	ITGA2,LIMK2,NRAS,TGFB2,TNF,TUBA3C/TUBA3D
NF-κB Activation by Viruses	3.1E-01	3.85E-02	NaN	ITGA2,NRAS,PRKD1
Neurotrophin/TRK Signaling	3.1E-01	3.85E-02	NaN	KLK3,NRAS,NTRK1
Inflammasome pathway	3.05E-01	5E-02	NaN	IL18
Ribonucleotide Reductase Signaling Pathway	2.98E-01	3.55E-02	0	ACTL6B,MMP9,NRAS,RRM2,RRM2B,SMARCC2
Cell Cycle: G2/M DNA Damage Checkpoint Regulation	2.97E-01	4E-02	NaN	CCNB2,CKS2
Role of MAPK Signaling in Promoting the Pathogenesis of Influenza	2.94E-01	3.64E-02	-2	NRAS,PLA2G4C,PLAAT1,PLAAT2
DNA Methylation and Transcriptional Repression Signaling	2.88E-01	3.6E-02	NaN	AICDA,H4C8,HNF4A,SAP30
UVC-Induced MAPK Signaling	2.88E-01	3.92E-02	NaN	NRAS,PRKD1
Triacylglycerol Biosynthesis	2.79E-01	3.85E-02	NaN	MBOAT2,PLPP3
NAD Salvage Pathway II	2.77E-01	4.55E-02	NaN	NT5C3A
TCA Cycle II (Eukaryotic)	2.77E-01	4.55E-02	NaN	SDHC
Senescence Pathway	2.76E-01	3.4E-02	-0.707	CACNA1E,CACNG6,CACNG7,CAPN11,CAPN6,CCNB2,DHCR24,NRAS,SMAD5,TGFB2
Signaling by Rho Family GTPases	2.72E-01	3.4E-02	-0.378	CDH22,CDH24,GNB5,GNG11,ITGA2,LIMK2,MYL4,PIP5K1C,WASF3
Integrin Signaling	2.7E-01	3.41E-02	-1.89	CAPN11,CAPN6,CAV1,CTTN,ITGA2,LIMS1,NRAS
NAD Signaling Pathway	2.68E-01	3.45E-02	-0.447	ACADL,EGF,PRKAG3,RYR2,TGFB2
TR/RXR Activation	2.68E-01	3.57E-02	NaN	CYP7A1,HP,THRB
Neuregulin Signaling	2.65E-01	3.48E-02	NaN	EGF,ITGA2,NRAS,PRKD1
Role of Tissue Factor in Cancer	2.65E-01	3.48E-02	NaN	LIMK2,MMP1,NRAS,VEGFC
Vitamin-C Transport	2.64E-01	4.35E-02	NaN	SLC2A4
Endocannabinoid Cancer Inhibition Pathway	2.62E-01	3.42E-02	NaN	ADCY6,GUCY1B1,PRKAG3,PRKAR2B,VEGFC
HIPPO signaling	2.61E-01	3.53E-02	NaN	PPP1R14C,SMAD5,WWC1
MSP-RON Signaling In Macrophages Pathway	2.6E-01	3.45E-02	-1	ARG1,KLK3,NRAS,TNF
CSDE1 Signaling Pathway	2.55E-01	3.64E-02	NaN	CTTN,PTBP1
Virus Entry via Endocytic Pathways	2.54E-01	3.42E-02	NaN	CAV1,ITGA2,NRAS,PRKD1
Cholecystokinin/Gastrin-mediated Signaling	2.54E-01	3.42E-02	-1	IL18,NRAS,PRKD1,TNF
Tumoricidal Function of Hepatic Natural Killer Cells	2.52E-01	4.17E-02	NaN	FAS
Bupropion Degradation	2.52E-01	4.17E-02	NaN	CYP1A1
Glycolysis I	2.52E-01	4.17E-02	NaN	BPGM
CDP-diacylglycerol Biosynthesis I	2.4E-01	4E-02	NaN	MBOAT2
Gluconeogenesis I	2.4E-01	4E-02	NaN	BPGM
Cysteine Biosynthesis III (mammalia)	2.4E-01	4E-02	NaN	CBS/LOC102724560
Unfolded protein response	2.37E-01	3.37E-02	NaN	CEBPA,DNAJC5B,PPARG
MSP-RON Signaling Pathway	2.33E-01	3.45E-02	NaN	KLK3,TNF
Role of JAK2 in Hormone-like Cytokine Signaling	2.33E-01	3.45E-02	NaN	LEPR,VEGFC
Cardiomyocyte Differentiation via BMP Receptors	2.30E-01	3.85E-02	NaN	SMAD5
Tryptophan Degradation III (Eukaryotic)	2.30E-01	3.85E-02	NaN	CA1
Semaphorin Signaling in Neurons	2.26E-01	3.39E-02	NaN	DPYSL3,LIMK2
Polyamine Regulation in Colon Cancer	2.26E-01	3.39E-02	NaN	ARG1,PPARG
GADD45 Signaling	2.26E-01	3.39E-02	NaN	TGFB2,TNF
Phosphatidylglycerol Biosynthesis II (Non-plastidic)	2.2E-01	3.7E-02	NaN	MBOAT2
Role of p14/p19ARF in Tumor Suppression	2.01E-01	3.45E-02	NaN	SF3A2
Pyroptosis Signaling Pathway	-0E00	3.33E-02	NaN	IL18,PRKAR2B,TNF
CLEAR Signaling Pathway	-0E00	2.49E-02	1.134	EGF,NRAS,NTRK1,PRKAG3,PRKD1,TGFB2,TNF
Immunogenic Cell Death Signaling Pathway	-0E00	1.19E-02	NaN	TNF
MicroRNA Biogenesis Signaling Pathway	-0E00	2.73E-02	-1.342	EGF,NRAS,SF3A2,SMAD5,TGFB2
IL-10 Signaling	-0E00	2.65E-02	0	FCGR2B,IL18,PRKAG3,TNF
Huntington's Disease Signaling	-0E00	3.24E-02	-1.633	CAPN11,CAPN6,EGF,GNB5,GNG11,NTRK1,PRKD1,SDHC,SNCA
Chaperone Mediated Autophagy Signaling Pathway	-0E00	2.53E-02	2.111	FLT3,IL18,MMP1,MMP17,MMP24,MMP25,MMP8,MMP9,PRKAG3,SNCA,UCHL1
Myelination Signaling Pathway	-0E00	2.81E-02	-0.333	ARHGAP6,GPR37,ITGA2,KLK3,LAMC1,NRAS,PRKAR2B,SMAD5,SOX8
p53 Signaling	-0E00	2.04E-02	NaN	FAS,RRM2B
Ceramide Signaling	-0E00	2.2E-02	NaN	NRAS,TNF
Regulation of Actin-based Motility by Rho	-0E00	2.73E-02	NaN	ITGA2,MYL4,PIP5K1C
Role of BRCA1 in DNA Damage Response	-0E00	2.5E-02	NaN	ACTL6B,SMARCC2
Activation of IRF by Cytosolic Pattern Recognition Receptors	-0E00	1.59E-02	NaN	TNF
Clathrin-mediated Endocytosis Signaling	-0E00	2.91E-02	NaN	CTTN,EGF,ORM1,ORM2,PIP5K1C,VEGFC
Fcγ Receptor-mediated Phagocytosis in Macrophages and Monocytes	-0E00	1.08E-02	NaN	PRKD1
Role of PKR in Interferon Induction and Antiviral Response	-0E00	3.03E-02	NaN	FAS,IL18,MARCO,TNF
MIF Regulation of Innate Immunity	-0E00	2.27E-02	NaN	PLA2G4C
Role of NFAT in Regulation of the Immune Response	-0E00	1.4E-02	NaN	FCGR2B,GNB5,GNG11,IGHD,IGKV1D-8,IGLV6-57,MS4A2,NRAS
FcγRIIB Signaling in B Lymphocytes	-0E00	2.94E-02	NaN	CACNA1E,CACNG6,CACNG7,FCGR2B,IGHD,IGKV1D-8,IGLV6-57,NRAS
LPS-stimulated MAPK Signaling	-0E00	2.35E-02	NaN	NRAS,PRKD1
CCR5 Signaling in Macrophages	-0E00	3.04E-02	NaN	CACNA1E,CACNG6,CACNG7,CCL3,CCL4,FAS,GNB5,GNG11,PRKD1
Calcium-induced T Lymphocyte Apoptosis	-0E00	3.95E-03	NaN	PRKD1
Cytotoxic T Lymphocyte-mediated Apoptosis of Target Cells	-0E00	4.48E-03	NaN	FAS
IL-3 Signaling	-0E00	2.53E-02	NaN	NRAS,PRKD1
fMLP Signaling in Neutrophils	-0E00	3.1E-02	NaN	GNB5,GNG11,NRAS,PRKD1
Thrombopoietin Signaling	-0E00	3.17E-02	NaN	NRAS,PRKD1
CTLA4 Signaling in Cytotoxic T Lymphocytes	-0E00	8.06E-03	NaN	ITGA2,NRAS,TGFB2
Induction of Apoptosis by HIV1	-0E00	3.17E-02	NaN	FAS,TNF
B Cell Activating Factor Signaling	-0E00	2.33E-02	NaN	TNFRSF17
IL-15 Production	-0E00	1.67E-02	NaN	DYRK3,NTRK1
T Helper Cell Differentiation	-0E00	1.12E-02	NaN	IL18,IL4,TNF
IL-9 Signaling	-0E00	2.86E-02	NaN	TNF
IL-15 Signaling	-0E00	1.89E-02	NaN	IGHD,IGKV1D-8,IGLV6-57,IL4,NRAS
Dendritic Cell Maturation	-0E00	1.56E-02	-0.816	COL10A1,FCGR2B,IL18,LEPR,PLCH1,TNF
Mechanisms of Viral Exit from Host Cells	-0E00	2.44E-02	NaN	PRKD1
Reelin Signaling in Neurons	-0E00	1.45E-02	NaN	GRIN2D,MAP1B
CNTF Signaling	-0E00	1.79E-02	NaN	NRAS
Molecular Mechanisms of Cancer	-0E00	2.93E-02	NaN	ADCY6,APC2,FAS,GNB5,GNG11,GUCY1B1,ITGA2,NLK,NRAS,PRKAR2B,PRKD1,SMAD5,TGFB2
Cell Cycle Regulation by BTG Family Proteins	-0E00	2.63E-02	NaN	HOXB9
Mitotic Roles of Polo-Like Kinase	-0E00	1.56E-02	NaN	CCNB2
HGF Signaling	-0E00	2.29E-02	NaN	ITGA2,NRAS,PRKD1
Role of CHK Proteins in Cell Cycle Checkpoint Control	-0E00	1.72E-02	NaN	RAD1
FLT3 Signaling in Hematopoietic Progenitor Cells	-0E00	2.47E-02	NaN	FLT3,NRAS
ATM Signaling	-0E00	1.01E-02	NaN	CCNB2
Aldosterone Signaling in Epithelial Cells	-0E00	2.98E-02	NaN	DNAJC5B,HSPB9,PIP5K1C,PLCH1,PRKD1
Role of NANOG in Mammalian Embryonic Stem Cell Pluripotency	-0E00	2.46E-02	NaN	APC2,NRAS,SMAD5
Prolactin Signaling	-0E00	2.11E-02	NaN	NRAS,PRKD1
Melanoma Signaling	-0E00	2E-02	NaN	NRAS
Prostate Cancer Signaling	-0E00	1.8E-02	NaN	KLK3,NRAS
Renal Cell Carcinoma Signaling	-0E00	1.28E-02	NaN	NRAS
Type I Diabetes Mellitus Signaling	-0E00	6.58E-03	NaN	FAS,TNF
Small Cell Lung Cancer Signaling	-0E00	1.06E-02	NaN	FHIT
Endometrial Cancer Signaling	-0E00	3.33E-02	NaN	APC2,NRAS
Basal Cell Carcinoma Signaling	-0E00	1.43E-02	NaN	APC2
Allograft Rejection Signaling	-0E00	1.2E-02	NaN	FAS,IL4,TNF
Glioma Signaling	-0E00	2.46E-02	NaN	EGF,NRAS,PRKD1
Autoimmune Thyroid Disease Signaling	-0E00	1.2E-02	NaN	FAS,IL4,TPO
Acute Myeloid Leukemia Signaling	-0E00	3.33E-02	NaN	CEBPA,FLT3,NRAS
Graft-versus-Host Disease Signaling	-0E00	1.24E-02	NaN	FAS,IL18,TNF
Chronic Myeloid Leukemia Signaling	-0E00	3.33E-02	-2.333	CEBPA,FAS,IL4,MMP9,NRAS,PLCH1,PRKAG3,SET,TGFB2
Non-Small Cell Lung Cancer Signaling	-0E00	3.23E-02	NaN	EGF,FHIT,NRAS
p70S6K Signaling	-0E00	2.19E-02	-2	IGHD,IGKV1D-8,IGLV6-57,IL4,NRAS,PLCH1,PRKD1
mTOR Signaling	-0E00	1.95E-02	NaN	NRAS,PRKAG3,PRKD1,VEGFC
Pancreatic Adenocarcinoma Signaling	-0E00	3.23E-02	NaN	EGF,MMP9,TGFB2,VEGFC
G Protein Signaling Mediated by Tubby	-0E00	1.5E-02	NaN	GNB5,GNG11,THRB,WDR35
Communication between Innate and Adaptive Immune Cells	-0E00	1.94E-02	NaN	CCL3,CCL4,IGHD,IGKV1D-8,IGLV6-57,IL18,IL4,TNF,TNFRSF17
Sphingosine-1-phosphate Signaling	-0E00	2.56E-02	NaN	ADCY6,GUCY1B1,PLCH1
Systemic Lupus Erythematosus Signaling	-0E00	1.18E-02	NaN	FCGR2B,IGHD,IGKV1D-8,IGLV6-57,IL18,NRAS,TNF
CDC42 Signaling	-0E00	1.47E-02	-1.342	APC2,FNBP1L,ITGA2,LIMK2,MYL4
EIF2 Signaling	-0E00	1.89E-02	NaN	EIF1AY,MYCN,NRAS,PTBP1
April Mediated Signaling	-0E00	2.38E-02	NaN	TNFRSF17
Retinoic acid Mediated Apoptosis Signaling	-0E00	1.75E-02	NaN	TNFRSF10C
Hereditary Breast Cancer Signaling	-0E00	2.16E-02	NaN	ACTL6B,NRAS,SMARCC2
Phospholipase C Signaling	-0E00	2.01E-02	-2.646	ADCY6,FCGR2B,GNB5,GNG11,GUCY1B1,IGHD,IGKV1D-8,IGLV6-57,ITGA2,MYL4,NRAS,PLA2G4C,PRKD1
Ovarian Cancer Signaling	-0E00	3.21E-02	-2.236	EGF,MMP9,NRAS,PRKAR2B,VEGFC
HER-2 Signaling in Breast Cancer	-0E00	2.69E-02	-1.633	COX6A2,EGF,MS4A2,NRAS,PARD6G,PRKD1
Altered T Cell and B Cell Signaling in Rheumatoid Arthritis	-0E00	1.91E-02	NaN	FAS,IGHD,IGKV1D-8,IGLV6-57,IL18,IL4,PRTN3,TNF,TNFRSF17
Regulation of eIF4 and p70S6K Signaling	-0E00	1.7E-02	NaN	EIF1AY,ITGA2,NRAS
Estrogen-Dependent Breast Cancer Signaling	-0E00	1.25E-02	NaN	NRAS
B Cell Development	-0E00	1.81E-02	NaN	IGHD,IGKV1D-8,IGLV6-57,IL7
Glioblastoma Multiforme Signaling	-0E00	2.38E-02	NaN	APC2,EGF,NRAS,PLCH1
Regulation of IL-2 Expression in Activated and Anergic T Lymphocytes	-0E00	7.63E-03	NaN	NRAS,TGFB2
Granzyme A Signaling	-0E00	1.41E-02	NaN	SET
Role of WNT/GSK-3β Signaling in the Pathogenesis of Influenza	-0E00	1.35E-02	NaN	APC2
TWEAK Signaling	-0E00	2.78E-02	NaN	BAG4
NUR77 Signaling in T Lymphocytes	-0E00	3.62E-03	NaN	PRKD1
PKCθ Signaling in T Lymphocytes	-0E00	1.13E-02	NaN	CACNA1E,CACNG6,CACNG7,NRAS
TNFR1 Signaling	-0E00	2E-02	NaN	TNF
TNFR2 Signaling	-0E00	3.23E-02	NaN	TNF
Antiproliferative Role of TOB in T Cell Signaling	-0E00	4.44E-03	NaN	TGFB2
OX40 Signaling Pathway	-0E00	4.1E-03	NaN	TNFSF4
PI3K Signaling in B Lymphocytes	-0E00	2.46E-02	-1.342	DAPP1,FCGR2B,IGHD,IGKV1D-8,IGLV6-57,IL4,NRAS,PLCH1
MIF-mediated Glucocorticoid Regulation	-0E00	2.78E-02	NaN	PLA2G4C
Cyclins and Cell Cycle Regulation	-0E00	2.38E-02	NaN	CCNB2,TGFB2
Assembly of RNA Polymerase II Complex	-0E00	2E-02	NaN	TAF13
Spliceosomal Cycle	-0E00	2.04E-02	NaN	SF3A2
Role of IL-17A in Arthritis	-0E00	1.75E-02	NaN	MMP1
Role of IL-17F in Allergic Inflammatory Airway Diseases	-0E00	2.17E-02	NaN	CCL4
Actin Nucleation by ARP-WASP Complex	-0E00	2.2E-02	NaN	ITGA2,NRAS
NGF Signaling	-0E00	1.68E-02	NaN	NRAS,NTRK1
Paxillin Signaling	-0E00	2.83E-02	NaN	ITGA2,NRAS,PTPN12
Telomerase Signaling	-0E00	1.9E-02	NaN	EGF,NRAS
Mouse Embryonic Stem Cell Pluripotency	-0E00	2.91E-02	NaN	APC2,NRAS,SMAD5
Hematopoiesis from Pluripotent Stem Cells	-0E00	1.27E-02	NaN	IGHD,IL4,IL7
ERBB Signaling	-0E00	3.23E-02	NaN	EGF,NRAS,PRKD1
ERB2-ERBB3 Signaling	-0E00	1.56E-02	NaN	NRAS
ERBB4 Signaling	-0E00	3.03E-02	NaN	NRAS,PRKD1
GDNF Family Ligand-Receptor Interactions	-0E00	1.32E-02	NaN	NRAS
Pyridoxal 5'-phosphate Salvage Pathway	-0E00	1.54E-02	NaN	LIMK2
Estrogen Biosynthesis	-0E00	2.38E-02	NaN	CYP1A1
Salvage Pathways of Pyrimidine Ribonucleotides	-0E00	3.12E-02	NaN	AICDA,APOBEC3A,LIMK2
Acetone Degradation I (to Methylglyoxal)	-0E00	2.86E-02	NaN	CYP1A1
Superpathway of Methionine Degradation	-0E00	2.63E-02	NaN	CBS/LOC102724560
Gαq Signaling	-0E00	3.05E-02	-1	AVPR1A,GNB5,GNG11,PRKD1,RGS16
Remodeling of Epithelial Adherens Junctions	-0E00	1.52E-02	NaN	TUBA3C/TUBA3D
Regulation of the Epithelial-Mesenchymal Transition Pathway	-0E00	2.59E-02	NaN	EGF,MMP9,NRAS,PARD6G,TGFB2
TEC Kinase Signaling	-0E00	1.87E-02	-2	FAS,GNB5,GNG11,ITGA2,MS4A2,PRKD1,TNF
UVA-Induced MAPK Signaling	-0E00	2.06E-02	NaN	NRAS,PLCH1
UVB-Induced MAPK Signaling	-0E00	1.92E-02	NaN	PRKD1
Oxidative Phosphorylation	-0E00	1.89E-02	NaN	COX6A2,SDHC
BER (Base Excision Repair) Pathway	-0E00	2.27E-02	NaN	POLB
WNT/Ca+ pathway	-0E00	1.54E-02	NaN	PLCH1
Toll-like Receptor Signaling	-0E00	2.6E-02	NaN	IL18,TNF
EGF Signaling	-0E00	1.79E-02	NaN	EGF
Cell Cycle: G1/S Checkpoint Regulation	-0E00	1.49E-02	NaN	TGFB2
ERK/MAPK Signaling	-0E00	3.26E-02	-1.633	ITGA2,MYCN,NRAS,PLA2G4C,PPARG,PPP1R14C,PRKAR2B
SAPK/JNK Signaling	-0E00	9.97E-03	NaN	GNB5,GNG11,NRAS
PI3K/AKT Signaling	-0E00	2.02E-02	NaN	CXCR1,ITGA2,LIMS1,NRAS
PTEN Signaling	-0E00	2.65E-02	2	CNKSR3,ITGA2,NRAS,NTRK1
Protein Ubiquitination Pathway	-0E00	1.12E-02	NaN	DNAJC5B,HSPB9,UCHL1
IL-2 Signaling	-0E00	1.61E-02	NaN	NRAS
JAK/STAT Signaling	-0E00	1.22E-02	NaN	NRAS
IL-4 Signaling	-0E00	2.43E-02	-2.333	ARG1,COL10A1,COL17A1,COL19A1,FAS,IL4,MAOA,NRAS,TGFB2
B Cell Receptor Signaling	-0E00	1.63E-02	NaN	DAPP1,FCGR2B,IGHD,IGKV1D-8,IGLV6-57,NRAS
Death Receptor Signaling	-0E00	2.13E-02	NaN	FAS,TNF
cAMP-mediated signaling	-0E00	3.03E-02	-1.342	ADCY6,ADRA2A,AKAP12,CNGB1,GUCY1B1,P2RY12,PRKAR2B
NF-κB Signaling	-0E00	1.63E-02	-1.633	EGF,IL18,NRAS,NTRK1,TNF,TNFRSF17
VEGF Signaling	-0E00	3.09E-02	NaN	EIF1AY,NRAS,VEGFC
Hypoxia Signaling in the Cardiovascular System	-0E00	1.35E-02	NaN	SLC2A4
T Cell Receptor Signaling	-0E00	1.32E-02	-0.447	IL4,ITGA2,NRAS,PTPRH,TNF
IL-6 Signaling	-0E00	3.1E-02	-1	IL18,NRAS,TNF,TNFAIP6
PDGF Signaling	-0E00	2.3E-02	NaN	CAV1,NRAS
Phagosome Maturation	-0E00	2.7E-02	NaN	CTSG,MPO,TPO,TUBA3C/TUBA3D
Autophagy	-0E00	2.35E-02	1.342	EGF,PRKAG3,PRKAR2B,TGFB2,TNF
PD-1, PD-L1 cancer immunotherapy pathway	-0E00	2.88E-02	NaN	IL4,TGFB2,TNF
Cancer Drug Resistance By Drug Efflux	-0E00	1.72E-02	NaN	NRAS
Sumoylation Pathway	-0E00	2.97E-02	NaN	CEBPA,FAS,SNCA
Th1 and Th2 Activation Pathway	-0E00	2.4E-02	NaN	CCR3,IL18,IL4,TNFSF4
Th1 Pathway	-0E00	1.71E-02	NaN	IL18,IL4
Th2 Pathway	-0E00	2.26E-02	NaN	CCR3,IL4,TNFSF4
IL-7 Signaling Pathway	-0E00	1.37E-02	NaN	IL7
Sirtuin Signaling Pathway	-0E00	3.16E-02	-0.816	ACADL,BPGM,GABPA,MYCN,PPARG,SDHC,SF3A2,TNF,TUBA3C/TUBA3D
Th17 Activation Pathway	-0E00	3.56E-03	NaN	CCR6
NER (Nucleotide Excision Repair, Enhanced Pathway)	-0E00	1.96E-02	NaN	H4C8,POLE2
SPINK1 General Cancer Pathway	-0E00	1.64E-02	NaN	NRAS
Apelin Cardiomyocyte Signaling Pathway	-0E00	3.06E-02	NaN	MYL4,PLCH1,PRKD1
FAT10 Signaling Pathway	-0E00	1.85E-02	NaN	TNF
T Cell Exhaustion Signaling Pathway	-0E00	2.77E-03	NaN	NRAS
IL-23 Signaling Pathway	-0E00	2.17E-02	NaN	TNF
Systemic Lupus Erythematosus In T Cell Signaling Pathway	-0E00	7.37E-03	NaN	FAS,LEPR,NRAS
Systemic Lupus Erythematosus In B Cell Signaling Pathway	-0E00	2.44E-02	-1.667	FCGR2B,IGHD,IGKV1D-8,IGLV6-57,IL18,IL4,NRAS,PRKD1,TGFB2,TNF,TNFSF4
Inhibition of ARE-Mediated mRNA Degradation Pathway	-0E00	1.87E-02	NaN	PRKAR2B,TNF,TNFSF4
BEX2 Signaling Pathway	-0E00	2.47E-02	NaN	KLK3,VEGFC
MSP-RON Signaling In Cancer Cells Pathway	-0E00	2.16E-02	NaN	KLK3,NRAS,VEGFC
GM-CSF Signaling	-0E00	1.43E-02	NaN	NRAS
Ferroptosis Signaling Pathway	-0E00	2.36E-02	NaN	CBS/LOC102724560,NRAS,PRKAG3
