# Supplementary material for: Bioinformatics gene analysis for potential biomarkers and therapeutic targets of Parkinson’s disease based on neutrophil extracellular traps
Source: Front Aging Neurosci. 2024 May 31;16:1388226. doi: 10.3389/fnagi.2024.1388226 (PMC11178047; doi:10.3389/fnagi.2024.1388226)
Supplement: Supplementary file 12 [file Table_12.XLSX]

## Sheet: miRNA-mRNA-TF
Table S12. mRNA-miRNA-TF regulatory network.
miRNA	mRNA	TF	mRNA
hsa-miR-5193	GPR78	ZHX1	GPR78
hsa-miR-660-3p	GPR78
hsa-miR-4290	GPR78
hsa-miR-4488	GPR78
hsa-miR-1237-5p	GPR78
hsa-miR-1207-5p	GPR78
hsa-miR-3692-3p	GPR78
hsa-miR-4763-3p	GPR78
hsa-miR-1228-3p	GPR78
hsa-miR-629-3p	CACNA1E	DACH2	CACNA1E
hsa-miR-877-3p	CACNA1E	CSRNP3	CACNA1E
hsa-miR-5197-3p	CACNA1E	ETV3L	CACNA1E
hsa-miR-4755-5p	CACNA1E	SCRT1	CACNA1E
hsa-miR-5006-3p	CACNA1E	BARHL2	CACNA1E
hsa-miR-892b	CACNA1E	VSX2	CACNA1E
hsa-miR-515-5p	CACNA1E	BARHL1	CACNA1E
hsa-miR-519e-5p	CACNA1E	ZIC4	CACNA1E
hsa-miR-149-5p	CACNA1E	MYT1	CACNA1E
hsa-miR-4778-5p	CACNA1E	ZNF157	CACNA1E
hsa-miR-3120-5p	CACNA1E	BHLHE22	CACNA1E
hsa-miR-136-5p	CACNA1E	NHLH1	CACNA1E
hsa-miR-642a-5p	CACNA1E	TLX3	CACNA1E
hsa-miR-29b-2-5p	CACNA1E	VAX1	CACNA1E
hsa-miR-5011-3p	CACNA1E
hsa-miR-6721-5p	CADM3	SCRT1	CADM3
hsa-miR-4446-3p	CADM3	BARHL2	CADM3
hsa-miR-6077	CADM3	VSX2	CADM3
hsa-miR-7-5p	CADM3	CXXC5	CADM3
hsa-miR-3184-5p	CADM3	BARHL1	CADM3
hsa-miR-423-5p	CADM3	ZBTB18	CADM3
hsa-miR-4726-3p	CADM3	ZIC4	CADM3
hsa-miR-4749-3p	CADM3	MYT1	CADM3
hsa-miR-647	CADM3	ZNF157	CADM3
hsa-miR-4492	CADM3	HSFY2	CADM3
hsa-miR-1913	CADM3	BHLHE22	CADM3
hsa-miR-4667-3p	CADM3	NHLH1	CADM3
hsa-miR-4498	CADM3	FOXD4L4	CADM3
hsa-miR-5193	CADM3	TLX3	CADM3
hsa-miR-4510	CADM3	ZNF534	CADM3
hsa-miR-5089-5p	CADM3	CAMTA2	CADM3
hsa-miR-4663	CADM3	PURB	CADM3
hsa-miR-296-5p	CADM3
hsa-miR-4656	CADM3
hsa-miR-6133	CADM3
hsa-miR-4516	CADM3
hsa-miR-6130	CADM3
hsa-miR-6127	CADM3
hsa-miR-6129	CADM3
hsa-miR-346	CADM3
hsa-miR-4254	CADM3
hsa-miR-3064-5p	CADM3
hsa-miR-6504-5p	CADM3
hsa-miR-3148	CADM3
hsa-miR-5001-5p	CADM3
hsa-miR-762	CADM3
hsa-miR-186-3p	CADM3
hsa-miR-939-5p	CADM3
hsa-miR-5691	CADM3
hsa-miR-5703	CADM3
hsa-miR-3122	CADM3
hsa-miR-485-5p	CADM3
hsa-miR-4728-5p	CADM3
hsa-miR-30b-3p	CADM3
hsa-miR-3689b-3p	CADM3
hsa-miR-3194-3p	CADM3
hsa-miR-3689a-3p	CADM3
hsa-miR-3689c	CADM3
hsa-miR-339-5p	CADM3
hsa-miR-4731-5p	CADM3
hsa-miR-149-3p	CADM3
hsa-miR-766-5p	CADM3
hsa-miR-3202	CADM3
hsa-miR-3166	CADM3
hsa-miR-4651	CADM3
hsa-miR-766-3p	CADM3
hsa-miR-608	CADM3
hsa-miR-3135b	CADM3
hsa-miR-637	CADM3
hsa-miR-4288	CADM3
hsa-miR-644a	CADM3
hsa-miR-4476	CADM3
hsa-miR-3116	CADM3
hsa-miR-5681a	CADM3
hsa-miR-4441	CADM3
hsa-miR-4290	CADM3
hsa-miR-1244	CADM3
hsa-miR-661	CADM3
