# Supplementary material for: Bioinformatics gene analysis for potential biomarkers and therapeutic targets of Parkinson’s disease based on neutrophil extracellular traps
Source: Front Aging Neurosci. 2024 May 31;16:1388226. doi: 10.3389/fnagi.2024.1388226 (PMC11178047; doi:10.3389/fnagi.2024.1388226)
Supplement: Supplementary file 13 [file Table_13.XLSX]

## Sheet: Supplementary+Table+13+miRNA-mR
Table S13. mRNA-miRNA-IncRNA regulatory network.
miRNA	mRNA	lncRNA
hsa-miR-136-5p	CACNA1E	LINC00963
hsa-miR-136-5p	CACNA1E	ADIRF-AS1
hsa-miR-136-5p	CACNA1E	AL356056.2
hsa-miR-136-5p	CACNA1E	AC022400.5
hsa-miR-136-5p	CACNA1E	KCNQ1OT1
hsa-miR-136-5p	CACNA1E	AL360181.2
hsa-miR-136-5p	CACNA1E	AL132656.3
hsa-miR-136-5p	CACNA1E	AC102945.2
hsa-miR-136-5p	CACNA1E	AP003119.3
hsa-miR-136-5p	CACNA1E	AC004803.1
hsa-miR-136-5p	CACNA1E	U47924.1
hsa-miR-136-5p	CACNA1E	AC010186.4
hsa-miR-136-5p	CACNA1E	AC092821.3
hsa-miR-136-5p	CACNA1E	AC022075.1
hsa-miR-136-5p	CACNA1E	AC008124.1
hsa-miR-136-5p	CACNA1E	AC008014.1
hsa-miR-136-5p	CACNA1E	NEAT1
hsa-miR-136-5p	CACNA1E	MALAT1
hsa-miR-136-5p	CACNA1E	AP000439.3
hsa-miR-136-5p	CACNA1E	AL139220.2
hsa-miR-136-5p	CACNA1E	AL135960.1
hsa-miR-136-5p	CACNA1E	AC245014.1
hsa-miR-136-5p	CACNA1E	AL358472.2
hsa-miR-136-5p	CACNA1E	RUSC1-AS1
hsa-miR-136-5p	CACNA1E	AL365440.2
hsa-miR-136-5p	CACNA1E	AL021068.1
hsa-miR-136-5p	CACNA1E	GAS5
hsa-miR-136-5p	CACNA1E	LINC01126
hsa-miR-136-5p	CACNA1E	PCBP1-AS1
hsa-miR-136-5p	CACNA1E	CYTOR
hsa-miR-136-5p	CACNA1E	AC133644.3
hsa-miR-136-5p	CACNA1E	AC012360.3
hsa-miR-136-5p	CACNA1E	MIR4435-2HG
hsa-miR-136-5p	CACNA1E	AGAP1-IT1
hsa-miR-136-5p	CACNA1E	THUMPD3-AS1
hsa-miR-136-5p	CACNA1E	AC083799.1
hsa-miR-136-5p	CACNA1E	MUC20-OT1
hsa-miR-136-5p	CACNA1E	AC010435.1
hsa-miR-136-5p	CACNA1E	AC022107.1
hsa-miR-136-5p	CACNA1E	NR2F1-AS1
hsa-miR-136-5p	CACNA1E	LINC01848
hsa-miR-136-5p	CACNA1E	AL662795.1
hsa-miR-136-5p	CACNA1E	PACRG-AS3
hsa-miR-136-5p	CACNA1E	LINC01004
hsa-miR-136-5p	CACNA1E	LINC-PINT
hsa-miR-136-5p	CACNA1E	AC100810.1
hsa-miR-136-5p	CACNA1E	LZTS1-AS1
hsa-miR-136-5p	CACNA1E	EXTL3-AS1
hsa-miR-136-5p	CACNA1E	AC120114.4
hsa-miR-136-5p	CACNA1E	AC120114.1
hsa-miR-136-5p	CACNA1E	CRNDE
hsa-miR-136-5p	CACNA1E	AC040162.3
hsa-miR-136-5p	CACNA1E	AC004943.2
hsa-miR-136-5p	CACNA1E	AC092718.4
hsa-miR-136-5p	CACNA1E	AC105429.1
hsa-miR-136-5p	CACNA1E	AC015917.2
hsa-miR-136-5p	CACNA1E	AC099811.1
hsa-miR-136-5p	CACNA1E	AC091152.4
hsa-miR-136-5p	CACNA1E	MAPT-IT1
hsa-miR-136-5p	CACNA1E	AC015813.6
hsa-miR-136-5p	CACNA1E	AP005263.1
hsa-miR-136-5p	CACNA1E	AP002449.1
hsa-miR-136-5p	CACNA1E	AC007996.1
hsa-miR-136-5p	CACNA1E	AC105074.1
hsa-miR-136-5p	CACNA1E	LINC01630
hsa-miR-136-5p	CACNA1E	AC006486.2
hsa-miR-136-5p	CACNA1E	AC243964.3
hsa-miR-136-5p	CACNA1E	AC007191.1
hsa-miR-136-5p	CACNA1E	PTOV1-AS1
hsa-miR-136-5p	CACNA1E	AC068888.1
hsa-miR-136-5p	CACNA1E	LINC01465
hsa-miR-136-5p	CACNA1E	AL138713.1
hsa-miR-136-5p	CACNA1E	GAS6-AS2
hsa-miR-136-5p	CACNA1E	AL121603.2
hsa-miR-136-5p	CACNA1E	AL133453.1
hsa-miR-136-5p	CACNA1E	PSMA3-AS1
hsa-miR-136-5p	CACNA1E	AL355076.2
hsa-miR-136-5p	CACNA1E	AC007686.3
hsa-miR-136-5p	CACNA1E	TRAM2-AS1
hsa-miR-136-5p	CACNA1E	AL359711.2
hsa-miR-136-5p	CACNA1E	DPH6-AS1
hsa-miR-136-5p	CACNA1E	OIP5-AS1
hsa-miR-136-5p	CACNA1E	AC087482.1
hsa-miR-136-5p	CACNA1E	AC100835.2
hsa-miR-136-5p	CACNA1E	AC015871.3
hsa-miR-136-5p	CACNA1E	AL645608.3
hsa-miR-136-5p	CACNA1E	AL050341.2
hsa-miR-136-5p	CACNA1E	AL049765.1
hsa-miR-136-5p	CACNA1E	AF254983.1
hsa-miR-136-5p	CACNA1E	DSCAM-AS1
hsa-miR-136-5p	CACNA1E	Z93241.1
hsa-miR-136-5p	CACNA1E	XIST
hsa-miR-136-5p	CACNA1E	LINC02288
hsa-miR-136-5p	CACNA1E	SNHG14
hsa-miR-136-5p	CACNA1E	SNHG17
hsa-miR-136-5p	CACNA1E	AC005261.1
hsa-miR-136-5p	CACNA1E	NORAD
hsa-miR-149-5p	CACNA1E	PAX8-AS1
hsa-miR-149-5p	CACNA1E	AC097468.3
hsa-miR-149-5p	CACNA1E	LINC01554
hsa-miR-149-5p	CACNA1E	SH3BP5-AS1
hsa-miR-149-5p	CACNA1E	AC097461.1
hsa-miR-149-5p	CACNA1E	AC010148.1
hsa-miR-149-5p	CACNA1E	AC079922.2
hsa-miR-149-5p	CACNA1E	AC024132.1
hsa-miR-149-5p	CACNA1E	UBA6-AS1
hsa-miR-149-5p	CACNA1E	AC005538.2
hsa-miR-149-5p	CACNA1E	SCAMP1-AS1
hsa-miR-149-5p	CACNA1E	ADAMTSL4-AS1
hsa-miR-149-5p	CACNA1E	LINC01848
hsa-miR-149-5p	CACNA1E	SNHG8
hsa-miR-149-5p	CACNA1E	ZBTB20-AS1
hsa-miR-149-5p	CACNA1E	AC096992.2
hsa-miR-149-5p	CACNA1E	AC093001.1
hsa-miR-149-5p	CACNA1E	AC098649.1
hsa-miR-149-5p	CACNA1E	MIR4435-2HG
hsa-miR-149-5p	CACNA1E	MUC20-OT1
hsa-miR-149-5p	CACNA1E	NRSN2-AS1
hsa-miR-149-5p	CACNA1E	AL096677.1
hsa-miR-149-5p	CACNA1E	AL121894.2
hsa-miR-149-5p	CACNA1E	AL035458.2
hsa-miR-149-5p	CACNA1E	LINC00659
hsa-miR-149-5p	CACNA1E	MCM3AP-AS1
hsa-miR-149-5p	CACNA1E	LINC00895
hsa-miR-149-5p	CACNA1E	AC002470.2
hsa-miR-149-5p	CACNA1E	AC109779.1
hsa-miR-149-5p	CACNA1E	AC131235.4
hsa-miR-149-5p	CACNA1E	AC010328.3
hsa-miR-149-5p	CACNA1E	Z95331.1
hsa-miR-149-5p	CACNA1E	MIRLET7BHG
hsa-miR-149-5p	CACNA1E	XIST
hsa-miR-149-5p	CACNA1E	FTX
hsa-miR-149-5p	CACNA1E	LINC00630
hsa-miR-149-5p	CACNA1E	DANT2
hsa-miR-149-5p	CACNA1E	MIR503HG
hsa-miR-149-5p	CACNA1E	AJ271736.1
hsa-miR-149-5p	CACNA1E	AC094104.1
hsa-miR-149-5p	CACNA1E	C5orf66-AS1
hsa-miR-149-5p	CACNA1E	AL022311.1
hsa-miR-149-5p	CACNA1E	AL031587.5
hsa-miR-149-5p	CACNA1E	OGFRP1
hsa-miR-149-5p	CACNA1E	AC099811.5
hsa-miR-149-5p	CACNA1E	AC018521.1
hsa-miR-149-5p	CACNA1E	AC068512.1
hsa-miR-149-5p	CACNA1E	DLGAP1-AS1
hsa-miR-149-5p	CACNA1E	PARD6G-AS1
hsa-miR-149-5p	CACNA1E	AL136984.1
hsa-miR-149-5p	CACNA1E	CRYZL2P-SEC16B
hsa-miR-149-5p	CACNA1E	BLACAT1
hsa-miR-149-5p	CACNA1E	AC074117.1
hsa-miR-149-5p	CACNA1E	AC007878.1
hsa-miR-149-5p	CACNA1E	AC009237.14
hsa-miR-149-5p	CACNA1E	AL137230.2
hsa-miR-149-5p	CACNA1E	AL049840.4
hsa-miR-149-5p	CACNA1E	AC037198.1
hsa-miR-149-5p	CACNA1E	GABPB1-AS1
hsa-miR-149-5p	CACNA1E	DRAIC
hsa-miR-149-5p	CACNA1E	AC100827.3
hsa-miR-149-5p	CACNA1E	Z84723.1
hsa-miR-149-5p	CACNA1E	MMP25-AS1
hsa-miR-149-5p	CACNA1E	AC004232.2
hsa-miR-149-5p	CACNA1E	AC022167.2
hsa-miR-149-5p	CACNA1E	AC138932.5
hsa-miR-149-5p	CACNA1E	AC139256.2
hsa-miR-149-5p	CACNA1E	SLX1B-SULT1A4
hsa-miR-149-5p	CACNA1E	AC120114.4
hsa-miR-149-5p	CACNA1E	FBXL19-AS1
hsa-miR-149-5p	CACNA1E	AC009061.2
hsa-miR-149-5p	CACNA1E	AC009078.3
hsa-miR-149-5p	CACNA1E	LINC02188
hsa-miR-149-5p	CACNA1E	AC126696.2
hsa-miR-149-5p	CACNA1E	SNAI3-AS1
hsa-miR-149-5p	CACNA1E	AC092384.3
hsa-miR-149-5p	CACNA1E	AC016876.2
hsa-miR-149-5p	CACNA1E	AC104581.4
hsa-miR-149-5p	CACNA1E	AC087501.4
hsa-miR-149-5p	CACNA1E	LRRC75A-AS1
hsa-miR-149-5p	CACNA1E	RP1-178F10.3
hsa-miR-149-5p	CACNA1E	AC026271.3
hsa-miR-149-5p	CACNA1E	AL645608.1
hsa-miR-149-5p	CACNA1E	TNFRSF14-AS1
hsa-miR-149-5p	CACNA1E	NPPA-AS1
hsa-miR-149-5p	CACNA1E	ERI3-IT1
hsa-miR-149-5p	CACNA1E	AL590094.1
hsa-miR-149-5p	CACNA1E	AC006504.5
hsa-miR-149-5p	CACNA1E	TMEM147-AS1
hsa-miR-149-5p	CACNA1E	AC243964.3
hsa-miR-149-5p	CACNA1E	AC007191.1
hsa-miR-149-5p	CACNA1E	PTOV1-AS1
hsa-miR-149-5p	CACNA1E	AC008750.5
hsa-miR-149-5p	CACNA1E	AL512590.3
hsa-miR-149-5p	CACNA1E	LINC00963
hsa-miR-149-5p	CACNA1E	ARRDC1-AS1
hsa-miR-149-5p	CACNA1E	AL365199.1
hsa-miR-149-5p	CACNA1E	C10orf25
hsa-miR-149-5p	CACNA1E	LINC01468
hsa-miR-149-5p	CACNA1E	OLMALINC
hsa-miR-149-5p	CACNA1E	RPARP-AS1
hsa-miR-149-5p	CACNA1E	C10orf91
hsa-miR-149-5p	CACNA1E	H19
hsa-miR-149-5p	CACNA1E	KCNQ1OT1
hsa-miR-149-5p	CACNA1E	PAUPAR
hsa-miR-149-5p	CACNA1E	NEAT1
hsa-miR-149-5p	CACNA1E	MALAT1
hsa-miR-149-5p	CACNA1E	AP001528.2
hsa-miR-149-5p	CACNA1E	KIRREL3-AS3
hsa-miR-149-5p	CACNA1E	AC021054.1
hsa-miR-149-5p	CACNA1E	AC004803.1
hsa-miR-149-5p	CACNA1E	AC010186.3
hsa-miR-149-5p	CACNA1E	GPRC5D-AS1
hsa-miR-149-5p	CACNA1E	AC012531.1
hsa-miR-149-5p	CACNA1E	AC023794.6
hsa-miR-149-5p	CACNA1E	HELLPAR
hsa-miR-149-5p	CACNA1E	AC008443.6
hsa-miR-149-5p	CACNA1E	AL390955.2
hsa-miR-149-5p	CACNA1E	AL139393.2
hsa-miR-149-5p	CACNA1E	AGPAT4-IT1
hsa-miR-149-5p	CACNA1E	AL596442.1
hsa-miR-149-5p	CACNA1E	AC092171.3
hsa-miR-149-5p	CACNA1E	AC005537.1
hsa-miR-149-5p	CACNA1E	AC006330.1
hsa-miR-149-5p	CACNA1E	AL160006.1
hsa-miR-149-5p	CACNA1E	LINC01356
hsa-miR-149-5p	CACNA1E	WEE2-AS1
hsa-miR-149-5p	CACNA1E	AC021242.3
hsa-miR-149-5p	CACNA1E	AP006248.4
hsa-miR-149-5p	CACNA1E	FER1L6-AS2
hsa-miR-149-5p	CACNA1E	AL158152.1
hsa-miR-149-5p	CACNA1E	LINC02288
hsa-miR-149-5p	CACNA1E	AC026362.1
hsa-miR-149-5p	CACNA1E	AC026362.2
hsa-miR-149-5p	CACNA1E	LINC00943
hsa-miR-149-5p	CACNA1E	LINC01257
hsa-miR-149-5p	CACNA1E	AC127070.4
hsa-miR-149-5p	CACNA1E	DLEU1
hsa-miR-149-5p	CACNA1E	DLX6-AS1
hsa-miR-149-5p	CACNA1E	AC078846.1
hsa-miR-149-5p	CACNA1E	AL132780.2
hsa-miR-149-5p	CACNA1E	FUT8-AS1
hsa-miR-149-5p	CACNA1E	AC125603.2
hsa-miR-149-5p	CACNA1E	AC156455.1
hsa-miR-149-5p	CACNA1E	AC027290.2
hsa-miR-149-5p	CACNA1E	VASH1-AS1
hsa-miR-149-5p	CACNA1E	AC005280.3
hsa-miR-149-5p	CACNA1E	AC005519.1
hsa-miR-149-5p	CACNA1E	AL137782.1
hsa-miR-149-5p	CACNA1E	AF111169.1
hsa-miR-1913	CADM3	RP11-395B7.2
hsa-miR-1913	CADM3	ADIRF-AS1
hsa-miR-1913	CADM3	AC026362.1
hsa-miR-1913	CADM3	AC156455.1
hsa-miR-1913	CADM3	MIR137HG
hsa-miR-1913	CADM3	AC027290.2
hsa-miR-1913	CADM3	AL161431.1
hsa-miR-1913	CADM3	AC069281.2
hsa-miR-1913	CADM3	AC055713.1
hsa-miR-1913	CADM3	LINC01089
hsa-miR-1913	CADM3	AC106038.1
hsa-miR-1913	CADM3	CCDC183-AS1
hsa-miR-1913	CADM3	AL451164.3
hsa-miR-1913	CADM3	AC144652.1
hsa-miR-1913	CADM3	AL391422.3
hsa-miR-1913	CADM3	AC145423.3
hsa-miR-1913	CADM3	PRR7-AS1
hsa-miR-1913	CADM3	LINC01468
hsa-miR-1913	CADM3	AC144548.1
hsa-miR-1913	CADM3	SLC25A21-AS1
hsa-miR-1913	CADM3	AL049840.4
hsa-miR-1913	CADM3	AL928654.4
hsa-miR-1913	CADM3	FOXD2-AS1
hsa-miR-1913	CADM3	AC068580.1
hsa-miR-1913	CADM3	ZNF252P-AS1
hsa-miR-1913	CADM3	MIR600HG
hsa-miR-1913	CADM3	AP006623.1
hsa-miR-1913	CADM3	DHRS4-AS1
hsa-miR-1913	CADM3	LINC00963
hsa-miR-1913	CADM3	AC134349.1
hsa-miR-1913	CADM3	SNHG7
hsa-miR-1913	CADM3	AF111169.1
hsa-miR-1913	CADM3	AL137230.2
hsa-miR-1913	CADM3	AC092384.3
hsa-miR-1913	CADM3	AC007326.3
hsa-miR-1913	CADM3	MIAT
hsa-miR-1913	CADM3	AC107375.1
hsa-miR-1913	CADM3	OIP5-AS1
hsa-miR-1913	CADM3	PLA2G4E-AS1
hsa-miR-1913	CADM3	AL162586.1
hsa-miR-1913	CADM3	GAS6-AS1
hsa-miR-1913	CADM3	CTBP1-AS2
hsa-miR-1913	CADM3	AC113615.1
hsa-miR-1913	CADM3	LINC01831
hsa-miR-1913	CADM3	PAX8-AS1
hsa-miR-1913	CADM3	RP11-65I12.1
hsa-miR-1913	CADM3	ARHGAP11B
hsa-miR-1913	CADM3	CARMN
hsa-miR-1913	CADM3	AP000873.2
hsa-miR-1913	CADM3	AP004609.3
hsa-miR-1913	CADM3	TSPAN9-IT1
hsa-miR-1913	CADM3	CD27-AS1
hsa-miR-1913	CADM3	AL591623.1
hsa-miR-1913	CADM3	LINC01320
hsa-miR-1913	CADM3	AC004080.5
hsa-miR-1913	CADM3	AC004080.6
hsa-miR-1913	CADM3	AC092127.1
hsa-miR-1913	CADM3	AL118506.1
hsa-miR-1913	CADM3	LINC00313
hsa-miR-1913	CADM3	LINC01669
hsa-miR-1913	CADM3	LINC01521
hsa-miR-1913	CADM3	AL121672.2
hsa-miR-1913	CADM3	MIRLET7BHG
hsa-miR-1913	CADM3	LINC01278
hsa-miR-1913	CADM3	LINC00894
hsa-miR-1913	CADM3	MIR200CHG
hsa-miR-1913	CADM3	C1RL-AS1
hsa-miR-1913	CADM3	MIR29B2CHG
hsa-miR-1913	CADM3	PCBP1-AS1
hsa-miR-1913	CADM3	AC133644.3
hsa-miR-1913	CADM3	TOB1-AS1
hsa-miR-1913	CADM3	TBX2-AS1
hsa-miR-1913	CADM3	AC016888.1
hsa-miR-1913	CADM3	AC007749.1
hsa-miR-1913	CADM3	AC104667.2
hsa-miR-1913	CADM3	GHRLOS
hsa-miR-1913	CADM3	DNAAF4-CCPG1
hsa-miR-1913	CADM3	H19
hsa-miR-1913	CADM3	PTGES2-AS1
hsa-miR-1913	CADM3	AC139887.2
hsa-miR-1913	CADM3	KCNQ1OT1
hsa-miR-1913	CADM3	AC093591.2
hsa-miR-1913	CADM3	AC107214.1
hsa-miR-1913	CADM3	EXOC3-AS1
hsa-miR-1913	CADM3	SLC9A3-AS1
hsa-miR-1913	CADM3	AC034238.2
hsa-miR-1913	CADM3	LIPE-AS1
hsa-miR-1913	CADM3	AC243964.3
hsa-miR-1913	CADM3	AC073548.1
hsa-miR-1913	CADM3	AL031123.2
hsa-miR-1913	CADM3	AL662795.1
hsa-miR-1913	CADM3	AC092171.3
hsa-miR-1913	CADM3	AL645608.6
hsa-miR-1913	CADM3	AL139289.2
hsa-miR-1913	CADM3	SNHG11
hsa-miR-1913	CADM3	AC091564.7
hsa-miR-1913	CADM3	AP003559.1
hsa-miR-1913	CADM3	AC016876.2
hsa-miR-1913	CADM3	AC016876.1
hsa-miR-1913	CADM3	AC234582.1
hsa-miR-1913	CADM3	RUSC1-AS1
hsa-miR-1913	CADM3	AL365181.2
hsa-miR-1913	CADM3	RP11-226L15.5
hsa-miR-1913	CADM3	AC005722.2
hsa-miR-1913	CADM3	ASB16-AS1
hsa-miR-1913	CADM3	AC008105.1
hsa-miR-1913	CADM3	AC018521.1
hsa-miR-1913	CADM3	AC133540.1
hsa-miR-1913	CADM3	AC005785.2
hsa-miR-1913	CADM3	AP001453.1
hsa-miR-1913	CADM3	SNHG16
hsa-miR-1913	CADM3	AC111170.2
hsa-miR-1913	CADM3	AC145207.7
hsa-miR-1913	CADM3	AC097634.1
hsa-miR-1913	CADM3	AC105339.2
hsa-miR-1913	CADM3	Z97986.1
hsa-miR-1913	CADM3	AC114271.1
hsa-miR-1913	CADM3	AC012615.1
hsa-miR-1913	CADM3	AC024075.2
hsa-miR-1913	CADM3	NEAT1
hsa-miR-1913	CADM3	MALAT1
hsa-miR-1913	CADM3	AP002761.4
hsa-miR-1913	CADM3	AC011462.3
hsa-miR-1913	CADM3	AC135048.1
hsa-miR-1913	CADM3	SPACA6P-AS
hsa-miR-1913	CADM3	LINC00261
hsa-miR-1913	CADM3	NORAD
hsa-miR-1913	CADM3	SNHG17
hsa-miR-1913	CADM3	AC009078.3
hsa-miR-1913	CADM3	SNHG22
hsa-miR-1913	CADM3	AC005358.2
hsa-miR-1913	CADM3	TMEM147-AS1
hsa-miR-1913	CADM3	AC002116.1
hsa-miR-1913	CADM3	MUC20-OT1
hsa-miR-1913	CADM3	COX10-AS1
hsa-miR-1913	CADM3	RP1-178F10.3
hsa-miR-1913	CADM3	AC092295.2
hsa-miR-1913	CADM3	TNK2-AS1
hsa-miR-1913	CADM3	AC142472.1
hsa-miR-1913	CADM3	AC105137.2
hsa-miR-1913	CADM3	AC011479.3
hsa-miR-1913	CADM3	AC100778.1
hsa-miR-1913	CADM3	AC141586.5
hsa-miR-1913	CADM3	AC109460.3
hsa-miR-1913	CADM3	AC026461.1
hsa-miR-1913	CADM3	AC040162.3
hsa-miR-1913	CADM3	AC098649.1
hsa-miR-1913	CADM3	MMP25-AS1
hsa-miR-1913	CADM3	LINC02012
hsa-miR-1913	CADM3	AC022167.2
hsa-miR-1913	CADM3	LOXL1-AS1
hsa-miR-1913	CADM3	AC133552.5
hsa-miR-1913	CADM3	AC110048.2
hsa-miR-296-5p	CADM3	AC012313.3
hsa-miR-296-5p	CADM3	AC091100.1
hsa-miR-296-5p	CADM3	AC012676.5
hsa-miR-296-5p	CADM3	MIR34AHG
hsa-miR-296-5p	CADM3	LINC00847
hsa-miR-296-5p	CADM3	AC011462.3
hsa-miR-296-5p	CADM3	AC004233.3
hsa-miR-296-5p	CADM3	AC002470.2
hsa-miR-296-5p	CADM3	AC141586.5
hsa-miR-296-5p	CADM3	AC008894.3
hsa-miR-296-5p	CADM3	AC024267.1
hsa-miR-296-5p	CADM3	AC015802.4
hsa-miR-296-5p	CADM3	AL034417.2
hsa-miR-296-5p	CADM3	AP003419.2
hsa-miR-296-5p	CADM3	LINC01278
hsa-miR-296-5p	CADM3	PRR7-AS1
hsa-miR-296-5p	CADM3	MIR663AHG
hsa-miR-296-5p	CADM3	NEAT1
hsa-miR-296-5p	CADM3	C5orf66-AS1
hsa-miR-296-5p	CADM3	AL132655.2
hsa-miR-296-5p	CADM3	AC004019.18
hsa-miR-296-5p	CADM3	ZFAS1
hsa-miR-296-5p	CADM3	SPINT1-AS1
hsa-miR-296-5p	CADM3	AC010226.1
hsa-miR-296-5p	CADM3	AP002748.3
hsa-miR-296-5p	CADM3	AC113189.4
hsa-miR-296-5p	CADM3	NORAD
hsa-miR-296-5p	CADM3	AC147651.1
hsa-miR-296-5p	CADM3	AC120114.4
hsa-miR-296-5p	CADM3	AC026471.1
hsa-miR-296-5p	CADM3	AL355075.4
hsa-miR-296-5p	CADM3	DICER1-AS1
hsa-miR-296-5p	CADM3	AL117209.1
hsa-miR-296-5p	CADM3	C17orf82
hsa-miR-296-5p	CADM3	AC092127.1
hsa-miR-296-5p	CADM3	AC138028.6
hsa-miR-296-5p	CADM3	AC092384.3
hsa-miR-296-5p	CADM3	AL513497.1
hsa-miR-296-5p	CADM3	FOXD3-AS1
hsa-miR-296-5p	CADM3	AC026271.3
hsa-miR-296-5p	CADM3	AC005722.2
hsa-miR-296-5p	CADM3	KCNQ1OT1
hsa-miR-296-5p	CADM3	RAMP2-AS1
hsa-miR-296-5p	CADM3	MIRLET7BHG
hsa-miR-296-5p	CADM3	AC018521.1
hsa-miR-296-5p	CADM3	AZIN1-AS1
hsa-miR-296-5p	CADM3	PAXIP1-AS1
hsa-miR-296-5p	CADM3	AC135782.3
hsa-miR-296-5p	CADM3	SNHG7
hsa-miR-296-5p	CADM3	GSEC
hsa-miR-296-5p	CADM3	AC068888.1
hsa-miR-296-5p	CADM3	AC131009.4
hsa-miR-296-5p	CADM3	AC131212.2
hsa-miR-296-5p	CADM3	LINC00402
hsa-miR-296-5p	CADM3	AC068491.4
hsa-miR-296-5p	CADM3	AC010442.1
hsa-miR-296-5p	CADM3	LINC02100
hsa-miR-296-5p	CADM3	AC016876.2
hsa-miR-296-5p	CADM3	AC027031.2
hsa-miR-296-5p	CADM3	AL161908.1
hsa-miR-296-5p	CADM3	AC133540.1
hsa-miR-296-5p	CADM3	AC102953.2
hsa-miR-296-5p	CADM3	STAG3L5P-PVRIG2P-PILRB
hsa-miR-296-5p	CADM3	AC004943.2
hsa-miR-296-5p	CADM3	AC007032.1
hsa-miR-296-5p	CADM3	FGD5-AS1
hsa-miR-296-5p	CADM3	AC087623.3
hsa-miR-296-5p	CADM3	RP11-312O7.2
hsa-miR-296-5p	CADM3	AP000560.1
hsa-miR-296-5p	CADM3	AL356488.2
hsa-miR-296-5p	CADM3	SNHG15
hsa-miR-296-5p	CADM3	AP006621.5
hsa-miR-296-5p	CADM3	H19
hsa-miR-296-5p	CADM3	TAPT1-AS1
hsa-miR-296-5p	CADM3	AC009237.14
hsa-miR-296-5p	CADM3	AC069281.2
hsa-miR-3064-5p	CADM3	LINC00632
hsa-miR-3064-5p	CADM3	LINC00893
hsa-miR-3064-5p	CADM3	DLEU1
hsa-miR-3064-5p	CADM3	AC244197.2
hsa-miR-3064-5p	CADM3	AC131212.3
hsa-miR-3064-5p	CADM3	AC068888.1
hsa-miR-3064-5p	CADM3	AC022167.2
hsa-miR-3064-5p	CADM3	PXN-AS1
hsa-miR-3064-5p	CADM3	VASH1-AS1
hsa-miR-3064-5p	CADM3	TMEM132D-AS1
hsa-miR-3064-5p	CADM3	LINC01146
hsa-miR-3064-5p	CADM3	AC133552.5
hsa-miR-3064-5p	CADM3	AP001157.1
hsa-miR-3064-5p	CADM3	KCTD21-AS1
hsa-miR-3064-5p	CADM3	KCNQ1OT1
hsa-miR-3064-5p	CADM3	AL162171.3
hsa-miR-3064-5p	CADM3	HELLPAR
hsa-miR-3064-5p	CADM3	LINC01089
hsa-miR-3064-5p	CADM3	AC004846.2
hsa-miR-3064-5p	CADM3	AC005519.1
hsa-miR-3064-5p	CADM3	LINC00958
hsa-miR-3064-5p	CADM3	AP000769.2
hsa-miR-3064-5p	CADM3	MALAT1
hsa-miR-3064-5p	CADM3	AC010327.5
hsa-miR-3064-5p	CADM3	A1BG-AS1
hsa-miR-3064-5p	CADM3	AL031686.1
hsa-miR-3064-5p	CADM3	AC023509.1
hsa-miR-3064-5p	CADM3	AC144548.1
hsa-miR-3064-5p	CADM3	DHRS4-AS1
hsa-miR-3064-5p	CADM3	AL132655.1
hsa-miR-3064-5p	CADM3	AF127577.4
hsa-miR-3064-5p	CADM3	AP000317.2
hsa-miR-3064-5p	CADM3	LINC01547
hsa-miR-3064-5p	CADM3	AL137782.1
hsa-miR-3064-5p	CADM3	LINC00460
hsa-miR-3064-5p	CADM3	AL139385.1
hsa-miR-3064-5p	CADM3	AL021877.2
hsa-miR-3064-5p	CADM3	LINC00899
hsa-miR-3064-5p	CADM3	AGAP2-AS1
hsa-miR-3064-5p	CADM3	ZNF674-AS1
hsa-miR-3064-5p	CADM3	LINC01278
hsa-miR-3064-5p	CADM3	XIST
hsa-miR-3064-5p	CADM3	MIR503HG
hsa-miR-3064-5p	CADM3	AL157832.1
hsa-miR-3064-5p	CADM3	AC240565.1
hsa-miR-3064-5p	CADM3	H19
hsa-miR-3064-5p	CADM3	AL356017.1
hsa-miR-3064-5p	CADM3	MIRLET7BHG
hsa-miR-3064-5p	CADM3	AL160314.2
hsa-miR-3064-5p	CADM3	DNAAF4-CCPG1
hsa-miR-3064-5p	CADM3	MIR194-2HG
hsa-miR-3064-5p	CADM3	NEAT1
hsa-miR-3064-5p	CADM3	AC027237.3
hsa-miR-3064-5p	CADM3	NPTN-IT1
hsa-miR-3064-5p	CADM3	Z98883.1
hsa-miR-3064-5p	CADM3	Z92544.2
hsa-miR-3064-5p	CADM3	LINC00514
hsa-miR-3064-5p	CADM3	AC004224.2
hsa-miR-3064-5p	CADM3	LGALS8-AS1
hsa-miR-3064-5p	CADM3	AC012073.1
hsa-miR-3064-5p	CADM3	LINC02246
hsa-miR-3064-5p	CADM3	AC083843.3
hsa-miR-3064-5p	CADM3	LINC01436
hsa-miR-3064-5p	CADM3	AC005301.1
hsa-miR-3064-5p	CADM3	GUSBP11
hsa-miR-3064-5p	CADM3	LINC00963
hsa-miR-3064-5p	CADM3	AL008718.2
hsa-miR-3064-5p	CADM3	AC044784.2
hsa-miR-3064-5p	CADM3	AL034546.1
hsa-miR-3064-5p	CADM3	LINC01515
hsa-miR-3064-5p	CADM3	LINC00858
hsa-miR-3064-5p	CADM3	AL136982.1
hsa-miR-3064-5p	CADM3	AGAP11
hsa-miR-3064-5p	CADM3	AL136982.6
hsa-miR-3064-5p	CADM3	AC067852.2
hsa-miR-3064-5p	CADM3	AC138150.2
hsa-miR-3064-5p	CADM3	AC015909.3
hsa-miR-3064-5p	CADM3	AC015883.1
hsa-miR-3064-5p	CADM3	AC005828.4
hsa-miR-3064-5p	CADM3	ARHGAP27P1-BPTFP1-KPNA2P3
hsa-miR-3064-5p	CADM3	AL645608.1
hsa-miR-3064-5p	CADM3	SPINT1-AS1
hsa-miR-3064-5p	CADM3	AL109811.1
hsa-miR-3064-5p	CADM3	AL049795.2
hsa-miR-3064-5p	CADM3	AL662907.1
hsa-miR-3064-5p	CADM3	AC087612.1
hsa-miR-3064-5p	CADM3	AC008806.1
hsa-miR-3064-5p	CADM3	AC008750.5
hsa-miR-3064-5p	CADM3	AC073111.4
hsa-miR-3064-5p	CADM3	AC034111.1
hsa-miR-3064-5p	CADM3	AC055854.1
hsa-miR-3064-5p	CADM3	ZFAS1
hsa-miR-3064-5p	CADM3	CEBPB-AS1
hsa-miR-3064-5p	CADM3	LINC01641
hsa-miR-3064-5p	CADM3	AC016876.2
hsa-miR-3064-5p	CADM3	AC009630.3
hsa-miR-3064-5p	CADM3	AC074091.1
hsa-miR-3064-5p	CADM3	AC109460.3
hsa-miR-3064-5p	CADM3	AC009133.5
hsa-miR-3064-5p	CADM3	AC105235.1
hsa-miR-3064-5p	CADM3	AL162231.4
hsa-miR-3064-5p	CADM3	MIR600HG
hsa-miR-3064-5p	CADM3	AC040162.3
hsa-miR-3064-5p	CADM3	C9orf139
hsa-miR-3064-5p	CADM3	LINC01468
hsa-miR-3064-5p	CADM3	LINC02193
hsa-miR-3064-5p	CADM3	AC124319.4
hsa-miR-3064-5p	CADM3	RP1-178F10.3
hsa-miR-3064-5p	CADM3	AC130686.1
hsa-miR-3064-5p	CADM3	AC093677.2
hsa-miR-3064-5p	CADM3	AC004067.1
hsa-miR-3064-5p	CADM3	AC025171.1
hsa-miR-3064-5p	CADM3	AC010435.1
hsa-miR-3064-5p	CADM3	TSPOAP1-AS1
hsa-miR-3064-5p	CADM3	E2F3-IT1
hsa-miR-3064-5p	CADM3	AL157871.6
hsa-miR-3064-5p	CADM3	AC087481.3
hsa-miR-3064-5p	CADM3	AC020658.3
hsa-miR-3064-5p	CADM3	AC092127.1
hsa-miR-3064-5p	CADM3	AP005131.4
hsa-miR-3064-5p	CADM3	AP005131.6
hsa-miR-3064-5p	CADM3	AC116447.1
hsa-miR-3064-5p	CADM3	AC092279.2
hsa-miR-3064-5p	CADM3	LINC00665
hsa-miR-3064-5p	CADM3	AL139220.2
hsa-miR-3064-5p	CADM3	LINC01787
hsa-miR-3064-5p	CADM3	AL358072.1
hsa-miR-3064-5p	CADM3	AC239800.3
hsa-miR-3064-5p	CADM3	MIR29B2CHG
hsa-miR-3064-5p	CADM3	AL929236.1
hsa-miR-3064-5p	CADM3	TEN1-CDK3
hsa-miR-3064-5p	CADM3	AC092384.3
hsa-miR-3064-5p	CADM3	CTBP1-AS2
hsa-miR-3064-5p	CADM3	AZIN1-AS1
hsa-miR-3064-5p	CADM3	CASC8
hsa-miR-3064-5p	CADM3	AC018926.2
hsa-miR-3064-5p	CADM3	PEG13
hsa-miR-3064-5p	CADM3	LINC01963
hsa-miR-3064-5p	CADM3	AC026471.4
hsa-miR-3064-5p	CADM3	AC097468.3
hsa-miR-3064-5p	CADM3	AC027279.4
hsa-miR-3064-5p	CADM3	LINC00704
hsa-miR-3064-5p	CADM3	AC092139.3
hsa-miR-3064-5p	CADM3	SNHG20
hsa-miR-3064-5p	CADM3	AC087741.1
hsa-miR-3064-5p	CADM3	NOP14-AS1
hsa-miR-3064-5p	CADM3	AC107068.1
hsa-miR-3064-5p	CADM3	AC004540.2
hsa-miR-3064-5p	CADM3	SLFNL1-AS1
hsa-miR-3064-5p	CADM3	AC074183.2
hsa-miR-3064-5p	CADM3	AC078846.1
hsa-miR-3064-5p	CADM3	CKMT2-AS1
hsa-miR-3064-5p	CADM3	AL662884.2
hsa-miR-3064-5p	CADM3	OIP5-AS1
hsa-miR-3064-5p	CADM3	MYLK-AS1
hsa-miR-3064-5p	CADM3	AC016968.1
hsa-miR-3064-5p	CADM3	AC006252.1
hsa-miR-3064-5p	CADM3	AC102953.2
hsa-miR-3064-5p	CADM3	AC007036.3
hsa-miR-3064-5p	CADM3	AC068282.1
hsa-miR-3064-5p	CADM3	LINC00885
hsa-miR-3064-5p	CADM3	AC005229.4
hsa-miR-3064-5p	CADM3	HCG23
hsa-miR-3064-5p	CADM3	ENTPD3-AS1
hsa-miR-3064-5p	CADM3	AC074183.1
hsa-miR-3064-5p	CADM3	Z97832.2
hsa-miR-3064-5p	CADM3	AC016550.3
hsa-miR-3064-5p	CADM3	ZBTB11-AS1
hsa-miR-3184-5p	CADM3	AL137145.2
hsa-miR-3184-5p	CADM3	SLC9A3-AS1
hsa-miR-3184-5p	CADM3	AC233702.9
hsa-miR-3184-5p	CADM3	AL355987.4
hsa-miR-3184-5p	CADM3	LINC01979
hsa-miR-3184-5p	CADM3	MIR663AHG
hsa-miR-3184-5p	CADM3	LINC00963
hsa-miR-3184-5p	CADM3	SNHG17
hsa-miR-3184-5p	CADM3	SNHG11
hsa-miR-3184-5p	CADM3	AC008738.7
hsa-miR-3184-5p	CADM3	NR2F1-AS1
hsa-miR-3184-5p	CADM3	AC011481.3
hsa-miR-3184-5p	CADM3	AL360181.2
hsa-miR-3184-5p	CADM3	AL121894.2
hsa-miR-3184-5p	CADM3	AC011479.3
hsa-miR-3184-5p	CADM3	AC012313.1
hsa-miR-3184-5p	CADM3	AC098864.1
hsa-miR-3184-5p	CADM3	AL121761.2
hsa-miR-3184-5p	CADM3	DBH-AS1
hsa-miR-3184-5p	CADM3	AC127496.7
hsa-miR-3184-5p	CADM3	PARD6G-AS1
hsa-miR-3184-5p	CADM3	ZNF561-AS1
hsa-miR-3184-5p	CADM3	KCNQ1OT1
hsa-miR-3184-5p	CADM3	AL133355.1
hsa-miR-3184-5p	CADM3	AC010327.5
hsa-miR-3184-5p	CADM3	AL161756.1
hsa-miR-3184-5p	CADM3	AC027796.4
hsa-miR-3184-5p	CADM3	AC004148.2
hsa-miR-3184-5p	CADM3	H19
hsa-miR-3184-5p	CADM3	CD81-AS1
hsa-miR-3184-5p	CADM3	AC005730.3
hsa-miR-3184-5p	CADM3	AL035425.3
hsa-miR-3184-5p	CADM3	AC024267.1
hsa-miR-3184-5p	CADM3	ENTPD1-AS1
hsa-miR-3184-5p	CADM3	LENG8-AS1
hsa-miR-3184-5p	CADM3	WDFY3-AS2
hsa-miR-3184-5p	CADM3	AC015883.1
hsa-miR-3184-5p	CADM3	C17orf82
hsa-miR-3184-5p	CADM3	AC134407.3
hsa-miR-3184-5p	CADM3	SNHG20
hsa-miR-3184-5p	CADM3	AC012073.1
hsa-miR-3184-5p	CADM3	AC114763.1
hsa-miR-3184-5p	CADM3	LINC00707
hsa-miR-3184-5p	CADM3	AL365199.1
hsa-miR-3184-5p	CADM3	AL356056.2
hsa-miR-3184-5p	CADM3	NUTM2B-AS1
hsa-miR-3184-5p	CADM3	AL731569.1
hsa-miR-3184-5p	CADM3	AC005920.1
hsa-miR-3184-5p	CADM3	AC118658.2
hsa-miR-3184-5p	CADM3	Z97653.2
hsa-miR-3184-5p	CADM3	AC010442.1
hsa-miR-3184-5p	CADM3	AC009133.5
hsa-miR-3184-5p	CADM3	FBXL19-AS1
hsa-miR-3184-5p	CADM3	AC135048.1
hsa-miR-3184-5p	CADM3	AC113382.1
hsa-miR-3184-5p	CADM3	SNHG4
hsa-miR-3184-5p	CADM3	AC245884.8
hsa-miR-3184-5p	CADM3	LOXL1-AS1
hsa-miR-3184-5p	CADM3	AC092143.3
hsa-miR-3184-5p	CADM3	BCRP3
hsa-miR-3184-5p	CADM3	Z95115.1
hsa-miR-3184-5p	CADM3	AC016876.2
hsa-miR-3184-5p	CADM3	AC005304.2
hsa-miR-3184-5p	CADM3	RP1-178F10.3
hsa-miR-3184-5p	CADM3	AL031985.3
hsa-miR-3184-5p	CADM3	AL356488.2
hsa-miR-3184-5p	CADM3	AL445231.1
hsa-miR-3184-5p	CADM3	AC104984.5
hsa-miR-3184-5p	CADM3	AC004596.1
hsa-miR-3184-5p	CADM3	CASC19
hsa-miR-3184-5p	CADM3	PVT1
hsa-miR-3184-5p	CADM3	AL162231.4
hsa-miR-3184-5p	CADM3	EBLN3P
hsa-miR-3184-5p	CADM3	AC096636.1
hsa-miR-3184-5p	CADM3	AL031595.3
hsa-miR-3184-5p	CADM3	HAGLR
hsa-miR-3184-5p	CADM3	AC021016.3
hsa-miR-3184-5p	CADM3	AC022007.1
hsa-miR-3184-5p	CADM3	FGD5-AS1
hsa-miR-3184-5p	CADM3	AC112512.1
hsa-miR-3184-5p	CADM3	AC023355.1
hsa-miR-3184-5p	CADM3	MBNL1-AS1
hsa-miR-3184-5p	CADM3	TERC
hsa-miR-3184-5p	CADM3	AC009549.1
hsa-miR-3184-5p	CADM3	AC141586.5
hsa-miR-3184-5p	CADM3	KRTAP5-AS1
hsa-miR-3184-5p	CADM3	LINC01128
hsa-miR-3184-5p	CADM3	MIRLET7BHG
hsa-miR-3184-5p	CADM3	AC026471.1
hsa-miR-3184-5p	CADM3	AC007342.5
hsa-miR-3184-5p	CADM3	CRNDE
hsa-miR-3184-5p	CADM3	AC133540.1
hsa-miR-3184-5p	CADM3	AL121832.3
hsa-miR-3184-5p	CADM3	AP001062.1
hsa-miR-3184-5p	CADM3	AP001469.2
hsa-miR-3184-5p	CADM3	DHRS4-AS1
hsa-miR-3184-5p	CADM3	AP003559.1
hsa-miR-3184-5p	CADM3	LINC01521
hsa-miR-3184-5p	CADM3	MIR29B2CHG
hsa-miR-3184-5p	CADM3	AC069281.2
hsa-miR-3184-5p	CADM3	AL645608.3
hsa-miR-3184-5p	CADM3	XIST
hsa-miR-3184-5p	CADM3	ZFHX2-AS1
hsa-miR-3184-5p	CADM3	CASC9
hsa-miR-3184-5p	CADM3	AC011773.4
hsa-miR-3184-5p	CADM3	ERVK13-1
hsa-miR-3184-5p	CADM3	AL049781.1
hsa-miR-3184-5p	CADM3	AL691482.3
hsa-miR-3184-5p	CADM3	MEG8
hsa-miR-3184-5p	CADM3	AL049840.4
hsa-miR-3184-5p	CADM3	AC005537.1
hsa-miR-3184-5p	CADM3	AL137230.2
hsa-miR-3184-5p	CADM3	AC092127.1
hsa-miR-3184-5p	CADM3	GABPB1-AS1
hsa-miR-3184-5p	CADM3	LINC00638
hsa-miR-3184-5p	CADM3	AC021755.2
hsa-miR-3184-5p	CADM3	AL596202.1
hsa-miR-3184-5p	CADM3	TRG-AS1
hsa-miR-3184-5p	CADM3	FENDRR
hsa-miR-3184-5p	CADM3	AL645608.8
hsa-miR-3184-5p	CADM3	SNHG3
hsa-miR-3184-5p	CADM3	STAG3L5P-PVRIG2P-PILRB
hsa-miR-3184-5p	CADM3	AC026362.1
hsa-miR-3184-5p	CADM3	RUSC1-AS1
hsa-miR-3184-5p	CADM3	AL451050.2
hsa-miR-3184-5p	CADM3	CRYZL2P-SEC16B
hsa-miR-3184-5p	CADM3	AL162377.1
hsa-miR-3184-5p	CADM3	AC073335.2
hsa-miR-3184-5p	CADM3	LINC00174
hsa-miR-3184-5p	CADM3	AC131212.3
hsa-miR-3184-5p	CADM3	HCG18
hsa-miR-3184-5p	CADM3	AC007541.1
hsa-miR-3184-5p	CADM3	LINC00173
hsa-miR-3184-5p	CADM3	AC026356.1
hsa-miR-3184-5p	CADM3	AL645941.1
hsa-miR-3184-5p	CADM3	AL512274.1
hsa-miR-3184-5p	CADM3	AP003119.3
hsa-miR-3184-5p	CADM3	AC021078.1
hsa-miR-3184-5p	CADM3	AC008147.2
hsa-miR-3184-5p	CADM3	NEAT1
hsa-miR-3184-5p	CADM3	CD27-AS1
hsa-miR-3184-5p	CADM3	AC012531.2
hsa-miR-3184-5p	CADM3	TSC22D1-AS1
hsa-miR-3184-5p	CADM3	AP004609.3
hsa-miR-3194-3p	CADM3	LAMTOR5-AS1
hsa-miR-3194-3p	CADM3	NPPA-AS1
hsa-miR-3194-3p	CADM3	AC139887.2
hsa-miR-3194-3p	CADM3	AC114763.1
hsa-miR-3194-3p	CADM3	AC009299.3
hsa-miR-3194-3p	CADM3	AL392172.1
hsa-miR-3194-3p	CADM3	AJ271736.1
hsa-miR-3194-3p	CADM3	LINC02015
hsa-miR-3194-3p	CADM3	KCNMB2-AS1
hsa-miR-3194-3p	CADM3	RUSC1-AS1
hsa-miR-3194-3p	CADM3	UBA6-AS1
hsa-miR-3194-3p	CADM3	NORAD
hsa-miR-3194-3p	CADM3	AL049765.1
hsa-miR-3194-3p	CADM3	AL121832.3
hsa-miR-3194-3p	CADM3	PAXBP1-AS1
hsa-miR-3194-3p	CADM3	CBR3-AS1
hsa-miR-3194-3p	CADM3	AC016026.1
hsa-miR-3194-3p	CADM3	AC245452.5
hsa-miR-3194-3p	CADM3	KLF7-IT1
hsa-miR-3194-3p	CADM3	AC007749.1
hsa-miR-3194-3p	CADM3	AC104667.2
hsa-miR-3194-3p	CADM3	KCNQ1OT1
hsa-miR-3194-3p	CADM3	AC012676.5
hsa-miR-3194-3p	CADM3	AC145285.6
hsa-miR-3194-3p	CADM3	AC120114.2
hsa-miR-3194-3p	CADM3	AC009090.5
hsa-miR-3194-3p	CADM3	AC009078.3
hsa-miR-3194-3p	CADM3	LINC02170
hsa-miR-3194-3p	CADM3	AC126696.2
hsa-miR-3194-3p	CADM3	AC016876.2
hsa-miR-3194-3p	CADM3	AC015917.2
hsa-miR-3194-3p	CADM3	AL117381.1
hsa-miR-3194-3p	CADM3	ASB16-AS1
hsa-miR-3194-3p	CADM3	AC008105.1
hsa-miR-3194-3p	CADM3	MUC20-OT1
hsa-miR-3194-3p	CADM3	NEAT1
hsa-miR-3194-3p	CADM3	MALAT1
hsa-miR-3194-3p	CADM3	AP003419.2
hsa-miR-3194-3p	CADM3	AC005840.2
hsa-miR-3194-3p	CADM3	AC074032.1
hsa-miR-3194-3p	CADM3	AC012531.1
hsa-miR-3194-3p	CADM3	LINC02381
hsa-miR-3194-3p	CADM3	POC1B-AS1
hsa-miR-3194-3p	CADM3	AC125257.1
hsa-miR-3194-3p	CADM3	HELLPAR
hsa-miR-3194-3p	CADM3	AC012555.1
hsa-miR-3194-3p	CADM3	NRAV
hsa-miR-3194-3p	CADM3	AC027290.2
hsa-miR-3194-3p	CADM3	AC026362.1
hsa-miR-3194-3p	CADM3	LINC00943
hsa-miR-3194-3p	CADM3	AJ239328.1
hsa-miR-3194-3p	CADM3	Z95115.1
hsa-miR-3194-3p	CADM3	TUG1
hsa-miR-3194-3p	CADM3	AL022311.1
hsa-miR-3194-3p	CADM3	XIST
hsa-miR-3194-3p	CADM3	FOXD2-AS1
hsa-miR-3194-3p	CADM3	Z98883.1
hsa-miR-3194-3p	CADM3	AL772363.1
hsa-miR-3194-3p	CADM3	AL451164.3
hsa-miR-3194-3p	CADM3	GATA3-AS1
hsa-miR-3194-3p	CADM3	AC012048.1
hsa-miR-3194-3p	CADM3	NUTM2B-AS1
hsa-miR-3194-3p	CADM3	LINC00858
hsa-miR-3194-3p	CADM3	NUTM2A-AS1
hsa-miR-3194-3p	CADM3	PTOV1-AS1
hsa-miR-3194-3p	CADM3	AC090627.1
hsa-miR-3194-3p	CADM3	AC015813.6
hsa-miR-3194-3p	CADM3	AC091271.1
hsa-miR-3194-3p	CADM3	AC018628.1
hsa-miR-3194-3p	CADM3	AC005332.6
hsa-miR-3194-3p	CADM3	AC016888.1
hsa-miR-3194-3p	CADM3	PCAT18
hsa-miR-3194-3p	CADM3	AC105105.2
hsa-miR-3194-3p	CADM3	AC006504.5
hsa-miR-3194-3p	CADM3	TMEM147-AS1
hsa-miR-3194-3p	CADM3	AC008895.1
hsa-miR-3194-3p	CADM3	MATN1-AS1
hsa-miR-3194-3p	CADM3	AC010327.5
hsa-miR-3194-3p	CADM3	MZF1-AS1
hsa-miR-3194-3p	CADM3	HCG18
hsa-miR-3194-3p	CADM3	AL033397.1
hsa-miR-3194-3p	CADM3	AL390955.2
hsa-miR-3194-3p	CADM3	AGPAT4-IT1
hsa-miR-3194-3p	CADM3	LINC01257
hsa-miR-3194-3p	CADM3	LINC00365
hsa-miR-3194-3p	CADM3	AL450998.2
hsa-miR-3194-3p	CADM3	PINK1-AS
hsa-miR-3194-3p	CADM3	AC004656.1
hsa-miR-3194-3p	CADM3	MIR3936HG
hsa-miR-3194-3p	CADM3	AC018904.2
hsa-miR-3194-3p	CADM3	AC087284.1
hsa-miR-3194-3p	CADM3	AL355574.1
hsa-miR-3194-3p	CADM3	AC093908.1
hsa-miR-3194-3p	CADM3	AC024132.1
hsa-miR-3194-3p	CADM3	SLC9A3-AS1
hsa-miR-3194-3p	CADM3	HHIP-AS1
hsa-miR-3194-3p	CADM3	LINC01355
hsa-miR-3194-3p	CADM3	HAND2-AS1
hsa-miR-3194-3p	CADM3	AL023583.1
hsa-miR-3194-3p	CADM3	LINC00963
hsa-miR-3194-3p	CADM3	AC021078.1
hsa-miR-3194-3p	CADM3	AC006001.2
hsa-miR-3194-3p	CADM3	AP003559.1
hsa-miR-3194-3p	CADM3	AL135999.1
hsa-miR-3194-3p	CADM3	AC016831.5
hsa-miR-3194-3p	CADM3	LINC01146
hsa-miR-3194-3p	CADM3	AL442125.1
hsa-miR-3194-3p	CADM3	HCG9
hsa-miR-3194-3p	CADM3	AC078846.1
hsa-miR-3194-3p	CADM3	AL590705.5
hsa-miR-3194-3p	CADM3	AL133367.1
hsa-miR-3194-3p	CADM3	PVT1
hsa-miR-3194-3p	CADM3	AL512590.3
hsa-miR-3194-3p	CADM3	CASC11
hsa-miR-3194-3p	CADM3	VASH1-AS1
hsa-miR-339-5p	CADM3	AC016876.2
hsa-miR-339-5p	CADM3	AC138028.6
hsa-miR-339-5p	CADM3	AC020928.2
hsa-miR-339-5p	CADM3	AC092384.3
hsa-miR-339-5p	CADM3	CTD-2132N18.4
hsa-miR-339-5p	CADM3	AC018521.1
hsa-miR-339-5p	CADM3	NEAT1
hsa-miR-339-5p	CADM3	AC012313.3
hsa-miR-339-5p	CADM3	AC092368.3
hsa-miR-339-5p	CADM3	AP000892.3
hsa-miR-339-5p	CADM3	SNHG16
hsa-miR-339-5p	CADM3	AC145207.5
hsa-miR-339-5p	CADM3	AC015813.1
hsa-miR-339-5p	CADM3	MMP25-AS1
hsa-miR-339-5p	CADM3	MAGI2-AS3
hsa-miR-339-5p	CADM3	LINC01578
hsa-miR-339-5p	CADM3	AP006248.5
hsa-miR-339-5p	CADM3	AC055854.1
hsa-miR-339-5p	CADM3	STAG3L5P-PVRIG2P-PILRB
hsa-miR-339-5p	CADM3	AC069281.2
hsa-miR-339-5p	CADM3	AL391244.1
hsa-miR-339-5p	CADM3	MAFG-AS1
hsa-miR-339-5p	CADM3	AC087741.1
hsa-miR-339-5p	CADM3	TMEM147-AS1
hsa-miR-339-5p	CADM3	AL590666.2
hsa-miR-339-5p	CADM3	GAS5
hsa-miR-339-5p	CADM3	AL512590.3
hsa-miR-339-5p	CADM3	MIR181A1HG
hsa-miR-339-5p	CADM3	MIR29B2CHG
hsa-miR-339-5p	CADM3	AC074117.1
hsa-miR-339-5p	CADM3	CRYZL2P-SEC16B
hsa-miR-339-5p	CADM3	RHPN1-AS1
hsa-miR-339-5p	CADM3	AL162231.4
hsa-miR-339-5p	CADM3	EXTL3-AS1
hsa-miR-339-5p	CADM3	AC022336.3
hsa-miR-339-5p	CADM3	MUC20-OT1
hsa-miR-339-5p	CADM3	AC108471.2
hsa-miR-339-5p	CADM3	AC004069.1
hsa-miR-339-5p	CADM3	LINC01091
hsa-miR-339-5p	CADM3	EXOC3-AS1
hsa-miR-339-5p	CADM3	SSSCA1-AS1
hsa-miR-339-5p	CADM3	AC068888.1
hsa-miR-339-5p	CADM3	RGPD4-AS1
hsa-miR-339-5p	CADM3	AC110769.2
hsa-miR-339-5p	CADM3	AC016717.2
hsa-miR-339-5p	CADM3	SH3BP5-AS1
hsa-miR-339-5p	CADM3	AL590399.3
hsa-miR-339-5p	CADM3	MEG3
hsa-miR-339-5p	CADM3	AC013652.1
hsa-miR-339-5p	CADM3	AC004540.1
hsa-miR-339-5p	CADM3	AL137145.1
hsa-miR-339-5p	CADM3	AP006623.1
hsa-miR-339-5p	CADM3	H19
hsa-miR-339-5p	CADM3	KCNQ1OT1
hsa-miR-339-5p	CADM3	LINC02035
hsa-miR-339-5p	CADM3	SNHG3
hsa-miR-339-5p	CADM3	AC007066.2
hsa-miR-339-5p	CADM3	AL355574.1
hsa-miR-339-5p	CADM3	AP000355.1
hsa-miR-339-5p	CADM3	TTC28-AS1
hsa-miR-339-5p	CADM3	UXT-AS1
hsa-miR-339-5p	CADM3	AL035425.3
hsa-miR-339-5p	CADM3	AP001486.2
hsa-miR-339-5p	CADM3	AC010442.1
hsa-miR-339-5p	CADM3	LINC02388
hsa-miR-339-5p	CADM3	AL158066.1
hsa-miR-339-5p	CADM3	AP001350.2
hsa-miR-339-5p	CADM3	AP001160.3
hsa-miR-339-5p	CADM3	AL513497.1
hsa-miR-339-5p	CADM3	MZF1-AS1
hsa-miR-339-5p	CADM3	SPACA6P-AS
hsa-miR-339-5p	CADM3	AC020922.3
hsa-miR-339-5p	CADM3	LINC00313
hsa-miR-339-5p	CADM3	SNHG17
hsa-miR-339-5p	CADM3	BX640515.1
hsa-miR-339-5p	CADM3	AL121832.3
hsa-miR-339-5p	CADM3	GUSBP11
hsa-miR-339-5p	CADM3	LINC00473
hsa-miR-339-5p	CADM3	AC092171.3
hsa-miR-339-5p	CADM3	LINC01170
hsa-miR-339-5p	CADM3	AC068768.1
hsa-miR-339-5p	CADM3	AC005261.3
hsa-miR-339-5p	CADM3	AC122710.2
hsa-miR-339-5p	CADM3	AC245452.1
hsa-miR-339-5p	CADM3	CARMN
hsa-miR-339-5p	CADM3	AJ239328.1
hsa-miR-339-5p	CADM3	AL645933.2
hsa-miR-339-5p	CADM3	AL441883.1
hsa-miR-346	CADM3	MIATNB
hsa-miR-346	CADM3	AC118758.3
hsa-miR-346	CADM3	MIR29B2CHG
hsa-miR-346	CADM3	AL021392.1
hsa-miR-346	CADM3	INE1
hsa-miR-346	CADM3	GAS5
hsa-miR-346	CADM3	AC010530.1
hsa-miR-346	CADM3	AL513327.3
hsa-miR-346	CADM3	AC135050.3
hsa-miR-346	CADM3	LINC00922
hsa-miR-346	CADM3	SNHG3
hsa-miR-346	CADM3	FBXL19-AS1
hsa-miR-346	CADM3	AC004943.2
hsa-miR-346	CADM3	AC104667.2
hsa-miR-346	CADM3	KCNQ1OT1
hsa-miR-346	CADM3	AL390728.6
hsa-miR-346	CADM3	AC010336.1
hsa-miR-346	CADM3	AC011476.2
hsa-miR-346	CADM3	AC110048.2
hsa-miR-346	CADM3	LINC00896
hsa-miR-346	CADM3	GUSBP11
hsa-miR-346	CADM3	AP000347.2
hsa-miR-346	CADM3	LINC01170
hsa-miR-346	CADM3	AC021078.1
hsa-miR-346	CADM3	PRR7-AS1
hsa-miR-346	CADM3	AL662844.4
hsa-miR-346	CADM3	AL136164.3
hsa-miR-346	CADM3	SNHG15
hsa-miR-346	CADM3	AC106739.1
hsa-miR-346	CADM3	H19
hsa-miR-346	CADM3	AC009084.1
hsa-miR-346	CADM3	PITPNA-AS1
hsa-miR-346	CADM3	AC003101.2
hsa-miR-346	CADM3	TOB1-AS1
hsa-miR-346	CADM3	AC091181.1
hsa-miR-346	CADM3	AC009716.2
hsa-miR-346	CADM3	AL035661.1
hsa-miR-346	CADM3	AC016026.1
hsa-miR-346	CADM3	MIR4458HG
hsa-miR-346	CADM3	PSMA3-AS1
hsa-miR-346	CADM3	AC010255.1
hsa-miR-346	CADM3	LINC02201
hsa-miR-346	CADM3	AL163932.1
hsa-miR-346	CADM3	LINC01184
hsa-miR-346	CADM3	AP002748.3
hsa-miR-346	CADM3	AC006064.5
hsa-miR-346	CADM3	UBA6-AS1
hsa-miR-346	CADM3	AC093677.2
hsa-miR-346	CADM3	AL157400.4
hsa-miR-346	CADM3	AP006623.1
hsa-miR-346	CADM3	OTX2-AS1
hsa-miR-346	CADM3	VASH1-AS1
hsa-miR-346	CADM3	DICER1-AS1
hsa-miR-346	CADM3	STAG3L5P-PVRIG2P-PILRB
hsa-miR-346	CADM3	GABPB1-IT1
hsa-miR-346	CADM3	GABPB1-AS1
hsa-miR-346	CADM3	ZBTB11-AS1
hsa-miR-346	CADM3	AL590705.5
hsa-miR-346	CADM3	AL359636.2
hsa-miR-346	CADM3	AC091100.1
hsa-miR-346	CADM3	DLX6-AS1
hsa-miR-346	CADM3	AC128688.2
hsa-miR-346	CADM3	AL161891.1
hsa-miR-346	CADM3	AL049840.5
hsa-miR-346	CADM3	AC012048.1
hsa-miR-346	CADM3	PSMD6-AS2
hsa-miR-346	CADM3	MALAT1
hsa-miR-346	CADM3	AC055713.1
hsa-miR-423-5p	CADM3	AP004609.3
hsa-miR-423-5p	CADM3	AC009133.5
hsa-miR-423-5p	CADM3	SNHG3
hsa-miR-423-5p	CADM3	AC141586.5
hsa-miR-423-5p	CADM3	AL645608.8
hsa-miR-423-5p	CADM3	ERVK13-1
hsa-miR-423-5p	CADM3	CD27-AS1
hsa-miR-423-5p	CADM3	AC011481.3
hsa-miR-423-5p	CADM3	AP003559.1
hsa-miR-423-5p	CADM3	Z97653.2
hsa-miR-423-5p	CADM3	FENDRR
hsa-miR-423-5p	CADM3	AP003119.3
hsa-miR-423-5p	CADM3	AL445231.1
hsa-miR-423-5p	CADM3	RUSC1-AS1
hsa-miR-423-5p	CADM3	AL031985.3
hsa-miR-423-5p	CADM3	AL356488.2
hsa-miR-423-5p	CADM3	AC026471.1
hsa-miR-423-5p	CADM3	AL645608.3
hsa-miR-423-5p	CADM3	AC133540.1
hsa-miR-423-5p	CADM3	LINC01128
hsa-miR-423-5p	CADM3	AC011479.3
hsa-miR-423-5p	CADM3	AL035425.3
hsa-miR-423-5p	CADM3	NEAT1
hsa-miR-423-5p	CADM3	H19
hsa-miR-423-5p	CADM3	CD81-AS1
hsa-miR-423-5p	CADM3	KCNQ1OT1
hsa-miR-423-5p	CADM3	AL451050.2
hsa-miR-423-5p	CADM3	AC135048.1
hsa-miR-423-5p	CADM3	LINC00707
hsa-miR-423-5p	CADM3	AL365199.1
hsa-miR-423-5p	CADM3	AC092127.1
hsa-miR-423-5p	CADM3	AC009549.1
hsa-miR-423-5p	CADM3	LOXL1-AS1
hsa-miR-423-5p	CADM3	AC092143.3
hsa-miR-423-5p	CADM3	AC027796.4
hsa-miR-423-5p	CADM3	AC026356.1
hsa-miR-423-5p	CADM3	FBXL19-AS1
hsa-miR-423-5p	CADM3	AC012531.2
hsa-miR-423-5p	CADM3	AC007342.5
hsa-miR-423-5p	CADM3	XIST
hsa-miR-423-5p	CADM3	AL596202.1
hsa-miR-423-5p	CADM3	TRG-AS1
hsa-miR-423-5p	CADM3	AC118658.2
hsa-miR-423-5p	CADM3	AC010442.1
hsa-miR-423-5p	CADM3	KRTAP5-AS1
hsa-miR-423-5p	CADM3	SLC9A3-AS1
hsa-miR-423-5p	CADM3	AC008147.2
hsa-miR-423-5p	CADM3	AC016876.2
hsa-miR-423-5p	CADM3	CRYZL2P-SEC16B
hsa-miR-423-5p	CADM3	CRNDE
hsa-miR-423-5p	CADM3	AL512274.1
hsa-miR-423-5p	CADM3	AC096636.1
hsa-miR-423-5p	CADM3	AC012073.1
hsa-miR-423-5p	CADM3	AC005537.1
hsa-miR-423-5p	CADM3	LINC00174
hsa-miR-423-5p	CADM3	AC073335.2
hsa-miR-423-5p	CADM3	AL137145.2
hsa-miR-423-5p	CADM3	AL049840.4
hsa-miR-423-5p	CADM3	LINC00638
hsa-miR-423-5p	CADM3	AC021755.2
hsa-miR-423-5p	CADM3	AC023355.1
hsa-miR-423-5p	CADM3	GABPB1-AS1
hsa-miR-423-5p	CADM3	AC008738.7
hsa-miR-423-5p	CADM3	AC098864.1
hsa-miR-423-5p	CADM3	AL360181.2
hsa-miR-423-5p	CADM3	SNHG11
hsa-miR-423-5p	CADM3	AC004148.2
hsa-miR-423-5p	CADM3	AL355987.4
hsa-miR-423-5p	CADM3	NR2F1-AS1
hsa-miR-423-5p	CADM3	AC113382.1
hsa-miR-423-5p	CADM3	SNHG4
hsa-miR-423-5p	CADM3	AC021078.1
hsa-miR-423-5p	CADM3	HCG18
hsa-miR-423-5p	CADM3	MIR663AHG
hsa-miR-423-5p	CADM3	AL162231.4
hsa-miR-423-5p	CADM3	AC245884.8
hsa-miR-423-5p	CADM3	STAG3L5P-PVRIG2P-PILRB
hsa-miR-423-5p	CADM3	LINC01521
hsa-miR-423-5p	CADM3	AL022322.1
hsa-miR-423-5p	CADM3	AL031595.3
hsa-miR-423-5p	CADM3	MIRLET7BHG
hsa-miR-423-5p	CADM3	CASC19
hsa-miR-423-5p	CADM3	PVT1
hsa-miR-423-5p	CADM3	AL162377.1
hsa-miR-423-5p	CADM3	ZFHX2-AS1
hsa-miR-423-5p	CADM3	LINC00963
hsa-miR-423-5p	CADM3	DBH-AS1
hsa-miR-423-5p	CADM3	MEG8
hsa-miR-423-5p	CADM3	LINC01979
hsa-miR-423-5p	CADM3	AC127496.7
hsa-miR-423-5p	CADM3	AL356056.2
hsa-miR-423-5p	CADM3	NUTM2B-AS1
hsa-miR-423-5p	CADM3	AL731569.1
hsa-miR-423-5p	CADM3	ENTPD1-AS1
hsa-miR-423-5p	CADM3	AL133355.1
hsa-miR-423-5p	CADM3	AC024267.1
hsa-miR-423-5p	CADM3	AC104984.5
hsa-miR-423-5p	CADM3	EBLN3P
hsa-miR-423-5p	CADM3	AL121832.3
hsa-miR-423-5p	CADM3	LENG8-AS1
hsa-miR-423-5p	CADM3	AC010327.5
hsa-miR-423-5p	CADM3	AC012313.1
hsa-miR-423-5p	CADM3	AL121761.2
hsa-miR-423-5p	CADM3	AL645941.1
hsa-miR-423-5p	CADM3	AC131212.3
hsa-miR-423-5p	CADM3	SNHG17
hsa-miR-423-5p	CADM3	WDFY3-AS2
hsa-miR-423-5p	CADM3	AC005730.3
hsa-miR-423-5p	CADM3	AC114763.1
hsa-miR-423-5p	CADM3	AP001062.1
hsa-miR-423-5p	CADM3	AP001469.2
hsa-miR-423-5p	CADM3	BCRP3
hsa-miR-423-5p	CADM3	AC007541.1
hsa-miR-423-5p	CADM3	LINC00173
hsa-miR-423-5p	CADM3	AC026362.1
hsa-miR-423-5p	CADM3	AC007773.1
hsa-miR-423-5p	CADM3	TSC22D1-AS1
hsa-miR-423-5p	CADM3	AC011773.4
hsa-miR-423-5p	CADM3	RP1-178F10.3
hsa-miR-423-5p	CADM3	SNHG20
hsa-miR-423-5p	CADM3	DHRS4-AS1
hsa-miR-423-5p	CADM3	AL161756.1
hsa-miR-423-5p	CADM3	AL137230.2
hsa-miR-423-5p	CADM3	ZNF561-AS1
hsa-miR-423-5p	CADM3	AC022007.1
hsa-miR-423-5p	CADM3	FGD5-AS1
hsa-miR-423-5p	CADM3	PARD6G-AS1
hsa-miR-423-5p	CADM3	C17orf82
hsa-miR-423-5p	CADM3	MIR29B2CHG
hsa-miR-423-5p	CADM3	AC005304.2
hsa-miR-423-5p	CADM3	AC069281.2
hsa-miR-423-5p	CADM3	AC134407.3
hsa-miR-423-5p	CADM3	AC021016.3
hsa-miR-423-5p	CADM3	AL049781.1
hsa-miR-423-5p	CADM3	AC004596.1
hsa-miR-423-5p	CADM3	AL121894.2
hsa-miR-423-5p	CADM3	MBNL1-AS1
hsa-miR-423-5p	CADM3	Z95115.1
hsa-miR-423-5p	CADM3	TERC
hsa-miR-423-5p	CADM3	AC005920.1
hsa-miR-423-5p	CADM3	AC015883.1
hsa-miR-423-5p	CADM3	AC233702.9
hsa-miR-423-5p	CADM3	CASC9
hsa-miR-423-5p	CADM3	AL691482.3
hsa-miR-423-5p	CADM3	HAGLR
hsa-miR-423-5p	CADM3	AC112512.1
hsa-miR-4731-5p	CADM3	MIR200CHG
hsa-miR-4731-5p	CADM3	HOTAIR
hsa-miR-4731-5p	CADM3	DDX11-AS1
hsa-miR-4731-5p	CADM3	TMPO-AS1
hsa-miR-4731-5p	CADM3	AC131212.3
hsa-miR-4731-5p	CADM3	AC012531.2
hsa-miR-4731-5p	CADM3	AGAP2-AS1
hsa-miR-4731-5p	CADM3	SLFNL1-AS1
hsa-miR-4731-5p	CADM3	AL645608.6
hsa-miR-4731-5p	CADM3	AL031282.2
hsa-miR-4731-5p	CADM3	AL512383.1
hsa-miR-4731-5p	CADM3	AC026362.1
hsa-miR-4731-5p	CADM3	HELLPAR
hsa-miR-4731-5p	CADM3	AC156455.1
hsa-miR-4731-5p	CADM3	AC027290.2
hsa-miR-4731-5p	CADM3	SENCR
hsa-miR-4731-5p	CADM3	KCNQ1OT1
hsa-miR-4731-5p	CADM3	PGR-AS1
hsa-miR-4731-5p	CADM3	LAMTOR5-AS1
hsa-miR-4731-5p	CADM3	RP11-640M9.1
hsa-miR-4731-5p	CADM3	AC239800.3
hsa-miR-4731-5p	CADM3	AL356488.2
hsa-miR-4731-5p	CADM3	GRM5-AS1
hsa-miR-4731-5p	CADM3	NNT-AS1
hsa-miR-4731-5p	CADM3	LINC01184
hsa-miR-4731-5p	CADM3	C5orf66-AS1
hsa-miR-4731-5p	CADM3	TRPC7-AS2
hsa-miR-4731-5p	CADM3	AC021078.1
hsa-miR-4731-5p	CADM3	AC055860.1
hsa-miR-4731-5p	CADM3	PRR7-AS1
hsa-miR-4731-5p	CADM3	AC136604.2
hsa-miR-4731-5p	CADM3	AL080317.1
hsa-miR-4731-5p	CADM3	AL080317.2
hsa-miR-4731-5p	CADM3	AC055713.1
hsa-miR-4731-5p	CADM3	AC234582.1
hsa-miR-4731-5p	CADM3	IPO9-AS1
hsa-miR-4731-5p	CADM3	AC092171.5
hsa-miR-4731-5p	CADM3	AC004540.2
hsa-miR-4731-5p	CADM3	LINC00997
hsa-miR-4731-5p	CADM3	AC005537.1
hsa-miR-4731-5p	CADM3	POLR2J4
hsa-miR-4731-5p	CADM3	AC004951.4
hsa-miR-4731-5p	CADM3	AL357060.1
hsa-miR-4731-5p	CADM3	AC074351.1
hsa-miR-4731-5p	CADM3	LINC00174
hsa-miR-4731-5p	CADM3	AC073335.2
hsa-miR-4731-5p	CADM3	AC069281.2
hsa-miR-4731-5p	CADM3	XIST
hsa-miR-4731-5p	CADM3	AP003068.4
hsa-miR-4731-5p	CADM3	NEAT1
hsa-miR-4731-5p	CADM3	SNHG15
hsa-miR-4731-5p	CADM3	MIR3150BHG
hsa-miR-4731-5p	CADM3	C8orf31
hsa-miR-4731-5p	CADM3	AL390726.3
hsa-miR-4731-5p	CADM3	AL390726.4
hsa-miR-4731-5p	CADM3	MIR600HG
hsa-miR-4731-5p	CADM3	AL356481.1
hsa-miR-4731-5p	CADM3	LINC00963
hsa-miR-4731-5p	CADM3	CCDC183-AS1
hsa-miR-4731-5p	CADM3	C9orf139
hsa-miR-4731-5p	CADM3	ARRDC1-AS1
hsa-miR-4731-5p	CADM3	AC044784.1
hsa-miR-4731-5p	CADM3	AL157392.3
hsa-miR-4731-5p	CADM3	BMS1P4
hsa-miR-4731-5p	CADM3	NUTM2B-AS1
hsa-miR-4731-5p	CADM3	LINC00858
hsa-miR-4731-5p	CADM3	ADIRF-AS1
hsa-miR-4731-5p	CADM3	NUTM2A-AS1
hsa-miR-4731-5p	CADM3	LINC01164
hsa-miR-4731-5p	CADM3	AC008080.1
hsa-miR-4731-5p	CADM3	AP006621.5
hsa-miR-4731-5p	CADM3	AP006623.1
hsa-miR-4731-5p	CADM3	KRTAP5-AS1
hsa-miR-4731-5p	CADM3	FAM99A
hsa-miR-4731-5p	CADM3	H19
hsa-miR-4731-5p	CADM3	IGF2-AS
hsa-miR-4731-5p	CADM3	BX324167.2
hsa-miR-4731-5p	CADM3	INE1
hsa-miR-4731-5p	CADM3	LINC00885
hsa-miR-4731-5p	CADM3	AFAP1-AS1
hsa-miR-4731-5p	CADM3	EXOC3-AS1
hsa-miR-4731-5p	CADM3	SLC9A3-AS1
hsa-miR-4731-5p	CADM3	AC025178.1
hsa-miR-4731-5p	CADM3	AC025171.1
hsa-miR-4731-5p	CADM3	FBXL19-AS1
hsa-miR-4731-5p	CADM3	AC040162.3
hsa-miR-4731-5p	CADM3	AC040169.3
hsa-miR-4731-5p	CADM3	LINC02139
hsa-miR-4731-5p	CADM3	AC092127.1
hsa-miR-4731-5p	CADM3	AC009108.5
hsa-miR-4731-5p	CADM3	AC092384.3
hsa-miR-4731-5p	CADM3	VPS9D1-AS1
hsa-miR-4731-5p	CADM3	AC092143.3
hsa-miR-4731-5p	CADM3	MIR497HG
hsa-miR-4731-5p	CADM3	AL390955.2
hsa-miR-4731-5p	CADM3	AC102953.2
hsa-miR-4731-5p	CADM3	PCAT6
hsa-miR-4731-5p	CADM3	RP11-312O7.2
hsa-miR-4731-5p	CADM3	TPT1-AS1
hsa-miR-4731-5p	CADM3	AP006284.1
hsa-miR-4731-5p	CADM3	AL591895.1
hsa-miR-4731-5p	CADM3	AL591848.4
hsa-miR-4731-5p	CADM3	LINC01816
hsa-miR-4731-5p	CADM3	AC007878.1
hsa-miR-4731-5p	CADM3	AC073046.1
hsa-miR-4731-5p	CADM3	LBX2-AS1
hsa-miR-4731-5p	CADM3	AC009962.1
hsa-miR-4731-5p	CADM3	LINC01857
hsa-miR-4731-5p	CADM3	LINC01963
hsa-miR-4731-5p	CADM3	AC110619.1
hsa-miR-4731-5p	CADM3	AC006058.1
hsa-miR-4731-5p	CADM3	CCDC37-AS1
hsa-miR-4731-5p	CADM3	AC069224.1
hsa-miR-4731-5p	CADM3	MUC20-OT1
hsa-miR-4731-5p	CADM3	KMT2E-AS1
hsa-miR-4731-5p	CADM3	AC000123.3
hsa-miR-4731-5p	CADM3	DANCR
hsa-miR-4731-5p	CADM3	AC107959.2
hsa-miR-4731-5p	CADM3	AC009630.3
hsa-miR-4731-5p	CADM3	AC073548.1
hsa-miR-4731-5p	CADM3	AC008687.2
hsa-miR-4731-5p	CADM3	PTOV1-AS2
hsa-miR-4731-5p	CADM3	AC010327.5
hsa-miR-4731-5p	CADM3	AC012313.3
hsa-miR-4731-5p	CADM3	AL121894.2
hsa-miR-4731-5p	CADM3	MIR663AHG
hsa-miR-4731-5p	CADM3	AL035458.2
hsa-miR-4731-5p	CADM3	AL031666.3
hsa-miR-4731-5p	CADM3	SMIM25
hsa-miR-4731-5p	CADM3	GNAS-AS1
hsa-miR-4731-5p	CADM3	AL121827.2
hsa-miR-4731-5p	CADM3	AC092171.3
hsa-miR-4731-5p	CADM3	AC015818.8
hsa-miR-4731-5p	CADM3	AC024267.1
hsa-miR-4731-5p	CADM3	C17orf102
hsa-miR-4731-5p	CADM3	RAMP2-AS1
hsa-miR-4731-5p	CADM3	AC015883.1
hsa-miR-4731-5p	CADM3	AC005746.1
hsa-miR-4731-5p	CADM3	C17orf82
hsa-miR-4731-5p	CADM3	ARHGAP27P1-BPTFP1-KPNA2P3
hsa-miR-4731-5p	CADM3	AC007448.3
hsa-miR-4731-5p	CADM3	TEN1-CDK3
hsa-miR-4731-5p	CADM3	SNHG16
hsa-miR-4731-5p	CADM3	AC021683.2
hsa-miR-4731-5p	CADM3	PARD6G-AS1
hsa-miR-4731-5p	CADM3	AC027307.2
hsa-miR-4731-5p	CADM3	AC005578.1
hsa-miR-4731-5p	CADM3	LINC01578
hsa-miR-4731-5p	CADM3	SNHG9
hsa-miR-4731-5p	CADM3	AC005606.2
hsa-miR-4731-5p	CADM3	AC092117.1
hsa-miR-4731-5p	CADM3	MMP25-AS1
hsa-miR-4731-5p	CADM3	AC022167.2
hsa-miR-4731-5p	CADM3	AP001062.1
hsa-miR-4731-5p	CADM3	TSPEAR-AS2
hsa-miR-4731-5p	CADM3	LINC01547
hsa-miR-4731-5p	CADM3	MCM3AP-AS1
hsa-miR-4731-5p	CADM3	DUXAP8
hsa-miR-4731-5p	CADM3	AC004019.18
hsa-miR-4731-5p	CADM3	AC002470.2
hsa-miR-4731-5p	CADM3	THAP7-AS1
hsa-miR-4731-5p	CADM3	GUSBP11
hsa-miR-4731-5p	CADM3	AP000355.1
hsa-miR-4731-5p	CADM3	LINC01521
hsa-miR-4731-5p	CADM3	OGFRP1
hsa-miR-4731-5p	CADM3	PAXBP1-AS1
hsa-miR-4731-5p	CADM3	Z82243.1
hsa-miR-4731-5p	CADM3	OIP5-AS1
hsa-miR-4731-5p	CADM3	AC027237.3
hsa-miR-4731-5p	CADM3	LOXL1-AS1
hsa-miR-4731-5p	CADM3	AC068870.2
hsa-miR-4731-5p	CADM3	AC124068.2
hsa-miR-4731-5p	CADM3	AC104521.1
hsa-miR-4731-5p	CADM3	AC020917.4
hsa-miR-4731-5p	CADM3	AC008764.7
hsa-miR-4731-5p	CADM3	AC073111.4
hsa-miR-4731-5p	CADM3	AC008738.7
hsa-miR-4731-5p	CADM3	TMEM147-AS1
hsa-miR-4731-5p	CADM3	Z93241.1
hsa-miR-4731-5p	CADM3	AC016876.2
hsa-miR-4731-5p	CADM3	AC055811.4
hsa-miR-4731-5p	CADM3	AC007686.3
hsa-miR-4731-5p	CADM3	MIR29B2CHG
hsa-miR-4731-5p	CADM3	LINC00641
hsa-miR-4731-5p	CADM3	LINC00639
hsa-miR-4731-5p	CADM3	DM1-AS
hsa-miR-4731-5p	CADM3	LINC01146
hsa-miR-4731-5p	CADM3	LINC02256
hsa-miR-4731-5p	CADM3	LINC02288
hsa-miR-4731-5p	CADM3	AC007773.1
hsa-miR-485-5p	CADM3	AL590627.2
hsa-miR-485-5p	CADM3	AC069281.2
hsa-miR-485-5p	CADM3	C9orf106
hsa-miR-485-5p	CADM3	LINC00963
hsa-miR-485-5p	CADM3	AC005586.2
hsa-miR-485-5p	CADM3	AL359878.1
hsa-miR-485-5p	CADM3	WAC-AS1
hsa-miR-485-5p	CADM3	NUTM2B-AS1
hsa-miR-485-5p	CADM3	AL117336.3
hsa-miR-485-5p	CADM3	AL133216.1
hsa-miR-485-5p	CADM3	LINC00707
hsa-miR-485-5p	CADM3	AC133644.3
hsa-miR-485-5p	CADM3	AL132656.4
hsa-miR-485-5p	CADM3	C8orf31
hsa-miR-485-5p	CADM3	INTS9-AS1
hsa-miR-485-5p	CADM3	RHPN1-AS1
hsa-miR-485-5p	CADM3	AL354707.1
hsa-miR-485-5p	CADM3	AL135785.1
hsa-miR-485-5p	CADM3	AL591368.1
hsa-miR-485-5p	CADM3	AC007066.2
hsa-miR-485-5p	CADM3	AL359924.1
hsa-miR-485-5p	CADM3	AC009090.3
hsa-miR-485-5p	CADM3	LINC01515
hsa-miR-485-5p	CADM3	AC010997.5
hsa-miR-485-5p	CADM3	CYTOR
hsa-miR-485-5p	CADM3	C9orf139
hsa-miR-485-5p	CADM3	AC006455.5
hsa-miR-485-5p	CADM3	LINC00174
hsa-miR-485-5p	CADM3	AC073335.2
hsa-miR-485-5p	CADM3	AC097717.1
hsa-miR-485-5p	CADM3	AC009502.1
hsa-miR-485-5p	CADM3	LHFPL3-AS2
hsa-miR-485-5p	CADM3	AC000123.3
hsa-miR-485-5p	CADM3	AL391988.1
hsa-miR-485-5p	CADM3	AC016065.1
hsa-miR-485-5p	CADM3	H1FX-AS1
hsa-miR-485-5p	CADM3	AC102945.2
hsa-miR-485-5p	CADM3	AC067838.1
hsa-miR-485-5p	CADM3	LINC01592
hsa-miR-485-5p	CADM3	AF117829.1
hsa-miR-485-5p	CADM3	PEG13
hsa-miR-485-5p	CADM3	GAS5
hsa-miR-485-5p	CADM3	BLACAT1
hsa-miR-485-5p	CADM3	RP11-312O7.2
hsa-miR-485-5p	CADM3	MIR29B2CHG
hsa-miR-485-5p	CADM3	AL353795.3
hsa-miR-485-5p	CADM3	C1orf143
hsa-miR-485-5p	CADM3	AL513314.2
hsa-miR-485-5p	CADM3	AL139288.1
hsa-miR-485-5p	CADM3	AC233728.1
hsa-miR-485-5p	CADM3	AL353615.1
hsa-miR-485-5p	CADM3	C9orf163
hsa-miR-485-5p	CADM3	SNHG7
hsa-miR-485-5p	CADM3	CCDC183-AS1
hsa-miR-485-5p	CADM3	AC004000.1
hsa-miR-485-5p	CADM3	DANT2
hsa-miR-485-5p	CADM3	AC004835.1
hsa-miR-485-5p	CADM3	AC133540.1
hsa-miR-485-5p	CADM3	AC092127.1
hsa-miR-485-5p	CADM3	LINC01102
hsa-miR-485-5p	CADM3	MIR4435-2HG
hsa-miR-485-5p	CADM3	AC068282.1
hsa-miR-485-5p	CADM3	TTN-AS1
hsa-miR-485-5p	CADM3	AC092598.1
hsa-miR-485-5p	CADM3	AL662795.1
hsa-miR-485-5p	CADM3	HCG18
hsa-miR-485-5p	CADM3	NUTM2A-AS1
hsa-miR-485-5p	CADM3	AL390955.2
hsa-miR-485-5p	CADM3	AC091729.3
hsa-miR-485-5p	CADM3	AC004540.2
hsa-miR-485-5p	CADM3	LINC00997
hsa-miR-485-5p	CADM3	AC018647.2
hsa-miR-485-5p	CADM3	LINC00265
hsa-miR-485-5p	CADM3	AC005537.1
hsa-miR-485-5p	CADM3	POLR2J4
hsa-miR-485-5p	CADM3	LINC00467
hsa-miR-485-5p	CADM3	AC232271.1
hsa-miR-485-5p	CADM3	AC118758.3
hsa-miR-485-5p	CADM3	AL390728.6
hsa-miR-485-5p	CADM3	AL390728.5
hsa-miR-485-5p	CADM3	AC074117.1
hsa-miR-485-5p	CADM3	AC016727.1
hsa-miR-485-5p	CADM3	ALG13-AS1
hsa-miR-485-5p	CADM3	AC111152.2
hsa-miR-485-5p	CADM3	OIP5-AS1
hsa-miR-485-5p	CADM3	AC023355.1
hsa-miR-485-5p	CADM3	GABPB1-AS1
hsa-miR-485-5p	CADM3	AC092868.2
hsa-miR-485-5p	CADM3	TPM1-AS
hsa-miR-485-5p	CADM3	AC055855.1
hsa-miR-485-5p	CADM3	AC016355.1
hsa-miR-485-5p	CADM3	AC100827.3
hsa-miR-485-5p	CADM3	UBL7-AS1
hsa-miR-485-5p	CADM3	AC105020.1
hsa-miR-485-5p	CADM3	AC068870.2
hsa-miR-485-5p	CADM3	Z98883.1
hsa-miR-485-5p	CADM3	Z97653.2
hsa-miR-485-5p	CADM3	SRRM2-AS1
hsa-miR-485-5p	CADM3	AC004233.3
hsa-miR-485-5p	CADM3	ZNF213-AS1
hsa-miR-485-5p	CADM3	AC012676.5
hsa-miR-485-5p	CADM3	AC012676.3
hsa-miR-485-5p	CADM3	AC009135.2
hsa-miR-485-5p	CADM3	AC099489.3
hsa-miR-485-5p	CADM3	AC109597.2
hsa-miR-485-5p	CADM3	AC139256.2
hsa-miR-485-5p	CADM3	AC138904.1
hsa-miR-485-5p	CADM3	SLX1B-SULT1A4
hsa-miR-485-5p	CADM3	AC120114.2
hsa-miR-485-5p	CADM3	SLX1A-SULT1A3
hsa-miR-485-5p	CADM3	AC002310.1
hsa-miR-485-5p	CADM3	LINC01278
hsa-miR-485-5p	CADM3	XIST
hsa-miR-485-5p	CADM3	JPX
hsa-miR-485-5p	CADM3	FTX
hsa-miR-485-5p	CADM3	LINC00630
hsa-miR-485-5p	CADM3	AC012184.3
hsa-miR-485-5p	CADM3	AC009078.3
hsa-miR-485-5p	CADM3	LINC01227
hsa-miR-485-5p	CADM3	AC138035.1
hsa-miR-485-5p	CADM3	AC010531.4
hsa-miR-485-5p	CADM3	AC105429.1
hsa-miR-485-5p	CADM3	SNAI3-AS1
hsa-miR-485-5p	CADM3	AC138028.6
hsa-miR-485-5p	CADM3	AC092384.3
hsa-miR-485-5p	CADM3	AC009113.1
hsa-miR-485-5p	CADM3	AC114814.1
hsa-miR-485-5p	CADM3	AC069277.1
hsa-miR-485-5p	CADM3	THUMPD3-AS1
hsa-miR-485-5p	CADM3	AC018809.2
hsa-miR-485-5p	CADM3	SH3BP5-AS1
hsa-miR-485-5p	CADM3	AL607033.1
hsa-miR-485-5p	CADM3	WWTR1-IT1
hsa-miR-485-5p	CADM3	MBNL1-AS1
hsa-miR-485-5p	CADM3	XXYLT1-AS2
hsa-miR-485-5p	CADM3	LINC00885
hsa-miR-485-5p	CADM3	TM4SF19-AS1
hsa-miR-485-5p	CADM3	MELTF-AS1
hsa-miR-485-5p	CADM3	AC093323.2
hsa-miR-485-5p	CADM3	LINC02447
hsa-miR-485-5p	CADM3	SCOC-AS1
hsa-miR-485-5p	CADM3	LINC02507
hsa-miR-485-5p	CADM3	AC098864.1
hsa-miR-485-5p	CADM3	SLC9A3-AS1
hsa-miR-485-5p	CADM3	AC012640.2
hsa-miR-485-5p	CADM3	LINC02064
hsa-miR-485-5p	CADM3	AC026471.1
hsa-miR-485-5p	CADM3	AC026461.1
hsa-miR-485-5p	CADM3	AC009061.2
hsa-miR-485-5p	CADM3	AC040162.3
hsa-miR-485-5p	CADM3	AC008443.1
hsa-miR-485-5p	CADM3	AL645608.6
hsa-miR-485-5p	CADM3	LINC01772
hsa-miR-485-5p	CADM3	AL355336.1
hsa-miR-485-5p	CADM3	AL138720.1
hsa-miR-485-5p	CADM3	AP002387.2
hsa-miR-485-5p	CADM3	GRM5-AS1
hsa-miR-485-5p	CADM3	HCG17
hsa-miR-485-5p	CADM3	AL035587.1
hsa-miR-485-5p	CADM3	AC019205.1
hsa-miR-485-5p	CADM3	AL080317.2
hsa-miR-485-5p	CADM3	AC012617.1
hsa-miR-485-5p	CADM3	AC016590.2
hsa-miR-485-5p	CADM3	AC118344.2
hsa-miR-485-5p	CADM3	AC006486.2
hsa-miR-485-5p	CADM3	AC243964.3
hsa-miR-485-5p	CADM3	AC007191.1
hsa-miR-485-5p	CADM3	AC007228.2
hsa-miR-485-5p	CADM3	AC005261.1
hsa-miR-485-5p	CADM3	AC003005.2
hsa-miR-485-5p	CADM3	A1BG-AS1
hsa-miR-485-5p	CADM3	AC012313.1
hsa-miR-485-5p	CADM3	AL096869.2
hsa-miR-485-5p	CADM3	NNT-AS1
hsa-miR-485-5p	CADM3	DIO3OS
hsa-miR-485-5p	CADM3	AL583810.2
hsa-miR-485-5p	CADM3	AL645608.1
hsa-miR-485-5p	CADM3	AP003559.1
hsa-miR-485-5p	CADM3	NEAT1
hsa-miR-485-5p	CADM3	MDS2
hsa-miR-485-5p	CADM3	SNHG3
hsa-miR-485-5p	CADM3	AL513327.3
hsa-miR-485-5p	CADM3	SLFNL1-AS1
hsa-miR-485-5p	CADM3	AL139220.2
hsa-miR-485-5p	CADM3	CCDC18-AS1
hsa-miR-485-5p	CADM3	AL359258.3
hsa-miR-485-5p	CADM3	AL160006.1
hsa-miR-485-5p	CADM3	LAMTOR5-AS1
hsa-miR-485-5p	CADM3	AL360270.2
hsa-miR-485-5p	CADM3	AL359915.1
hsa-miR-485-5p	CADM3	SRGAP2C
hsa-miR-485-5p	CADM3	ASH1L-AS1
hsa-miR-485-5p	CADM3	AL365181.2
hsa-miR-485-5p	CADM3	AL365181.3
hsa-miR-485-5p	CADM3	AL022311.1
hsa-miR-485-5p	CADM3	AL022322.2
hsa-miR-485-5p	CADM3	AL021707.1
hsa-miR-485-5p	CADM3	MIRLET7BHG
hsa-miR-485-5p	CADM3	AL117329.1
hsa-miR-485-5p	CADM3	U62317.1
hsa-miR-485-5p	CADM3	AC005480.1
hsa-miR-485-5p	CADM3	PART1
hsa-miR-485-5p	CADM3	LINC01184
hsa-miR-485-5p	CADM3	AC011379.1
hsa-miR-485-5p	CADM3	AC022413.1
hsa-miR-485-5p	CADM3	LINC00847
hsa-miR-485-5p	CADM3	SNHG11
hsa-miR-485-5p	CADM3	MALAT1
hsa-miR-485-5p	CADM3	SSSCA1-AS1
hsa-miR-485-5p	CADM3	AP001157.1
hsa-miR-485-5p	CADM3	AC011447.3
hsa-miR-485-5p	CADM3	AC092329.4
hsa-miR-485-5p	CADM3	LINC01224
hsa-miR-485-5p	CADM3	FAM157C
hsa-miR-485-5p	CADM3	LINC02193
hsa-miR-485-5p	CADM3	MIR22HG
hsa-miR-485-5p	CADM3	ZBTB11-AS1
hsa-miR-485-5p	CADM3	AC016876.2
hsa-miR-485-5p	CADM3	LINC01001
hsa-miR-485-5p	CADM3	AC240565.2
hsa-miR-485-5p	CADM3	AP006621.5
hsa-miR-485-5p	CADM3	AC011933.2
hsa-miR-485-5p	CADM3	AC007686.3
hsa-miR-485-5p	CADM3	LINC02321
hsa-miR-485-5p	CADM3	SNHG10
hsa-miR-485-5p	CADM3	TCL6
hsa-miR-485-5p	CADM3	AL355102.1
hsa-miR-485-5p	CADM3	MEG3
hsa-miR-485-5p	CADM3	AP000437.1
hsa-miR-485-5p	CADM3	AP005131.4
hsa-miR-485-5p	CADM3	AL031666.3
hsa-miR-485-5p	CADM3	LINC01441
hsa-miR-485-5p	CADM3	NKILA
hsa-miR-485-5p	CADM3	AL132655.2
hsa-miR-485-5p	CADM3	LINC00659
hsa-miR-485-5p	CADM3	LINC00266-1
hsa-miR-485-5p	CADM3	PAXBP1-AS1
hsa-miR-485-5p	CADM3	LINC00313
hsa-miR-485-5p	CADM3	LINC01669
hsa-miR-485-5p	CADM3	AP001062.1
hsa-miR-485-5p	CADM3	TSPEAR-AS2
hsa-miR-485-5p	CADM3	TMEM147-AS1
hsa-miR-485-5p	CADM3	AC002116.1
hsa-miR-485-5p	CADM3	RASSF8-AS1
hsa-miR-485-5p	CADM3	KRT7-AS
hsa-miR-485-5p	CADM3	AC068888.1
hsa-miR-485-5p	CADM3	LINC02381
hsa-miR-485-5p	CADM3	AC084200.1
hsa-miR-485-5p	CADM3	AC026362.1
hsa-miR-485-5p	CADM3	AC079315.1
hsa-miR-485-5p	CADM3	AC068790.9
hsa-miR-485-5p	CADM3	AC127070.2
hsa-miR-485-5p	CADM3	LINC00544
hsa-miR-485-5p	CADM3	COL4A2-AS2
hsa-miR-485-5p	CADM3	LINC01070
hsa-miR-485-5p	CADM3	LINC00641
hsa-miR-485-5p	CADM3	AL160314.2
hsa-miR-485-5p	CADM3	ZFHX2-AS1
hsa-miR-485-5p	CADM3	LINC01588
hsa-miR-485-5p	CADM3	AL121761.2
hsa-miR-485-5p	CADM3	KCNQ1OT1
hsa-miR-485-5p	CADM3	PAUPAR
hsa-miR-485-5p	CADM3	AP000662.1
hsa-miR-485-5p	CADM3	AC139099.1
hsa-miR-485-5p	CADM3	C18orf15
hsa-miR-485-5p	CADM3	AC006273.1
hsa-miR-485-5p	CADM3	AC005391.1
hsa-miR-485-5p	CADM3	AC005578.1
hsa-miR-485-5p	CADM3	AC007292.1
hsa-miR-485-5p	CADM3	ILF3-AS1
hsa-miR-485-5p	CADM3	AC008770.3
hsa-miR-485-5p	CADM3	AC011477.4
hsa-miR-485-5p	CADM3	AC002059.1
hsa-miR-485-5p	CADM3	Z95114.1
hsa-miR-485-5p	CADM3	PICSAR
hsa-miR-485-5p	CADM3	MCM3AP-AS1
hsa-miR-485-5p	CADM3	DUXAP8
hsa-miR-485-5p	CADM3	DGCR11
hsa-miR-485-5p	CADM3	AC002472.1
hsa-miR-485-5p	CADM3	AC245452.1
hsa-miR-485-5p	CADM3	GUSBP11
hsa-miR-485-5p	CADM3	AP000347.2
hsa-miR-485-5p	CADM3	SNHG17
hsa-miR-485-5p	CADM3	NBR2
hsa-miR-485-5p	CADM3	LINC00910
hsa-miR-485-5p	CADM3	AC005920.1
hsa-miR-485-5p	CADM3	AC005839.1
hsa-miR-485-5p	CADM3	AC018628.1
hsa-miR-485-5p	CADM3	AC037487.4
hsa-miR-485-5p	CADM3	AL121894.2
hsa-miR-485-5p	CADM3	AL035252.3
hsa-miR-485-5p	CADM3	AL035420.2
hsa-miR-485-5p	CADM3	PGR-AS1
hsa-miR-485-5p	CADM3	AC005899.4
hsa-miR-485-5p	CADM3	C17orf102
hsa-miR-485-5p	CADM3	AC006435.3
hsa-miR-485-5p	CADM3	AP000866.1
hsa-miR-485-5p	CADM3	CD27-AS1
hsa-miR-485-5p	CADM3	AC129492.1
hsa-miR-485-5p	CADM3	AC093484.4
hsa-miR-485-5p	CADM3	AC129926.1
hsa-miR-485-5p	CADM3	AC104581.4
hsa-miR-485-5p	CADM3	SNHG16
hsa-miR-485-5p	CADM3	LINC02001
hsa-miR-485-5p	CADM3	AC087741.1
hsa-miR-485-5p	CADM3	AC021683.3
hsa-miR-485-5p	CADM3	LINC02288
hsa-miR-515-5p	CACNA1E	AC068888.1
hsa-miR-515-5p	CACNA1E	AC005831.1
hsa-miR-515-5p	CACNA1E	AC022075.1
hsa-miR-515-5p	CACNA1E	AC012531.1
hsa-miR-515-5p	CACNA1E	FAM30A
hsa-miR-515-5p	CACNA1E	AC004803.1
hsa-miR-515-5p	CACNA1E	SNHG3
hsa-miR-515-5p	CACNA1E	SNHG12
hsa-miR-515-5p	CACNA1E	AL591845.1
hsa-miR-515-5p	CACNA1E	AL031985.3
hsa-miR-515-5p	CACNA1E	AL513497.1
hsa-miR-515-5p	CACNA1E	AC144548.1
hsa-miR-515-5p	CACNA1E	MAPKAPK5-AS1
hsa-miR-515-5p	CACNA1E	AL161772.1
hsa-miR-515-5p	CACNA1E	LLPH-AS1
hsa-miR-515-5p	CACNA1E	MIR4697HG
hsa-miR-515-5p	CACNA1E	AL354696.2
hsa-miR-515-5p	CACNA1E	ANKRD10-IT1
hsa-miR-515-5p	CACNA1E	AL356017.1
hsa-miR-515-5p	CACNA1E	AL133367.1
hsa-miR-515-5p	CACNA1E	AC012360.3
hsa-miR-515-5p	CACNA1E	PAX8-AS1
hsa-miR-515-5p	CACNA1E	AL135960.1
hsa-miR-515-5p	CACNA1E	AC099568.2
hsa-miR-515-5p	CACNA1E	AL445231.1
hsa-miR-515-5p	CACNA1E	AC239868.1
hsa-miR-515-5p	CACNA1E	GAS5
hsa-miR-515-5p	CACNA1E	AL590787.1
hsa-miR-515-5p	CACNA1E	AL138820.1
hsa-miR-515-5p	CACNA1E	AC010997.4
hsa-miR-515-5p	CACNA1E	NUTM2B-AS1
hsa-miR-515-5p	CACNA1E	CASC2
hsa-miR-515-5p	CACNA1E	KCNQ1OT1
hsa-miR-515-5p	CACNA1E	AP003733.4
hsa-miR-515-5p	CACNA1E	MALAT1
hsa-miR-515-5p	CACNA1E	AP000439.3
hsa-miR-515-5p	CACNA1E	MIR100HG
hsa-miR-515-5p	CACNA1E	LINC00167
hsa-miR-515-5p	CACNA1E	AC087501.4
hsa-miR-515-5p	CACNA1E	AC116407.4
hsa-miR-515-5p	CACNA1E	AC004585.1
hsa-miR-515-5p	CACNA1E	AC060780.1
hsa-miR-515-5p	CACNA1E	AC091271.1
hsa-miR-515-5p	CACNA1E	AC134407.3
hsa-miR-515-5p	CACNA1E	AC007780.1
hsa-miR-515-5p	CACNA1E	LINC00511
hsa-miR-515-5p	CACNA1E	DLGAP1-AS1
hsa-miR-515-5p	CACNA1E	LINC01416
hsa-miR-515-5p	CACNA1E	AC119403.1
hsa-miR-515-5p	CACNA1E	AC018761.3
hsa-miR-515-5p	CACNA1E	AC024075.2
hsa-miR-515-5p	CACNA1E	AL078644.2
hsa-miR-515-5p	CACNA1E	AC098828.2
hsa-miR-515-5p	CACNA1E	AC012073.1
hsa-miR-515-5p	CACNA1E	AC016747.1
hsa-miR-515-5p	CACNA1E	AC007878.1
hsa-miR-515-5p	CACNA1E	LINC01608
hsa-miR-515-5p	CACNA1E	PVT1
hsa-miR-515-5p	CACNA1E	AC009948.1
hsa-miR-515-5p	CACNA1E	AC079612.1
hsa-miR-515-5p	CACNA1E	THUMPD3-AS1
hsa-miR-515-5p	CACNA1E	AC084757.4
hsa-miR-515-5p	CACNA1E	GABPB1-AS1
hsa-miR-515-5p	CACNA1E	DNAAF4-CCPG1
hsa-miR-515-5p	CACNA1E	RORA-AS1
hsa-miR-515-5p	CACNA1E	IQCH-AS1
hsa-miR-515-5p	CACNA1E	AC027237.3
hsa-miR-515-5p	CACNA1E	DRAIC
hsa-miR-515-5p	CACNA1E	LOXL1-AS1
hsa-miR-515-5p	CACNA1E	LINC01578
hsa-miR-515-5p	CACNA1E	Z84723.1
hsa-miR-515-5p	CACNA1E	SRRM2-AS1
hsa-miR-515-5p	CACNA1E	AC120114.2
hsa-miR-515-5p	CACNA1E	AC092127.1
hsa-miR-515-5p	CACNA1E	AC016876.2
hsa-miR-515-5p	CACNA1E	AL512413.1
hsa-miR-515-5p	CACNA1E	AC021078.1
hsa-miR-515-5p	CACNA1E	AL662791.2
hsa-miR-515-5p	CACNA1E	AL662795.1
hsa-miR-515-5p	CACNA1E	HCG18
hsa-miR-515-5p	CACNA1E	HOXA11-AS
hsa-miR-515-5p	CACNA1E	AC005154.1
hsa-miR-515-5p	CACNA1E	HECW1-IT1
hsa-miR-515-5p	CACNA1E	LINC01004
hsa-miR-515-5p	CACNA1E	AC073073.2
hsa-miR-515-5p	CACNA1E	ST7-OT4
hsa-miR-515-5p	CACNA1E	AC000123.3
hsa-miR-515-5p	CACNA1E	SND1-IT1
hsa-miR-515-5p	CACNA1E	AC010655.4
hsa-miR-515-5p	CACNA1E	AC078846.1
hsa-miR-515-5p	CACNA1E	AC034111.1
hsa-miR-515-5p	CACNA1E	MIR2052HG
hsa-miR-515-5p	CACNA1E	ZFPM2-AS1
hsa-miR-515-5p	CACNA1E	AC021092.1
hsa-miR-515-5p	CACNA1E	AC020922.3
hsa-miR-515-5p	CACNA1E	AL353795.3
hsa-miR-515-5p	CACNA1E	AL158152.1
hsa-miR-515-5p	CACNA1E	UBE2E2-AS1
hsa-miR-515-5p	CACNA1E	LINC01811
hsa-miR-515-5p	CACNA1E	EIF1B-AS1
hsa-miR-515-5p	CACNA1E	ENTPD3-AS1
hsa-miR-515-5p	CACNA1E	AC104447.1
hsa-miR-515-5p	CACNA1E	AC112512.1
hsa-miR-515-5p	CACNA1E	BSN-AS2
hsa-miR-515-5p	CACNA1E	AC083799.1
hsa-miR-515-5p	CACNA1E	AC117382.2
hsa-miR-515-5p	CACNA1E	AC013489.1
hsa-miR-515-5p	CACNA1E	EHHADH-AS1
hsa-miR-515-5p	CACNA1E	LPP-AS2
hsa-miR-515-5p	CACNA1E	AC008243.1
hsa-miR-515-5p	CACNA1E	AC079226.2
hsa-miR-515-5p	CACNA1E	PURPL
hsa-miR-515-5p	CACNA1E	AC034238.2
hsa-miR-515-5p	CACNA1E	AC087388.1
hsa-miR-515-5p	CACNA1E	AC113418.1
hsa-miR-515-5p	CACNA1E	AC073389.1
hsa-miR-515-5p	CACNA1E	AC006504.5
hsa-miR-515-5p	CACNA1E	CEBPA-AS1
hsa-miR-515-5p	CACNA1E	AC020928.2
hsa-miR-515-5p	CACNA1E	AL121578.3
hsa-miR-515-5p	CACNA1E	XIST
hsa-miR-515-5p	CACNA1E	AL133342.1
hsa-miR-515-5p	CACNA1E	GNAS-AS1
hsa-miR-515-5p	CACNA1E	AF127577.4
hsa-miR-515-5p	CACNA1E	PRKCQ-AS1
hsa-miR-515-5p	CACNA1E	GATA3-AS1
hsa-miR-515-5p	CACNA1E	AL157392.3
hsa-miR-515-5p	CACNA1E	CKMT2-AS1
hsa-miR-515-5p	CACNA1E	MIAT
hsa-miR-515-5p	CACNA1E	ZNRF3-IT1
hsa-miR-515-5p	CACNA1E	TUG1
hsa-miR-515-5p	CACNA1E	Z83843.1
hsa-miR-515-5p	CACNA1E	MORF4L2-AS1
hsa-miR-515-5p	CACNA1E	AJ271736.1
hsa-miR-515-5p	CACNA1E	AP000347.2
hsa-miR-515-5p	CACNA1E	AC253536.3
hsa-miR-515-5p	CACNA1E	AJ239328.1
hsa-miR-515-5p	CACNA1E	GUSBP11
hsa-miR-515-5p	CACNA1E	DSCAM-AS1
hsa-miR-519e-5p	CACNA1E	AC013489.1
hsa-miR-519e-5p	CACNA1E	DRAIC
hsa-miR-519e-5p	CACNA1E	LOXL1-AS1
hsa-miR-519e-5p	CACNA1E	SNHG3
hsa-miR-519e-5p	CACNA1E	RORA-AS1
hsa-miR-519e-5p	CACNA1E	IQCH-AS1
hsa-miR-519e-5p	CACNA1E	AL512413.1
hsa-miR-519e-5p	CACNA1E	SRRM2-AS1
hsa-miR-519e-5p	CACNA1E	AL138820.1
hsa-miR-519e-5p	CACNA1E	LINC01578
hsa-miR-519e-5p	CACNA1E	Z84723.1
hsa-miR-519e-5p	CACNA1E	GABPB1-AS1
hsa-miR-519e-5p	CACNA1E	DNAAF4-CCPG1
hsa-miR-519e-5p	CACNA1E	THUMPD3-AS1
hsa-miR-519e-5p	CACNA1E	UBE2E2-AS1
hsa-miR-519e-5p	CACNA1E	LINC01811
hsa-miR-519e-5p	CACNA1E	EIF1B-AS1
hsa-miR-519e-5p	CACNA1E	ENTPD3-AS1
hsa-miR-519e-5p	CACNA1E	AC124045.1
hsa-miR-519e-5p	CACNA1E	AC104447.1
hsa-miR-519e-5p	CACNA1E	AC112512.1
hsa-miR-519e-5p	CACNA1E	AC120114.2
hsa-miR-519e-5p	CACNA1E	AC092127.1
hsa-miR-519e-5p	CACNA1E	AC016876.2
hsa-miR-519e-5p	CACNA1E	AC087388.1
hsa-miR-519e-5p	CACNA1E	AC079612.1
hsa-miR-519e-5p	CACNA1E	AC087501.4
hsa-miR-519e-5p	CACNA1E	AC116407.4
hsa-miR-519e-5p	CACNA1E	AC004585.1
hsa-miR-519e-5p	CACNA1E	AC060780.1
hsa-miR-519e-5p	CACNA1E	AC091271.1
hsa-miR-519e-5p	CACNA1E	AC134407.3
hsa-miR-519e-5p	CACNA1E	BSN-AS2
hsa-miR-519e-5p	CACNA1E	AC083799.1
hsa-miR-519e-5p	CACNA1E	EHHADH-AS1
hsa-miR-519e-5p	CACNA1E	LPP-AS2
hsa-miR-519e-5p	CACNA1E	AC008243.1
hsa-miR-519e-5p	CACNA1E	AC012531.1
hsa-miR-519e-5p	CACNA1E	LLPH-AS1
hsa-miR-519e-5p	CACNA1E	AC144548.1
hsa-miR-519e-5p	CACNA1E	MAPKAPK5-AS1
hsa-miR-519e-5p	CACNA1E	AL161772.1
hsa-miR-519e-5p	CACNA1E	AL590787.1
hsa-miR-519e-5p	CACNA1E	AL354696.2
hsa-miR-519e-5p	CACNA1E	ANKRD10-IT1
hsa-miR-519e-5p	CACNA1E	AL356017.1
hsa-miR-519e-5p	CACNA1E	AL133367.1
hsa-miR-519e-5p	CACNA1E	FAM30A
hsa-miR-519e-5p	CACNA1E	AC084757.4
hsa-miR-519e-5p	CACNA1E	AL353795.3
hsa-miR-519e-5p	CACNA1E	AL158152.1
hsa-miR-519e-5p	CACNA1E	PRKCQ-AS1
hsa-miR-519e-5p	CACNA1E	GATA3-AS1
hsa-miR-519e-5p	CACNA1E	AL157392.3
hsa-miR-519e-5p	CACNA1E	AC073389.1
hsa-miR-519e-5p	CACNA1E	AC010997.4
hsa-miR-519e-5p	CACNA1E	NUTM2B-AS1
hsa-miR-519e-5p	CACNA1E	CASC2
hsa-miR-519e-5p	CACNA1E	KCNQ1OT1
hsa-miR-519e-5p	CACNA1E	AP003733.4
hsa-miR-519e-5p	CACNA1E	MALAT1
hsa-miR-519e-5p	CACNA1E	AP000439.3
hsa-miR-519e-5p	CACNA1E	MIR100HG
hsa-miR-519e-5p	CACNA1E	LINC00167
hsa-miR-519e-5p	CACNA1E	MIR4697HG
hsa-miR-519e-5p	CACNA1E	AC007780.1
hsa-miR-519e-5p	CACNA1E	AL513497.1
hsa-miR-519e-5p	CACNA1E	SNHG12
hsa-miR-519e-5p	CACNA1E	AL591845.1
hsa-miR-519e-5p	CACNA1E	AL031985.3
hsa-miR-519e-5p	CACNA1E	AL135960.1
hsa-miR-519e-5p	CACNA1E	AC099568.2
hsa-miR-519e-5p	CACNA1E	AL445231.1
hsa-miR-519e-5p	CACNA1E	AC239868.1
hsa-miR-519e-5p	CACNA1E	GAS5
hsa-miR-519e-5p	CACNA1E	AL078644.2
hsa-miR-519e-5p	CACNA1E	AC098828.2
hsa-miR-519e-5p	CACNA1E	AC012073.1
hsa-miR-519e-5p	CACNA1E	AC016747.1
hsa-miR-519e-5p	CACNA1E	AC007878.1
hsa-miR-519e-5p	CACNA1E	AC012360.3
hsa-miR-519e-5p	CACNA1E	PAX8-AS1
hsa-miR-519e-5p	CACNA1E	AC009948.1
hsa-miR-519e-5p	CACNA1E	AJ239328.1
hsa-miR-519e-5p	CACNA1E	GUSBP11
hsa-miR-519e-5p	CACNA1E	AP000347.2
hsa-miR-519e-5p	CACNA1E	AC253536.3
hsa-miR-519e-5p	CACNA1E	MIAT
hsa-miR-519e-5p	CACNA1E	ZNRF3-IT1
hsa-miR-519e-5p	CACNA1E	TUG1
hsa-miR-519e-5p	CACNA1E	AL121578.3
hsa-miR-519e-5p	CACNA1E	XIST
hsa-miR-519e-5p	CACNA1E	Z83843.1
hsa-miR-519e-5p	CACNA1E	MORF4L2-AS1
hsa-miR-519e-5p	CACNA1E	AJ271736.1
hsa-miR-519e-5p	CACNA1E	AC079226.2
hsa-miR-519e-5p	CACNA1E	PURPL
hsa-miR-519e-5p	CACNA1E	AC034238.2
hsa-miR-519e-5p	CACNA1E	CKMT2-AS1
hsa-miR-519e-5p	CACNA1E	AC113418.1
hsa-miR-519e-5p	CACNA1E	AC021078.1
hsa-miR-519e-5p	CACNA1E	AL662791.2
hsa-miR-519e-5p	CACNA1E	AC004803.1
hsa-miR-519e-5p	CACNA1E	AC005831.1
hsa-miR-519e-5p	CACNA1E	AC022075.1
hsa-miR-519e-5p	CACNA1E	AC068888.1
hsa-miR-519e-5p	CACNA1E	AC119403.1
hsa-miR-519e-5p	CACNA1E	AC018761.3
hsa-miR-519e-5p	CACNA1E	AC024075.2
hsa-miR-519e-5p	CACNA1E	AC006504.5
hsa-miR-519e-5p	CACNA1E	CEBPA-AS1
hsa-miR-519e-5p	CACNA1E	AC020928.2
hsa-miR-519e-5p	CACNA1E	AC021092.1
hsa-miR-519e-5p	CACNA1E	AC020922.3
hsa-miR-519e-5p	CACNA1E	AL133342.1
hsa-miR-519e-5p	CACNA1E	GNAS-AS1
hsa-miR-519e-5p	CACNA1E	AF127577.4
hsa-miR-519e-5p	CACNA1E	DSCAM-AS1
hsa-miR-519e-5p	CACNA1E	PVT1
hsa-miR-519e-5p	CACNA1E	LINC01416
hsa-miR-519e-5p	CACNA1E	AC073073.2
hsa-miR-519e-5p	CACNA1E	ST7-OT4
hsa-miR-519e-5p	CACNA1E	AC000123.3
hsa-miR-519e-5p	CACNA1E	SND1-IT1
hsa-miR-519e-5p	CACNA1E	HOXA11-AS
hsa-miR-519e-5p	CACNA1E	AC010655.4
hsa-miR-519e-5p	CACNA1E	AL662795.1
hsa-miR-519e-5p	CACNA1E	HCG18
hsa-miR-519e-5p	CACNA1E	LINC01004
hsa-miR-519e-5p	CACNA1E	LINC00511
hsa-miR-519e-5p	CACNA1E	DLGAP1-AS1
hsa-miR-519e-5p	CACNA1E	AC034111.1
hsa-miR-519e-5p	CACNA1E	MIR2052HG
hsa-miR-519e-5p	CACNA1E	ZFPM2-AS1
hsa-miR-519e-5p	CACNA1E	AC078846.1
hsa-miR-519e-5p	CACNA1E	HECW1-IT1
hsa-miR-519e-5p	CACNA1E	LINC01608
hsa-miR-519e-5p	CACNA1E	AC005154.1
hsa-miR-5691	CADM3	AC102953.2
hsa-miR-5691	CADM3	AC110615.1
hsa-miR-5691	CADM3	AC018647.2
hsa-miR-5691	CADM3	RNF216-IT1
hsa-miR-5691	CADM3	LINC00473
hsa-miR-5691	CADM3	LPP-AS2
hsa-miR-5691	CADM3	MBNL1-AS1
hsa-miR-5691	CADM3	AC008806.1
hsa-miR-5691	CADM3	AC008895.1
hsa-miR-5691	CADM3	AC024132.1
hsa-miR-5691	CADM3	AC005154.1
hsa-miR-5691	CADM3	AC097468.3
hsa-miR-5691	CADM3	GSN-AS1
hsa-miR-5691	CADM3	AC104667.2
hsa-miR-5691	CADM3	AC110619.1
hsa-miR-5691	CADM3	U73169.1
hsa-miR-5691	CADM3	LINC02035
hsa-miR-5691	CADM3	MUC20-OT1
hsa-miR-5691	CADM3	TRIM52-AS1
[truncated: 729 more rows]
