# Supplementary material for: Bioinformatics gene analysis for potential biomarkers and therapeutic targets of Parkinson’s disease based on neutrophil extracellular traps
Source: Front Aging Neurosci. 2024 May 31;16:1388226. doi: 10.3389/fnagi.2024.1388226 (PMC11178047; doi:10.3389/fnagi.2024.1388226)
Supplement: Supplementary file 14 [file Table_14.XLSX]

## Sheet: Supplementary+Table+15+pre
Table S14. Drug prediction of three key DEGs.
drug	gene
PREGABALIN	CACNA1E
FENTANYL	CACNA1E
BEPRIDIL HYDROCHLORIDE	CACNA1E
IMAGABALIN	CACNA1E
GABAPENTIN ENACARBIL	CACNA1E
ATAGABALIN	CACNA1E
GABAPENTIN	CACNA1E
CELECOXIB	CACNA1E
1,2-Dimethylhydrazine	CADM3
2,3,7,8-tetrachlorodibenzofuran	CADM3
acetamide	CADM3
Aflatoxin B1	CADM3
Aflatoxin B1	CADM3
Air Pollutants	CADM3
Air Pollutants	CADM3
Arsenic	CADM3
Benzo(a)pyrene	CADM3
Benzo(a)pyrene	CADM3
Benzo(a)pyrene	CADM3
bis(4-hydroxyphenyl)sulfone	CADM3
bisphenol A	CADM3
bisphenol F	CADM3
butylbenzyl phthalate	CADM3
Cadmium	CADM3
Calcitriol	CADM3
Carbon Tetrachloride	CADM3
Carbon Tetrachloride	CADM3
cobaltous chloride	CADM3
Dexamethasone	CADM3
Dibutyl Phthalate	CADM3
Diethylhexyl Phthalate	CADM3
diethyl phthalate	CADM3
diisobutyl phthalate	CADM3
diisononyl phthalate	CADM3
Dioxins	CADM3
Diuron	CADM3
domoic acid	CADM3
Endosulfan	CADM3
Ethanol	CADM3
Fenretinide	CADM3
Fonofos	CADM3
Formaldehyde	CADM3
Lead	CADM3
Lead	CADM3
lipopolysaccharide, E coli O55-B5	CADM3
Magnetite Nanoparticles	CADM3
Methamphetamine	CADM3
Methyl Methanesulfonate	CADM3
Nanotubes, Carbon	CADM3
Nanotubes, Carbon	CADM3
Nicotine	CADM3
Ozone	CADM3
Parathion	CADM3
Particulate Matter	CADM3
pentanal	CADM3
potassium chromate(VI)	CADM3
sodium arsenite	CADM3
sodium arsenite	CADM3
T-2 Toxin	CADM3
terbufos	CADM3
Tetrachlorodibenzodioxin	CADM3
Thimerosal	CADM3
Tobacco Smoke Pollution	CADM3
trichostatin A	CADM3
tris(1,3-dichloro-2-propyl)phosphate	CADM3
Valproic Acid	CADM3
Valproic Acid	CADM3
Vehicle Emissions	CADM3
vinclozolin	CADM3
Vorinostat	CADM3
Arsenic Trioxide	GPR78
